# Supplementary material for: Metabolic biomarkers mediate allergic rhinitis via circulating inflammatory proteins: Evidence from a Mendelian randomization study
Source: Braz J Otorhinolaryngol. 2025 Jun 25;91(5):101658. doi: 10.1016/j.bjorl.2025.101658 (PMC12246841; doi:10.1016/j.bjorl.2025.101658)
Supplement: Supplementary file 2 [file mmc2.xlsx]

## Sheet: Sheet1
Table S1 Detailed information on the included SNPs of CIPs
id.exposure	exposure	SNP	chr.exposure	pos.exposure	effect_allele.exposure	other_allele.exposure	beta.exposure	se.exposure	eaf.exposure	pval.exposure	samplesize.exposure	mr_keep.exposure	pval_origin.exposure	data_source.exposure	R2	F
GCST90274758	Eukaryotic translation initiation factor 4E-binding protein 1 levels	rs356283	1	80975190	T	G	0.0588	0.0123	0.6475	1.75e-06	14730	TRUE	reported	textfile	0.00154906	22.85
GCST90274758	Eukaryotic translation initiation factor 4E-binding protein 1 levels	rs115454951	1	108736338	A	C	-0.1537	0.0344	0.0384	7.89e-06	11982	TRUE	reported	textfile	0.00166333	19.9599
GCST90274758	Eukaryotic translation initiation factor 4E-binding protein 1 levels	rs10926313	1	240804510	A	G	-0.0884	0.0175	0.8334	4.39e-07	14288	TRUE	reported	textfile	0.00178272	25.5134
GCST90274758	Eukaryotic translation initiation factor 4E-binding protein 1 levels	rs76686678	2	38198906	T	G	0.2607	0.0521	0.015	5.62e-07	14730	TRUE	reported	textfile	0.00169694	25.035
GCST90274758	Eukaryotic translation initiation factor 4E-binding protein 1 levels	rs11438549	2	46781928	CT	C	0.1107	0.0242	0.0883	4.78e-06	10894	TRUE	reported	textfile	0.0019171	20.9211
GCST90274758	Eukaryotic translation initiation factor 4E-binding protein 1 levels	rs10513018	3	136674468	A	G	-0.0875	0.0197	0.8986	8.93e-06	14288	TRUE	reported	textfile	0.00137884	19.7253
GCST90274758	Eukaryotic translation initiation factor 4E-binding protein 1 levels	rs5030072	3	186455546	T	C	0.0594	0.0119	0.5711	5.99e-07	14716	TRUE	reported	textfile	0.00169026	24.9127
GCST90274758	Eukaryotic translation initiation factor 4E-binding protein 1 levels	rs112020430	4	117584424	T	C	0.1784	0.0403	0.0251	9.56e-06	14735	TRUE	reported	textfile	0.00132817	19.5939
GCST90274758	Eukaryotic translation initiation factor 4E-binding protein 1 levels	rs3733402	4	187158034	A	G	-0.1305	0.0116	0.5102	2.32e-29	14736	TRUE	reported	textfile	0.00851552	126.545
GCST90274758	Eukaryotic translation initiation factor 4E-binding protein 1 levels	rs2731672	5	176842474	T	C	0.0926	0.0152	0.2679	1.11e-09	11783	TRUE	reported	textfile	0.00313988	37.1074
GCST90274758	Eukaryotic translation initiation factor 4E-binding protein 1 levels	rs1034059	6	158193698	A	G	0.066	0.0146	0.6982	6.17e-06	14288	TRUE	reported	textfile	0.0014282	20.4325
GCST90274758	Eukaryotic translation initiation factor 4E-binding protein 1 levels	rs6963617	7	17594314	T	C	0.0754	0.0142	0.2938	1.1e-07	14288	TRUE	reported	textfile	0.00196942	28.1907
GCST90274758	Eukaryotic translation initiation factor 4E-binding protein 1 levels	rs78948504	8	3936170	C	G	-0.1269	0.0281	0.9352	6.3e-06	11781	TRUE	reported	textfile	0.00172813	20.3909
GCST90274758	Eukaryotic translation initiation factor 4E-binding protein 1 levels	rs10792025	11	68921211	T	C	-0.0593	0.0124	0.3383	1.73e-06	14727	TRUE	reported	textfile	0.00155052	22.8669
GCST90274758	Eukaryotic translation initiation factor 4E-binding protein 1 levels	rs181095999	12	23923166	T	C	-0.2226	0.0474	0.0227	2.65e-06	14736	TRUE	reported	textfile	0.00149439	22.0513
GCST90274758	Eukaryotic translation initiation factor 4E-binding protein 1 levels	rs7490744	13	84976969	T	G	0.0705	0.0159	0.2217	9.25e-06	11783	TRUE	reported	textfile	0.00166573	19.6567
GCST90274758	Eukaryotic translation initiation factor 4E-binding protein 1 levels	rs114302245	16	84586319	T	C	0.0791	0.0169	0.358	2.86e-06	10894	TRUE	reported	textfile	0.00200687	21.9028
GCST90274758	Eukaryotic translation initiation factor 4E-binding protein 1 levels	rs2856226	17	15470414	T	C	-0.0995	0.0214	0.8975	3.33e-06	12404	TRUE	reported	textfile	0.00173981	21.6147
GCST90274758	Eukaryotic translation initiation factor 4E-binding protein 1 levels	rs60037565	17	74618280	A	T	0.0772	0.0172	0.8011	7.18e-06	11337	TRUE	reported	textfile	0.00177382	20.1419
GCST90274758	Eukaryotic translation initiation factor 4E-binding protein 1 levels	rs137887001	20	44566861	C	G	0.2235	0.0486	0.9827	4.25e-06	14288	TRUE	reported	textfile	0.00147798	21.1457
GCST90274759	Adenosine Deaminase levels	rs115657851	1	57353848	A	G	0.139	0.0293	0.0462	2.1e-06	14715	TRUE	reported	textfile	0.00152711	22.5027
GCST90274759	Adenosine Deaminase levels	rs184103539	1	222149663	T	C	-0.1524	0.0339	0.0397	6.94e-06	12833	TRUE	reported	textfile	0.00157238	20.207
GCST90274759	Adenosine Deaminase levels	rs6544381	2	41276504	A	C	0.0643	0.0143	0.7983	6.91e-06	14732	TRUE	reported	textfile	0.00137054	20.2158
GCST90274759	Adenosine Deaminase levels	rs111478357	2	144650434	T	C	0.2044	0.044	0.0243	3.39e-06	13801	TRUE	reported	textfile	0.00156123	21.5771
GCST90274759	Adenosine Deaminase levels	rs62188709	2	225565760	A	T	-0.1012	0.0222	0.9174	5.15e-06	14288	TRUE	reported	textfile	0.00145229	20.7775
GCST90274759	Adenosine Deaminase levels	rs6441227	3	158534618	A	C	-0.087	0.0194	0.1824	7.31e-06	10894	TRUE	reported	textfile	0.00184267	20.1074
GCST90274759	Adenosine Deaminase levels	rs10024178	4	5801734	T	C	-0.0925	0.0199	0.905	3.35e-06	14716	TRUE	reported	textfile	0.00146605	21.6032
GCST90274759	Adenosine Deaminase levels	rs189104742	4	75665562	A	T	0.2754	0.0584	0.9857	2.41e-06	14729	TRUE	reported	textfile	0.00150756	22.2353
GCST90274759	Adenosine Deaminase levels	rs62319741	4	124571895	T	C	0.1281	0.0258	0.9456	6.87e-07	14733	TRUE	reported	textfile	0.00167048	24.649
GCST90274759	Adenosine Deaminase levels	rs34031171	5	18907012	CA	C	-0.0743	0.0167	0.2088	8.62e-06	10894	TRUE	reported	textfile	0.00181371	19.7909
GCST90274759	Adenosine Deaminase levels	rs6463679	7	7345002	A	G	0.0552	0.0122	0.3628	6.05e-06	14288	TRUE	reported	textfile	0.00143075	20.4691
GCST90274759	Adenosine Deaminase levels	rs1608554	7	22807634	A	G	0.0598	0.0122	0.656	9.5e-07	14733	TRUE	reported	textfile	0.00162811	24.0228
GCST90274759	Adenosine Deaminase levels	rs2527856	7	80678923	T	C	0.0562	0.0122	0.5989	4.09e-06	14288	TRUE	reported	textfile	0.00148299	21.2174
GCST90274759	Adenosine Deaminase levels	rs73701916	8	102530192	A	G	-0.1301	0.0292	0.9512	8.37e-06	14726	TRUE	reported	textfile	0.00134623	19.8486
GCST90274759	Adenosine Deaminase levels	rs4749761	10	8502517	A	T	0.5548	0.1204	0.0104	4.07e-06	6862	TRUE	reported	textfile	0.0030848	21.2272
GCST90274759	Adenosine Deaminase levels	rs11512688	11	102613285	T	G	-0.0606	0.0133	0.6677	5.2e-06	12193	TRUE	reported	textfile	0.00169978	20.7573
GCST90274759	Adenosine Deaminase levels	rs2620728	12	65118323	C	G	-0.0551	0.0119	0.5267	3.65e-06	14288	TRUE	reported	textfile	0.00149826	21.4362
GCST90274759	Adenosine Deaminase levels	rs79226097	14	91715447	T	C	0.1608	0.0357	0.03	6.66e-06	14732	TRUE	reported	textfile	0.00137523	20.2851
GCST90274759	Adenosine Deaminase levels	rs739998	16	316890	T	C	0.0594	0.0132	0.5782	6.8e-06	13662	TRUE	reported	textfile	0.00148002	20.247
GCST90274759	Adenosine Deaminase levels	rs56139330	16	58197178	A	G	0.0777	0.0173	0.8369	7.08e-06	12197	TRUE	reported	textfile	0.00165112	20.1687
GCST90274759	Adenosine Deaminase levels	rs117645472	18	917376	A	T	0.3494	0.0754	0.0125	3.59e-06	11095	TRUE	reported	textfile	0.00193168	21.4696
GCST90274759	Adenosine Deaminase levels	rs73966257	18	70229342	A	G	-0.2927	0.0654	0.0126	7.62e-06	12935	TRUE	reported	textfile	0.00154615	20.0273
GCST90274759	Adenosine Deaminase levels	rs151018349	19	561872	A	T	0.1025	0.0231	0.1817	9.11e-06	10474	TRUE	reported	textfile	0.00187627	19.6852
GCST90274759	Adenosine Deaminase levels	rs112665079	20	43120683	T	C	0.8932	0.026	0.051	1e-200	14720	TRUE	reported	textfile	0.0742247	1180.03
GCST90274759	Adenosine Deaminase levels	rs80212763	20	43223930	T	C	0.9687	0.0448	0.0189	1.1e-103	14249	TRUE	reported	textfile	0.03177	467.478
GCST90274759	Adenosine Deaminase levels	rs12479560	20	43300667	A	G	0.12	0.0147	0.32	3.26e-16	12404	TRUE	reported	textfile	0.00534366	66.6282
GCST90274759	Adenosine Deaminase levels	rs113525696	21	15450490	G	GA	0.0771	0.0155	0.6666	6.55e-07	10894	TRUE	reported	textfile	0.00226607	24.7381
GCST90274759	Adenosine Deaminase levels	rs147052185	21	19074306	A	G	0.2127	0.0473	0.9793	6.9e-06	14244	TRUE	reported	textfile	0.00141764	20.2186
GCST90274759	Adenosine Deaminase levels	rs7292320	22	37921425	A	G	-0.0599	0.0131	0.2529	4.82e-06	14729	TRUE	reported	textfile	0.0014175	20.9051
GCST90274760	Artemin levels	rs13303278	1	921716	A	C	-0.0664	0.0144	0.5539	4.01e-06	10265	TRUE	reported	textfile	0.00206706	21.2582
GCST90274760	Artemin levels	rs3003450	1	17628383	T	G	0.0632	0.0137	0.6627	3.97e-06	11762	TRUE	reported	textfile	0.00180604	21.2774
GCST90274760	Artemin levels	rs10799609	1	20418323	T	C	-0.1321	0.0293	0.0561	6.53e-06	11778	TRUE	reported	textfile	0.00172286	20.3234
GCST90274760	Artemin levels	rs79664530	1	197189391	C	G	-0.3211	0.0718	0.0125	7.74e-06	10843	TRUE	reported	textfile	0.00184112	19.9964
GCST90274760	Artemin levels	rs76672219	1	225057589	A	C	-0.3226	0.0682	0.9882	2.24e-06	11291	TRUE	reported	textfile	0.00197773	22.3709
GCST90274760	Artemin levels	rs141625055	2	142183922	A	G	0.1852	0.0418	0.0327	9.4e-06	11765	TRUE	reported	textfile	0.00166576	19.6271
GCST90274760	Artemin levels	rs9682166	3	93520803	T	C	-0.1481	0.0334	0.0532	9.24e-06	9453	TRUE	reported	textfile	0.00207561	19.6574
GCST90274760	Artemin levels	rs62277657	3	111720183	A	G	0.0833	0.0166	0.1972	5.22e-07	11777	TRUE	reported	textfile	0.00213359	25.1768
GCST90274760	Artemin levels	rs17491469	3	189164574	A	G	-0.0897	0.0197	0.1327	5.28e-06	11777	TRUE	reported	textfile	0.00175733	20.729
GCST90274760	Artemin levels	rs138311590	4	4424044	A	G	-0.0811	0.0176	0.84	4.07e-06	11758	TRUE	reported	textfile	0.0018026	21.2296
GCST90274760	Artemin levels	rs79259958	4	40380879	T	C	-0.3099	0.0697	0.0147	8.74e-06	9945	TRUE	reported	textfile	0.00198386	19.7647
GCST90274760	Artemin levels	rs9684768	4	156930775	C	G	0.0692	0.014	0.626	7.7e-07	11330	TRUE	reported	textfile	0.00215175	24.4275
GCST90274760	Artemin levels	rs17340161	5	103466564	A	G	-0.0873	0.0189	0.8494	3.86e-06	11330	TRUE	reported	textfile	0.00187957	21.3318
GCST90274760	Artemin levels	rs118087756	6	94484664	A	G	-0.4237	0.094	0.0108	6.56e-06	8024	TRUE	reported	textfile	0.00252564	20.312
GCST90274760	Artemin levels	rs9496445	6	143047898	T	C	0.0853	0.0181	0.1545	2.44e-06	11768	TRUE	reported	textfile	0.00188373	22.2058
GCST90274760	Artemin levels	rs12699544	7	13780997	A	G	0.0803	0.0181	0.1536	9.14e-06	11777	TRUE	reported	textfile	0.00166845	19.6789
GCST90274760	Artemin levels	rs142970662	7	106961661	A	G	0.311	0.0639	0.0191	1.13e-06	9834	TRUE	reported	textfile	0.00240295	23.6827
GCST90274760	Artemin levels	rs4993886	8	3686552	A	T	-0.079	0.0162	0.6759	1.08e-06	8371	TRUE	reported	textfile	0.00283279	23.775
GCST90274760	Artemin levels	rs55885546	8	19493177	A	G	-0.2047	0.044	0.0245	3.28e-06	11778	TRUE	reported	textfile	0.00183426	21.64
GCST90274760	Artemin levels	rs141429639	8	53903686	A	G	-0.293	0.0644	0.0147	5.37e-06	11330	TRUE	reported	textfile	0.00182365	20.696
GCST90274760	Artemin levels	rs74383279	8	112086697	C	G	-0.1899	0.0421	0.9634	6.46e-06	11761	TRUE	reported	textfile	0.00172699	20.3429
GCST90274760	Artemin levels	rs1329733	9	92208227	A	G	-0.0674	0.0136	0.5323	7.2e-07	11330	TRUE	reported	textfile	0.00216307	24.5564
GCST90274760	Artemin levels	rs4740350	9	133454106	A	G	0.0877	0.0194	0.1326	6.17e-06	11778	TRUE	reported	textfile	0.00173209	20.4325
GCST90274760	Artemin levels	rs142585779	9	140239588	T	C	0.2119	0.0435	0.038	1.11e-06	10266	TRUE	reported	textfile	0.00230611	23.7246
GCST90274760	Artemin levels	rs3001873	10	52449020	T	C	-0.0852	0.0185	0.1749	4.12e-06	11330	TRUE	reported	textfile	0.0018685	21.206
GCST90274760	Artemin levels	rs4561132	10	97678022	A	G	-0.0716	0.0159	0.2386	6.7e-06	11329	TRUE	reported	textfile	0.00178675	20.2747
GCST90274760	Artemin levels	rs77502336	11	123394636	C	G	0.0679	0.0141	0.318	1.47e-06	11775	TRUE	reported	textfile	0.00196556	23.1861
GCST90274760	Artemin levels	rs118115625	12	81724190	T	C	0.1703	0.0362	0.0344	2.55e-06	11778	TRUE	reported	textfile	0.00187554	22.1278
GCST90274760	Artemin levels	rs148226005	12	130004146	A	G	0.2112	0.0451	0.9758	2.83e-06	11765	TRUE	reported	textfile	0.00186052	21.9261
GCST90274760	Artemin levels	rs114907684	16	81582982	T	C	-0.3648	0.0818	0.9881	8.21e-06	8283	TRUE	reported	textfile	0.00239538	19.8837
GCST90274760	Artemin levels	rs11382995	17	1226068	CT	C	-0.0807	0.018	0.7036	7.35e-06	7943	TRUE	reported	textfile	0.00252418	20.0952
GCST90274760	Artemin levels	rs1370215	18	54688939	T	C	-0.07	0.0153	0.7417	4.76e-06	11330	TRUE	reported	textfile	0.00184409	20.9284
GCST90274760	Artemin levels	rs6509909	19	55422034	C	G	-0.0881	0.0176	0.8122	5.57e-07	11330	TRUE	reported	textfile	0.00220667	25.0524
GCST90274760	Artemin levels	rs9941952	22	25646493	T	C	0.0765	0.0167	0.7151	4.63e-06	11774	TRUE	reported	textfile	0.00177907	20.9805
GCST90274761	Axin-1 levels	rs2712427	3	128431622	A	G	0.0626	0.0134	0.4935	2.99e-06	11345	TRUE	reported	textfile	0.00191999	21.8204
GCST90274761	Axin-1 levels	rs115455827	5	78787853	A	G	0.1447	0.0305	0.9489	2.09e-06	11792	TRUE	reported	textfile	0.00190512	22.5042
GCST90274761	Axin-1 levels	rs117097664	6	151334530	A	C	0.2444	0.0522	0.0197	2.84e-06	11345	TRUE	reported	textfile	0.00192849	21.9172
GCST90274761	Axin-1 levels	rs2691530	7	77960243	T	C	-0.067	0.0133	0.5969	4.71e-07	11793	TRUE	reported	textfile	0.00214728	25.373
GCST90274761	Axin-1 levels	rs2470622	8	102489704	A	G	-0.1229	0.0242	0.9127	3.8e-07	11345	TRUE	reported	textfile	0.00226821	25.7867
GCST90274761	Axin-1 levels	rs11202576	10	89584284	A	G	-0.0767	0.0172	0.7946	8.22e-06	11345	TRUE	reported	textfile	0.00174972	19.8819
GCST90274761	Axin-1 levels	rs72984228	11	101331132	A	G	-0.1557	0.035	0.9611	8.64e-06	11792	TRUE	reported	textfile	0.00167543	19.7864
GCST90274761	Axin-1 levels	rs113946880	11	134706712	T	C	0.1331	0.0293	0.0539	5.55e-06	11792	TRUE	reported	textfile	0.00174692	20.6323
GCST90274761	Axin-1 levels	rs10860902	12	103075047	C	G	0.0659	0.0149	0.7403	9.74e-06	11778	TRUE	reported	textfile	0.00165808	19.558
GCST90274761	Axin-1 levels	rs7171268	15	81221771	T	C	0.1554	0.0329	0.9514	2.32e-06	11345	TRUE	reported	textfile	0.00196269	22.3066
GCST90274761	Axin-1 levels	rs148317708	18	50513818	A	G	-0.212	0.042	0.0295	4.47e-07	10919	TRUE	reported	textfile	0.00232797	25.4738
GCST90274761	Axin-1 levels	rs9962377	18	70105531	T	C	-0.0843	0.0186	0.1481	5.84e-06	11793	TRUE	reported	textfile	0.0017388	20.5379
GCST90274761	Axin-1 levels	rs428324	18	77253338	T	C	0.0692	0.0148	0.6047	2.93e-06	10281	TRUE	reported	textfile	0.00212193	21.8577
GCST90274762	beta-nerve growth factor levels	rs34043924	1	59543117	T	TA	0.0683	0.015	0.7798	5.28e-06	11331	TRUE	reported	textfile	0.0018264	20.7292
GCST90274762	beta-nerve growth factor levels	rs6328	1	115829943	A	C	-0.0797	0.0122	0.3498	6.46e-11	13224	TRUE	reported	textfile	0.00321688	42.6708
GCST90274762	beta-nerve growth factor levels	rs11404457	2	227016311	CT	C	-0.0672	0.015	0.209	7.46e-06	11336	TRUE	reported	textfile	0.00176737	20.0669
GCST90274762	beta-nerve growth factor levels	rs72673086	4	96824143	A	G	0.0584	0.0126	0.3152	3.57e-06	12858	TRUE	reported	textfile	0.00166796	21.4791
GCST90274762	beta-nerve growth factor levels	rs78167655	4	119266088	T	C	-0.1646	0.0365	0.0262	6.5e-06	14743	TRUE	reported	textfile	0.00137749	20.3336
GCST90274762	beta-nerve growth factor levels	rs4017	4	164064099	T	C	-0.1187	0.0258	0.9491	4.21e-06	14742	TRUE	reported	textfile	0.00143378	21.1643
GCST90274762	beta-nerve growth factor levels	rs17689534	4	166807640	A	G	0.2208	0.0462	0.0229	1.76e-06	13421	TRUE	reported	textfile	0.00169899	22.8375
GCST90274762	beta-nerve growth factor levels	rs12188775	5	132971762	T	G	0.1213	0.0247	0.9435	9.06e-07	14737	TRUE	reported	textfile	0.00163384	24.114
GCST90274762	beta-nerve growth factor levels	rs77493302	6	838092	T	C	0.0853	0.0185	0.8904	4.01e-06	14743	TRUE	reported	textfile	0.00143994	21.2567
GCST90274762	beta-nerve growth factor levels	rs2237172	6	16601587	A	G	0.0619	0.0136	0.7375	5.33e-06	14295	TRUE	reported	textfile	0.00144707	20.713
GCST90274762	beta-nerve growth factor levels	rs2904780	6	31457874	A	C	-0.0685	0.0143	0.3918	1.67e-06	11538	TRUE	reported	textfile	0.0019848	22.9421
GCST90274762	beta-nerve growth factor levels	rs397081	6	32192617	T	C	0.1203	0.0262	0.9514	4.4e-06	14743	TRUE	reported	textfile	0.00142798	21.08
GCST90274762	beta-nerve growth factor levels	rs73782207	6	150452471	A	G	0.0925	0.0205	0.0825	6.42e-06	14734	TRUE	reported	textfile	0.00137992	20.3571
GCST90274762	beta-nerve growth factor levels	rs9479501	6	153400418	T	G	0.0629	0.0137	0.2135	4.41e-06	14729	TRUE	reported	textfile	0.00142911	21.0766
GCST90274762	beta-nerve growth factor levels	rs12533747	7	30944899	A	G	0.1389	0.0276	0.0802	4.84e-07	14295	TRUE	reported	textfile	0.00176862	25.3236
GCST90274762	beta-nerve growth factor levels	rs17647697	7	130302087	A	C	-0.1617	0.0352	0.9727	4.35e-06	14741	TRUE	reported	textfile	0.00142951	21.0997
GCST90274762	beta-nerve growth factor levels	rs12539643	7	151019021	C	G	0.1867	0.0408	0.966	4.74e-06	11344	TRUE	reported	textfile	0.00184247	20.9359
GCST90274762	beta-nerve growth factor levels	rs62494116	8	13332042	T	C	0.0578	0.0117	0.6636	7.81e-07	14729	TRUE	reported	textfile	0.00165421	24.402
GCST90274762	beta-nerve growth factor levels	rs1878359	8	122948812	A	G	0.0626	0.0126	0.719	6.76e-07	14740	TRUE	reported	textfile	0.0016718	24.6802
GCST90274762	beta-nerve growth factor levels	rs10961630	9	14636946	C	G	0.053	0.0118	0.55	7.07e-06	14295	TRUE	reported	textfile	0.00140926	20.171
GCST90274762	beta-nerve growth factor levels	rs3128517	9	90362040	T	C	-0.0775	0.0118	0.4965	5.11e-11	14295	TRUE	reported	textfile	0.00300848	43.1299
GCST90274762	beta-nerve growth factor levels	rs12259196	10	89839430	A	G	-0.075	0.0148	0.1928	4.03e-07	13244	TRUE	reported	textfile	0.00193526	25.6764
GCST90274762	beta-nerve growth factor levels	rs4980184	10	125058869	T	C	0.2352	0.0521	0.9836	6.35e-06	14295	TRUE	reported	textfile	0.00142363	20.3769
GCST90274762	beta-nerve growth factor levels	rs183185212	11	9434918	A	C	-0.2977	0.0657	0.9883	5.86e-06	13808	TRUE	reported	textfile	0.00148474	20.5288
GCST90274762	beta-nerve growth factor levels	rs11025264	11	19837758	T	C	0.1739	0.0384	0.9748	5.94e-06	14743	TRUE	reported	textfile	0.00138914	20.5059
GCST90274762	beta-nerve growth factor levels	rs149439201	12	14011469	G	GT	0.1719	0.0383	0.9639	7.18e-06	10894	TRUE	reported	textfile	0.00184571	20.1407
GCST90274762	beta-nerve growth factor levels	rs150978595	12	91732089	A	ATTTCTT	-0.0551	0.0124	0.5439	8.85e-06	11342	TRUE	reported	textfile	0.00173786	19.7416
GCST90274762	beta-nerve growth factor levels	rs9599159	13	67428046	T	C	-0.175	0.0387	0.9756	6.13e-06	14730	TRUE	reported	textfile	0.00138627	20.4454
GCST90274762	beta-nerve growth factor levels	rs4899264	14	69285337	C	G	-0.055	0.0117	0.5283	2.59e-06	14295	TRUE	reported	textfile	0.00154347	22.0949
GCST90274762	beta-nerve growth factor levels	rs7149605	14	94854041	A	G	0.0862	0.0195	0.0949	9.85e-06	14731	TRUE	reported	textfile	0.00132476	19.5383
GCST90274762	beta-nerve growth factor levels	rs140072192	16	3327943	A	G	0.2773	0.0602	0.0196	4.1e-06	11925	TRUE	reported	textfile	0.00177614	21.2146
GCST90274762	beta-nerve growth factor levels	rs140882208	17	47365286	T	C	-0.1722	0.0388	0.0258	9.07e-06	14731	TRUE	reported	textfile	0.00133533	19.6945
GCST90274762	beta-nerve growth factor levels	rs4087847	18	2455418	T	G	-0.1546	0.0343	0.0301	6.57e-06	14743	TRUE	reported	textfile	0.00137609	20.3129
GCST90274762	beta-nerve growth factor levels	rs74639669	18	5679360	A	T	-0.1748	0.0386	0.0281	5.94e-06	14733	TRUE	reported	textfile	0.00138999	20.5045
GCST90274762	beta-nerve growth factor levels	rs62092633	18	55441626	T	C	-0.1249	0.0259	0.1005	1.42e-06	11344	TRUE	reported	textfile	0.00204583	23.2514
GCST90274762	beta-nerve growth factor levels	rs34559191	19	16434937	T	C	0.0607	0.0124	0.3088	9.82e-07	13675	TRUE	reported	textfile	0.00174923	23.9591
GCST90274762	beta-nerve growth factor levels	rs117164089	19	43780396	T	C	-0.271	0.0565	0.014	1.61e-06	13421	TRUE	reported	textfile	0.00171125	23.0026
GCST90274762	beta-nerve growth factor levels	rs148834134	21	43942626	T	C	0.2541	0.0556	0.0235	4.87e-06	13421	TRUE	reported	textfile	0.00155382	20.8831
GCST90274762	beta-nerve growth factor levels	rs13058191	22	49775973	C	G	-0.2164	0.0467	0.0256	3.59e-06	14295	TRUE	reported	textfile	0.00149984	21.4694
GCST90274763	Caspase 8 levels	rs34154371	1	2338015	T	C	-0.2016	0.0422	0.9714	1.78e-06	13232	TRUE	reported	textfile	0.0017218	22.8187
GCST90274763	Caspase 8 levels	rs12073499	1	157270515	A	C	-0.0812	0.0167	0.8466	1.16e-06	14295	TRUE	reported	textfile	0.00165112	23.6384
GCST90274763	Caspase 8 levels	rs7418913	1	203643268	A	G	-0.0614	0.0138	0.2714	8.62e-06	14296	TRUE	reported	textfile	0.00138281	19.7933
GCST90274763	Caspase 8 levels	rs11438549	2	46781928	CT	C	0.113	0.0241	0.0883	2.75e-06	10894	TRUE	reported	textfile	0.002014	21.9808
GCST90274763	Caspase 8 levels	rs56328050	2	202164805	C	G	-0.1987	0.0173	0.8696	1.56e-30	14743	TRUE	reported	textfile	0.00886848	131.9
GCST90274763	Caspase 8 levels	rs11695193	2	231090015	A	T	-0.0806	0.0162	0.1582	6.51e-07	14743	TRUE	reported	textfile	0.0016762	24.7503
GCST90274763	Caspase 8 levels	rs11709039	3	152332673	T	C	0.0781	0.0168	0.856	3.34e-06	14743	TRUE	reported	textfile	0.00146373	21.6085
GCST90274763	Caspase 8 levels	rs10024203	4	5786594	A	C	0.0922	0.0203	0.094	5.58e-06	14735	TRUE	reported	textfile	0.00139802	20.6258
GCST90274763	Caspase 8 levels	rs13188908	5	179923576	T	C	0.0668	0.015	0.1902	8.45e-06	14736	TRUE	reported	textfile	0.00134402	19.8295
GCST90274763	Caspase 8 levels	rs148608719	5	180339648	A	G	0.3474	0.0683	0.0145	3.65e-07	12745	TRUE	reported	textfile	0.0020258	25.8672
GCST90274763	Caspase 8 levels	rs1034059	6	158193698	A	G	0.0681	0.0145	0.6981	2.65e-06	14296	TRUE	reported	textfile	0.00154054	22.0545
GCST90274763	Caspase 8 levels	rs187405204	7	61833768	T	C	0.4195	0.0912	0.9851	4.23e-06	6257	TRUE	reported	textfile	0.00337009	21.1512
GCST90274763	Caspase 8 levels	rs111764025	8	5557775	C	G	0.1095	0.0238	0.9304	4.21e-06	14731	TRUE	reported	textfile	0.00143489	21.1649
GCST90274763	Caspase 8 levels	rs78449258	9	22742536	A	G	-0.2001	0.0428	0.9804	2.94e-06	14744	TRUE	reported	textfile	0.00148029	21.8548
GCST90274763	Caspase 8 levels	rs73306603	10	84027526	T	C	0.2044	0.0412	0.978	7.01e-07	14741	TRUE	reported	textfile	0.00166692	24.6098
GCST90274763	Caspase 8 levels	rs1467702	10	129961901	A	G	-0.0962	0.0215	0.0863	7.66e-06	14743	TRUE	reported	textfile	0.00135612	20.0177
GCST90274763	Caspase 8 levels	rs11216018	11	98455719	A	G	-0.0539	0.0121	0.3708	8.41e-06	14296	TRUE	reported	textfile	0.00138609	19.8402
GCST90274763	Caspase 8 levels	rs1032417	12	62645486	C	G	-0.0858	0.0165	0.1545	1.99e-07	14296	TRUE	reported	textfile	0.00188787	27.0362
GCST90274763	Caspase 8 levels	rs56097553	12	82467039	A	G	0.1384	0.0312	0.0405	9.17e-06	14744	TRUE	reported	textfile	0.00133281	19.6745
GCST90274763	Caspase 8 levels	rs7146962	14	54145317	T	C	-0.0613	0.0135	0.7483	5.61e-06	14295	TRUE	reported	textfile	0.00144027	20.6154
GCST90274763	Caspase 8 levels	rs2411067	17	75033876	A	G	-0.0706	0.0157	0.685	6.9e-06	11345	TRUE	reported	textfile	0.00177923	20.2178
GCST90274763	Caspase 8 levels	rs137887001	20	44566861	C	G	0.2318	0.0486	0.9827	1.85e-06	14296	TRUE	reported	textfile	0.00158873	22.7454
GCST90274763	Caspase 8 levels	rs7287303	22	48714112	T	C	0.0985	0.0222	0.1249	9.12e-06	11791	TRUE	reported	textfile	0.00166683	19.6831
GCST90274764	Eotaxin levels	rs12075	1	159175354	A	G	0.0749	0.0114	0.5547	5.03e-11	14731	TRUE	reported	textfile	0.0029218	43.1613
GCST90274764	Eotaxin levels	rs10911109	1	172117232	A	G	-0.0767	0.0172	0.1696	8.22e-06	11774	TRUE	reported	textfile	0.00168607	19.882
GCST90274764	Eotaxin levels	rs2228467	3	42906116	T	C	-0.3316	0.0225	0.9289	3.69e-49	14733	TRUE	reported	textfile	0.0145284	217.173
GCST90274764	Eotaxin levels	rs79684468	3	43179320	T	C	0.1502	0.0303	0.0433	7.16e-07	14286	TRUE	reported	textfile	0.00171711	24.5694
GCST90274764	Eotaxin levels	rs2201150	3	46258902	T	C	0.0785	0.0123	0.3561	1.75e-10	14286	TRUE	reported	textfile	0.00284303	40.7257
GCST90274764	Eotaxin levels	rs139597204	4	104507060	A	C	-0.3374	0.0714	0.0128	2.3e-06	12303	TRUE	reported	textfile	0.00181174	22.3266
GCST90274764	Eotaxin levels	rs6894241	5	118058126	A	C	-0.0656	0.0137	0.2333	1.68e-06	14715	TRUE	reported	textfile	0.00155572	22.9249
GCST90274764	Eotaxin levels	rs151240414	5	130672061	A	G	0.2299	0.0508	0.0222	6.02e-06	11335	TRUE	reported	textfile	0.00180362	20.4774
GCST90274764	Eotaxin levels	rs757973	7	75495667	A	G	0.2002	0.0205	0.09	1.58e-22	14713	TRUE	reported	textfile	0.0064404	95.3589
GCST90274764	Eotaxin levels	rs73209015	8	11700967	A	T	-0.0913	0.0189	0.1104	1.36e-06	14728	TRUE	reported	textfile	0.00158193	23.3324
GCST90274764	Eotaxin levels	rs140965534	8	49300287	T	C	-0.2283	0.0514	0.0172	8.93e-06	14238	TRUE	reported	textfile	0.00138368	19.7253
GCST90274764	Eotaxin levels	rs79432525	10	128183195	T	G	0.1929	0.0422	0.9754	4.85e-06	14247	TRUE	reported	textfile	0.00146447	20.8919
GCST90274764	Eotaxin levels	rs1564995	11	24773107	A	G	-0.0609	0.0131	0.6155	3.34e-06	14286	TRUE	reported	textfile	0.00151051	21.6088
GCST90274764	Eotaxin levels	rs34536806	11	95274487	T	G	0.1017	0.0208	0.9023	1.01e-06	14286	TRUE	reported	textfile	0.00167062	23.9031
GCST90274764	Eotaxin levels	rs35543857	12	105757994	A	G	-0.1138	0.0244	0.9282	3.1e-06	14286	TRUE	reported	textfile	0.00152031	21.7492
GCST90274764	Eotaxin levels	rs114744647	16	24006879	T	C	0.2107	0.0451	0.9774	2.99e-06	14730	TRUE	reported	textfile	0.00147955	21.8231
GCST90274764	Eotaxin levels	rs9940390	16	80051931	T	C	-0.0818	0.0133	0.7358	7.73e-10	14286	TRUE	reported	textfile	0.00264085	37.8218
GCST90274764	Eotaxin levels	rs8068185	17	12248581	T	C	0.0732	0.016	0.8434	4.76e-06	14727	TRUE	reported	textfile	0.00141923	20.9278
GCST90274764	Eotaxin levels	rs79722574	17	32619052	T	C	-0.1215	0.0156	0.167	6.78e-15	14720	TRUE	reported	textfile	0.00410402	60.6519
GCST90274764	Eotaxin levels	rs9303380	17	54117492	A	G	0.1213	0.0272	0.0494	8.21e-06	14286	TRUE	reported	textfile	0.00139017	19.8849
GCST90274764	Eotaxin levels	rs12453306	17	77253324	C	G	-0.1089	0.0244	0.9022	8.08e-06	11335	TRUE	reported	textfile	0.00175425	19.9159
GCST90274764	Eotaxin levels	rs55843637	18	1508223	C	G	0.0555	0.0121	0.5296	4.5e-06	14286	TRUE	reported	textfile	0.0014705	21.0356
GCST90274764	Eotaxin levels	rs170520	18	38337850	A	G	0.0554	0.0125	0.3264	9.34e-06	14285	TRUE	reported	textfile	0.00137316	19.6399
GCST90274764	Eotaxin levels	rs2112920	19	37955248	C	G	0.0817	0.016	0.8362	3.29e-07	14286	TRUE	reported	textfile	0.0018218	26.0701
GCST90274764	Eotaxin levels	rs139476527	20	49033630	T	G	0.2826	0.0606	0.0125	3.11e-06	12933	TRUE	reported	textfile	0.00167869	21.7436
GCST90274764	Eotaxin levels	rs9976282	21	39593226	A	G	-0.1678	0.0345	0.0333	1.15e-06	14722	TRUE	reported	textfile	0.00160428	23.653
GCST90274764	Eotaxin levels	rs73171545	22	45003109	A	G	-0.0861	0.0187	0.1199	4.14e-06	14286	TRUE	reported	textfile	0.00148173	21.1964
GCST90274765	C-C motif chemokine 19 levels	rs7595241	2	7425475	C	G	0.0615	0.013	0.6941	2.24e-06	14288	TRUE	reported	textfile	0.00156391	22.377
GCST90274765	C-C motif chemokine 19 levels	rs113139367	2	66609925	A	C	-0.2101	0.043	0.021	1.03e-06	14242	TRUE	reported	textfile	0.00167347	23.8701
GCST90274765	C-C motif chemokine 19 levels	rs13010492	2	204776176	C	G	-0.0803	0.0123	0.4754	6.65e-11	13422	TRUE	reported	textfile	0.00316539	42.6144
GCST90274765	C-C motif chemokine 19 levels	rs192686691	3	12700866	C	G	0.2648	0.0589	0.0195	6.93e-06	10795	TRUE	reported	textfile	0.00186883	20.2081
GCST90274765	C-C motif chemokine 19 levels	rs1654018	3	71575288	T	C	0.2391	0.0538	0.9738	8.82e-06	10894	TRUE	reported	textfile	0.00180976	19.7476
GCST90274765	C-C motif chemokine 19 levels	rs62292952	3	132200719	T	G	0.2346	0.0185	0.8822	7.53e-37	14728	TRUE	reported	textfile	0.0108007	160.788
GCST90274765	C-C motif chemokine 19 levels	rs4356912	4	7444846	T	C	-0.0592	0.0133	0.6909	8.54e-06	14288	TRUE	reported	textfile	0.00138474	19.8098
GCST90274765	C-C motif chemokine 19 levels	rs6535499	4	76428761	T	C	-0.1216	0.0272	0.0583	7.8e-06	14288	TRUE	reported	textfile	0.00139685	19.9834
GCST90274765	C-C motif chemokine 19 levels	rs374784992	4	119585039	A	G	0.1335	0.0298	0.9401	7.47e-06	11760	TRUE	reported	textfile	0.00170366	20.0658
GCST90274765	C-C motif chemokine 19 levels	rs79086127	4	123839263	T	C	-0.2096	0.045	0.0195	3.2e-06	14247	TRUE	reported	textfile	0.00152045	21.6918
GCST90274765	C-C motif chemokine 19 levels	rs4554017	4	145124024	T	C	0.0596	0.0122	0.3904	1.03e-06	14288	TRUE	reported	textfile	0.00166754	23.8623
GCST90274765	C-C motif chemokine 19 levels	rs115109204	5	23807519	T	C	0.3784	0.0842	0.0116	6.99e-06	10795	TRUE	reported	textfile	0.00186743	20.1928
GCST90274765	C-C motif chemokine 19 levels	rs12521515	5	123121314	A	T	0.086	0.0192	0.861	7.49e-06	11780	TRUE	reported	textfile	0.00170024	20.0595
GCST90274765	C-C motif chemokine 19 levels	rs3792790	5	150442171	A	C	0.0551	0.012	0.4736	4.4e-06	14288	TRUE	reported	textfile	0.00147343	21.0805
GCST90274765	C-C motif chemokine 19 levels	rs6870560	5	174187919	T	C	0.0863	0.0169	0.8559	3.28e-07	14732	TRUE	reported	textfile	0.00176693	26.0729
GCST90274765	C-C motif chemokine 19 levels	rs9469127	6	32444093	C	G	-0.4884	0.0277	0.9365	1.41e-69	14735	TRUE	reported	textfile	0.0206621	310.837
GCST90274765	C-C motif chemokine 19 levels	rs28635588	6	32519041	A	G	-0.1775	0.0206	0.8408	6.9e-18	9182	TRUE	reported	textfile	0.00802098	74.228
GCST90274765	C-C motif chemokine 19 levels	rs11961362	6	81004579	T	C	-0.1185	0.0264	0.0713	7.17e-06	12851	TRUE	reported	textfile	0.00156535	20.1447
GCST90274765	C-C motif chemokine 19 levels	rs1415763	6	125027776	C	G	0.0757	0.0157	0.1687	1.42e-06	14731	TRUE	reported	textfile	0.00157571	23.2452
GCST90274765	C-C motif chemokine 19 levels	rs13212719	6	133835436	A	G	0.0671	0.015	0.8005	7.7e-06	14288	TRUE	reported	textfile	0.00139857	20.0079
GCST90274765	C-C motif chemokine 19 levels	rs10242459	7	3911280	A	G	0.0729	0.0154	0.8219	2.2e-06	14729	TRUE	reported	textfile	0.00151908	22.4055
GCST90274765	C-C motif chemokine 19 levels	rs73257451	8	61418130	T	C	-0.3645	0.0756	0.989	1.43e-06	11337	TRUE	reported	textfile	0.00204627	23.2421
GCST90274765	C-C motif chemokine 19 levels	rs454265	8	81339142	A	G	-0.0561	0.0124	0.6505	6.06e-06	14728	TRUE	reported	textfile	0.00138783	20.4655
GCST90274765	C-C motif chemokine 19 levels	rs11574915	9	34710084	A	C	-0.1464	0.017	0.8639	7.19e-18	14733	TRUE	reported	textfile	0.00500855	74.1524
GCST90274765	C-C motif chemokine 19 levels	rs34791102	9	35612978	A	G	0.1238	0.0265	0.0534	2.99e-06	14735	TRUE	reported	textfile	0.00147896	21.8218
GCST90274765	C-C motif chemokine 19 levels	rs7894965	10	93652211	A	G	-0.0644	0.0142	0.6255	5.75e-06	11538	TRUE	reported	textfile	0.00177947	20.5646
GCST90274765	C-C motif chemokine 19 levels	rs6486995	12	19813981	A	T	-0.0697	0.0135	0.2452	2.43e-07	14735	TRUE	reported	textfile	0.00180577	26.6526
GCST90274765	C-C motif chemokine 19 levels	rs11174279	12	62401393	A	T	-0.0694	0.0156	0.1741	8.64e-06	14730	TRUE	reported	textfile	0.00134179	19.7884
GCST90274765	C-C motif chemokine 19 levels	rs4766578	12	111904371	A	T	-0.0801	0.0132	0.5095	1.29e-09	11785	TRUE	reported	textfile	0.00311482	36.8166
GCST90274765	C-C motif chemokine 19 levels	rs76295077	13	23257952	T	C	0.0928	0.0208	0.8962	8.14e-06	14288	TRUE	reported	textfile	0.00139121	19.9025
GCST90274765	C-C motif chemokine 19 levels	rs4907572	13	113647321	A	G	-0.0671	0.0137	0.2653	9.69e-07	14722	TRUE	reported	textfile	0.00162678	23.9853
GCST90274765	C-C motif chemokine 19 levels	rs111317412	14	48619204	A	C	-0.1236	0.0274	0.9429	6.45e-06	14288	TRUE	reported	textfile	0.00142215	20.3458
GCST90274765	C-C motif chemokine 19 levels	rs138108512	14	76855291	A	G	-0.2939	0.0616	0.0119	1.83e-06	13422	TRUE	reported	textfile	0.00169311	22.76
GCST90274765	C-C motif chemokine 19 levels	rs138618048	14	100142541	A	G	-0.2066	0.046	0.0209	7.08e-06	14247	TRUE	reported	textfile	0.00141386	20.169
GCST90274765	C-C motif chemokine 19 levels	rs74764632	16	57300587	A	T	0.1349	0.0294	0.9557	4.47e-06	14734	TRUE	reported	textfile	0.00142688	21.0509
GCST90274765	C-C motif chemokine 19 levels	rs147708384	17	14918425	T	C	-0.2707	0.0574	0.0151	2.4e-06	13801	TRUE	reported	textfile	0.00160895	22.2377
GCST90274765	C-C motif chemokine 19 levels	rs11877886	18	69226577	A	G	-0.1065	0.0239	0.0669	8.35e-06	14722	TRUE	reported	textfile	0.00134695	19.8538
GCST90274765	C-C motif chemokine 19 levels	rs2070746	19	52249702	T	G	-0.0575	0.0128	0.307	7.05e-06	14288	TRUE	reported	textfile	0.00141036	20.1769
GCST90274765	C-C motif chemokine 19 levels	rs138440733	22	17731243	A	G	-0.1724	0.036	0.0585	1.68e-06	12404	TRUE	reported	textfile	0.00184546	22.9298
GCST90274766	C-C motif chemokine 20 levels	rs11582772	1	32260562	T	C	0.2585	0.0548	0.9859	2.39e-06	14243	TRUE	reported	textfile	0.00155984	22.2484
GCST90274766	C-C motif chemokine 20 levels	rs111674022	1	238606022	T	C	-0.0953	0.0208	0.0967	4.61e-06	14288	TRUE	reported	textfile	0.00146707	20.9893
GCST90274766	C-C motif chemokine 20 levels	rs10207134	2	228661828	T	C	-0.0996	0.0128	0.326	7.18e-15	14287	TRUE	reported	textfile	0.00422008	60.5394
GCST90274766	C-C motif chemokine 20 levels	rs35757792	3	45157203	A	T	-0.053	0.0119	0.4995	8.44e-06	14720	TRUE	reported	textfile	0.00134575	19.8335
GCST90274766	C-C motif chemokine 20 levels	rs55891514	5	40408939	T	C	0.0955	0.0213	0.9122	7.34e-06	14735	TRUE	reported	textfile	0.0013624	20.0997
GCST90274766	C-C motif chemokine 20 levels	rs13185268	5	133019542	T	C	0.1091	0.0239	0.9296	5e-06	14724	TRUE	reported	textfile	0.00141323	20.8351
GCST90274766	C-C motif chemokine 20 levels	rs11242693	6	1448190	T	C	0.0637	0.0135	0.3674	2.38e-06	12404	TRUE	reported	textfile	0.00179172	22.2608
GCST90274766	C-C motif chemokine 20 levels	rs9274623	6	32635998	T	G	-0.076	0.0148	0.215	2.82e-07	14288	TRUE	reported	textfile	0.00184218	26.3659
GCST90274766	C-C motif chemokine 20 levels	rs742493	6	40998167	T	C	0.1459	0.0185	0.883	3.11e-15	14735	TRUE	reported	textfile	0.00420327	62.1882
GCST90274766	C-C motif chemokine 20 levels	rs9357723	6	51953097	A	G	0.0522	0.0116	0.4744	6.8e-06	14735	TRUE	reported	textfile	0.00137239	20.2473
GCST90274766	C-C motif chemokine 20 levels	rs7749768	6	107477601	T	G	-0.0622	0.0138	0.754	6.57e-06	14709	TRUE	reported	textfile	0.00137924	20.3125
GCST90274766	C-C motif chemokine 20 levels	rs34729167	6	162943133	T	C	0.0801	0.0179	0.136	7.65e-06	14288	TRUE	reported	textfile	0.00139952	20.0216
GCST90274766	C-C motif chemokine 20 levels	rs3798304	6	167363434	C	G	-0.0624	0.0138	0.7473	6.13e-06	14287	TRUE	reported	textfile	0.00142906	20.4433
GCST90274766	C-C motif chemokine 20 levels	rs62456601	7	55791153	T	C	0.0611	0.0137	0.6697	8.2e-06	12836	TRUE	reported	textfile	0.00154717	19.8872
GCST90274766	C-C motif chemokine 20 levels	rs1129474	8	22584718	T	C	0.0573	0.012	0.5396	1.8e-06	14288	TRUE	reported	textfile	0.00159325	22.7974
GCST90274766	C-C motif chemokine 20 levels	rs2796032	9	115519904	T	C	0.0636	0.0127	0.3159	5.5e-07	14718	TRUE	reported	textfile	0.00170106	25.0754
GCST90274766	C-C motif chemokine 20 levels	rs748503	10	73509465	T	C	-0.0722	0.0162	0.1993	8.32e-06	14288	TRUE	reported	textfile	0.00138826	19.8602
GCST90274766	C-C motif chemokine 20 levels	rs41302923	10	127693479	A	G	0.1939	0.0414	0.9774	2.82e-06	14726	TRUE	reported	textfile	0.00148739	21.9329
GCST90274766	C-C motif chemokine 20 levels	rs10837780	11	42142787	T	C	0.1191	0.026	0.9413	4.63e-06	14288	TRUE	reported	textfile	0.00146645	20.9805
GCST90274766	C-C motif chemokine 20 levels	rs73072893	12	19657540	A	G	0.2057	0.0422	0.9739	1.09e-06	13230	TRUE	reported	textfile	0.00179269	23.7563
GCST90274766	C-C motif chemokine 20 levels	rs4981022	12	104149874	A	G	0.0635	0.0128	0.6933	7.02e-07	14721	TRUE	reported	textfile	0.00166903	24.6076
GCST90274766	C-C motif chemokine 20 levels	rs61945278	13	24524337	T	C	-0.2	0.0451	0.028	9.22e-06	13386	TRUE	reported	textfile	0.00146696	19.6626
GCST90274766	C-C motif chemokine 20 levels	rs118164045	14	92792639	T	C	0.1297	0.0289	0.9526	7.19e-06	14288	TRUE	reported	textfile	0.00140767	20.1383
GCST90274766	C-C motif chemokine 20 levels	rs151092565	14	94625543	T	C	-0.1512	0.0328	0.0376	4.03e-06	14728	TRUE	reported	textfile	0.00144074	21.247
GCST90274766	C-C motif chemokine 20 levels	rs2003431	14	106782532	A	T	-0.1602	0.0344	0.0632	3.21e-06	9786	TRUE	reported	textfile	0.00221127	21.683
GCST90274766	C-C motif chemokine 20 levels	rs1027232	15	40077948	A	C	0.1072	0.0238	0.0762	6.66e-06	14730	TRUE	reported	textfile	0.00137542	20.2851
GCST90274766	C-C motif chemokine 20 levels	rs6498925	16	63795821	A	T	-0.0568	0.0125	0.6585	5.52e-06	14729	TRUE	reported	textfile	0.00139989	20.6451
GCST90274766	C-C motif chemokine 20 levels	rs117753190	17	67136325	C	G	-0.185	0.0359	0.9688	2.56e-07	14243	TRUE	reported	textfile	0.00186099	26.5518
GCST90274766	C-C motif chemokine 20 levels	rs117900576	17	72761195	C	G	-0.2256	0.0429	0.9694	1.45e-07	13224	TRUE	reported	textfile	0.00208686	27.6502
GCST90274766	C-C motif chemokine 20 levels	rs6420556	18	56487606	T	C	-0.0736	0.0158	0.1755	3.19e-06	14288	TRUE	reported	textfile	0.00151639	21.696
GCST90274766	C-C motif chemokine 20 levels	rs348389	19	6535637	T	C	-0.055	0.0124	0.3574	9.19e-06	14288	TRUE	reported	textfile	0.00137503	19.6708
GCST90274766	C-C motif chemokine 20 levels	rs35833676	21	32961256	T	C	0.0804	0.0166	0.1452	1.28e-06	14732	TRUE	reported	textfile	0.0015898	23.4551
GCST90274766	C-C motif chemokine 20 levels	rs13049624	21	44005002	A	G	-0.1315	0.0276	0.9476	1.89e-06	14288	TRUE	reported	textfile	0.00158625	22.6972
GCST90274766	C-C motif chemokine 20 levels	rs5769672	22	49877754	T	G	-0.1184	0.0257	0.9406	4.09e-06	14732	TRUE	reported	textfile	0.00143863	21.2216
GCST90274767	C-C motif chemokine 23 levels	rs74127049	1	161582200	C	G	0.0603	0.0132	0.608	4.92e-06	13422	TRUE	reported	textfile	0.00155237	20.8652
GCST90274767	C-C motif chemokine 23 levels	rs146074782	1	203441260	A	G	-0.3061	0.0626	0.0116	1.01e-06	12935	TRUE	reported	textfile	0.00184506	23.9062
GCST90274767	C-C motif chemokine 23 levels	rs55755820	1	245606006	T	G	-0.1035	0.0228	0.899	5.64e-06	11538	TRUE	reported	textfile	0.00178281	20.6032
GCST90274767	C-C motif chemokine 23 levels	rs1001495	2	241647342	T	C	0.0983	0.0215	0.9113	4.83e-06	13650	TRUE	reported	textfile	0.00152909	20.901
GCST90274767	C-C motif chemokine 23 levels	rs143910182	3	6127208	T	C	0.2157	0.0449	0.0255	1.56e-06	14730	TRUE	reported	textfile	0.00156432	23.0754
GCST90274767	C-C motif chemokine 23 levels	rs116683909	3	14445911	A	G	-0.21	0.0426	0.0278	8.24e-07	14724	TRUE	reported	textfile	0.0016477	24.2974
GCST90274767	C-C motif chemokine 23 levels	rs74491711	3	40054358	A	G	0.1273	0.0278	0.048	4.67e-06	14735	TRUE	reported	textfile	0.00142102	20.9656
GCST90274767	C-C motif chemokine 23 levels	rs4317138	3	46462144	T	C	0.0585	0.0127	0.6736	4.1e-06	14288	TRUE	reported	textfile	0.00148282	21.215
GCST90274767	C-C motif chemokine 23 levels	rs2870238	4	77373079	T	C	0.0574	0.0114	0.4869	4.78e-07	14736	TRUE	reported	textfile	0.00171747	25.3487
GCST90274767	C-C motif chemokine 23 levels	rs2263318	6	31432006	A	G	-0.1027	0.0232	0.0765	9.57e-06	14735	TRUE	reported	textfile	0.00132812	19.5932
GCST90274767	C-C motif chemokine 23 levels	rs12204524	6	86144743	C	G	0.1164	0.0237	0.9291	9.04e-07	14727	TRUE	reported	textfile	0.00163525	24.1185
GCST90274767	C-C motif chemokine 23 levels	rs4719850	7	3238978	T	C	-0.0548	0.0118	0.5907	3.42e-06	14726	TRUE	reported	textfile	0.00146243	21.5644
GCST90274767	C-C motif chemokine 23 levels	rs73071153	7	17545964	A	G	-0.1497	0.0319	0.0393	2.7e-06	14728	TRUE	reported	textfile	0.00149303	22.0193
GCST90274767	C-C motif chemokine 23 levels	rs11285223	7	34711511	T	C	-0.0671	0.0149	0.6941	6.69e-06	10894	TRUE	reported	textfile	0.00185814	20.2765
GCST90274767	C-C motif chemokine 23 levels	rs80014265	9	94180109	T	C	0.1307	0.0289	0.0514	6.11e-06	14736	TRUE	reported	textfile	0.00138603	20.4502
GCST90274767	C-C motif chemokine 23 levels	rs2905095	9	135902793	T	C	0.0664	0.0148	0.3078	7.24e-06	11337	TRUE	reported	textfile	0.00177233	20.125
GCST90274767	C-C motif chemokine 23 levels	rs1926742	10	18295482	A	G	0.0574	0.0125	0.3093	4.39e-06	14725	TRUE	reported	textfile	0.00142997	21.0836
GCST90274767	C-C motif chemokine 23 levels	rs77354000	10	34433796	A	G	-0.2064	0.0437	0.9788	2.32e-06	14735	TRUE	reported	textfile	0.00151164	22.3048
GCST90274767	C-C motif chemokine 23 levels	rs17092563	10	116653091	C	G	-0.202	0.0445	0.9774	5.64e-06	14733	TRUE	reported	textfile	0.00139664	20.6027
GCST90274767	C-C motif chemokine 23 levels	rs11017721	10	132905425	A	G	0.0971	0.0186	0.1154	1.79e-07	14288	TRUE	reported	textfile	0.00190377	27.2491
GCST90274767	C-C motif chemokine 23 levels	rs112492	11	1989274	A	G	-0.0692	0.014	0.7293	7.7e-07	13224	TRUE	reported	textfile	0.00184413	24.4281
GCST90274767	C-C motif chemokine 23 levels	rs17735284	11	84372512	A	T	0.0927	0.0202	0.0922	4.45e-06	14725	TRUE	reported	textfile	0.00142817	21.0571
GCST90274767	C-C motif chemokine 23 levels	rs77083410	11	115081786	C	G	0.224	0.0416	0.0223	7.26e-08	14734	TRUE	reported	textfile	0.00196397	28.9901
GCST90274767	C-C motif chemokine 23 levels	rs150663378	12	57461250	T	TAAG	-0.1074	0.0233	0.9136	4.04e-06	11339	TRUE	reported	textfile	0.00187029	21.2432
GCST90274767	C-C motif chemokine 23 levels	rs79960240	14	94811056	T	G	-0.2384	0.0537	0.0143	9.02e-06	14249	TRUE	reported	textfile	0.00138127	19.7062
GCST90274767	C-C motif chemokine 23 levels	rs6497967	16	26890471	T	C	-0.0547	0.0123	0.3198	8.7e-06	14729	TRUE	reported	textfile	0.00134094	19.7745
GCST90274767	C-C motif chemokine 23 levels	rs12949647	17	21386459	A	G	-0.0643	0.0137	0.7287	2.69e-06	14288	TRUE	reported	textfile	0.00153936	22.0252
GCST90274767	C-C motif chemokine 23 levels	rs72625914	17	33992028	T	C	-0.2589	0.0342	0.035	3.73e-14	14726	TRUE	reported	textfile	0.0038765	57.2998
GCST90274767	C-C motif chemokine 23 levels	rs117639761	17	34195180	A	C	-0.3246	0.0413	0.9561	3.85e-15	14736	TRUE	reported	textfile	0.00417446	61.7644
GCST90274767	C-C motif chemokine 23 levels	rs143566774	17	34276072	A	G	0.1738	0.0372	0.0369	2.98e-06	14288	TRUE	reported	textfile	0.00152538	21.8249
GCST90274767	C-C motif chemokine 23 levels	rs712048	17	34326215	A	C	-0.5147	0.0158	0.1497	1e-200	14723	TRUE	reported	textfile	0.0672313	1061.05
GCST90274767	C-C motif chemokine 23 levels	rs12103669	17	47298101	A	G	-0.1778	0.0402	0.0234	9.74e-06	14734	TRUE	reported	textfile	0.00132591	19.5593
GCST90274767	C-C motif chemokine 23 levels	rs376974828	19	11626019	T	C	-0.1724	0.039	0.0385	9.85e-06	10696	TRUE	reported	textfile	0.00182361	19.5373
GCST90274767	C-C motif chemokine 23 levels	rs438811	19	45416741	T	C	0.0669	0.0138	0.2405	1.25e-06	14720	TRUE	reported	textfile	0.00159402	23.4982
GCST90274767	C-C motif chemokine 23 levels	rs113959305	22	51076281	T	C	-0.1397	0.0285	0.0559	9.5e-07	13224	TRUE	reported	textfile	0.00181364	24.0236
GCST90274768	C-C motif chemokine 25 levels	rs11589432	1	23748852	C	G	0.0566	0.0119	0.4781	1.97e-06	14287	TRUE	reported	textfile	0.00158092	22.6192
GCST90274768	C-C motif chemokine 25 levels	rs143132666	1	160762078	A	C	-0.1934	0.0406	0.0225	1.9e-06	14734	TRUE	reported	textfile	0.0015377	22.6883
GCST90274768	C-C motif chemokine 25 levels	rs142015555	1	243141624	A	T	-0.2379	0.0524	0.0212	5.62e-06	12935	TRUE	reported	textfile	0.00159099	20.6091
GCST90274768	C-C motif chemokine 25 levels	rs6744934	2	115179913	T	C	-0.0544	0.0122	0.6208	8.23e-06	14288	TRUE	reported	textfile	0.00138964	19.88
GCST90274768	C-C motif chemokine 25 levels	rs149395110	2	130959219	T	C	-0.2782	0.0609	0.0129	4.92e-06	12880	TRUE	reported	textfile	0.00161756	20.8647
GCST90274768	C-C motif chemokine 25 levels	rs9825982	3	132612790	A	G	0.059	0.0133	0.356	9.16e-06	12196	TRUE	reported	textfile	0.00161095	19.6757
GCST90274768	C-C motif chemokine 25 levels	rs7611785	3	144213414	A	G	0.0941	0.0198	0.103	2.01e-06	14736	TRUE	reported	textfile	0.0015304	22.5834
GCST90274768	C-C motif chemokine 25 levels	rs851850	6	67085077	A	G	-0.0777	0.0163	0.846	1.87e-06	14288	TRUE	reported	textfile	0.00158783	22.7199
GCST90274768	C-C motif chemokine 25 levels	rs142613772	6	161449388	T	TG	0.102	0.0223	0.8997	4.79e-06	11324	TRUE	reported	textfile	0.00184412	20.9177
GCST90274768	C-C motif chemokine 25 levels	rs7806274	7	155146782	T	C	-0.0755	0.0161	0.1668	2.74e-06	13667	TRUE	reported	textfile	0.00160646	21.9876
GCST90274768	C-C motif chemokine 25 levels	rs111437511	8	10694001	T	C	0.1437	0.0297	0.0428	1.31e-06	14733	TRUE	reported	textfile	0.00158643	23.4068
GCST90274768	C-C motif chemokine 25 levels	rs1705699	8	23781453	T	C	-0.0546	0.0116	0.5447	2.52e-06	14714	TRUE	reported	textfile	0.00150344	22.1519
GCST90274768	C-C motif chemokine 25 levels	rs12114935	8	42100809	A	G	0.0769	0.0142	0.7856	6.11e-08	14732	TRUE	reported	textfile	0.00198678	29.3236
GCST90274768	C-C motif chemokine 25 levels	rs11140450	9	86838024	A	T	-0.2681	0.0579	0.9693	3.65e-06	10797	TRUE	reported	textfile	0.00198185	21.4366
GCST90274768	C-C motif chemokine 25 levels	rs635634	9	136155000	T	C	-0.2482	0.0166	0.1875	1.52e-50	11785	TRUE	reported	textfile	0.0186164	223.519
GCST90274768	C-C motif chemokine 25 levels	rs79990760	10	29446793	A	G	0.2192	0.0478	0.9825	4.52e-06	14725	TRUE	reported	textfile	0.0014261	21.0265
GCST90274768	C-C motif chemokine 25 levels	rs11028036	11	24600146	A	G	0.0546	0.0117	0.5707	3.06e-06	14728	TRUE	reported	textfile	0.00147648	21.7748
GCST90274768	C-C motif chemokine 25 levels	rs200184122	11	50675038	T	C	-0.0822	0.018	0.6982	4.96e-06	9830	TRUE	reported	textfile	0.00211702	20.8502
GCST90274768	C-C motif chemokine 25 levels	rs10792444	11	64434151	T	C	-0.0865	0.0181	0.8838	1.76e-06	14732	TRUE	reported	textfile	0.00154789	22.8358
GCST90274768	C-C motif chemokine 25 levels	rs636479	11	75419643	A	G	0.0548	0.0119	0.3757	4.12e-06	14731	TRUE	reported	textfile	0.00143751	21.2035
GCST90274768	C-C motif chemokine 25 levels	rs7296588	12	578100	A	G	-0.1159	0.0116	0.4365	1.66e-23	14725	TRUE	reported	textfile	0.00673382	99.8141
GCST90274768	C-C motif chemokine 25 levels	rs7137942	12	81177765	A	G	-0.0637	0.0133	0.6502	1.67e-06	12404	TRUE	reported	textfile	0.00184591	22.9354
GCST90274768	C-C motif chemokine 25 levels	rs34520165	12	119526244	T	C	0.055	0.0122	0.4114	6.54e-06	14727	TRUE	reported	textfile	0.00137814	20.3211
GCST90274768	C-C motif chemokine 25 levels	rs521795	13	22284926	T	C	-0.0624	0.0122	0.3844	3.14e-07	14288	TRUE	reported	textfile	0.00182761	26.157
GCST90274768	C-C motif chemokine 25 levels	rs9530655	13	78006196	A	G	0.1539	0.0343	0.0337	7.23e-06	14724	TRUE	reported	textfile	0.00136543	20.1294
GCST90274768	C-C motif chemokine 25 levels	rs146498677	13	94811031	C	G	0.2285	0.0507	0.0168	6.58e-06	13422	TRUE	reported	textfile	0.00151106	20.3092
GCST90274768	C-C motif chemokine 25 levels	rs147851492	15	56638156	A	G	0.2127	0.0449	0.0215	2.17e-06	14727	TRUE	reported	textfile	0.00152148	22.438
GCST90274768	C-C motif chemokine 25 levels	rs28494158	15	82219411	T	C	-0.0733	0.0161	0.8338	5.29e-06	13867	TRUE	reported	textfile	0.00149254	20.725
GCST90274768	C-C motif chemokine 25 levels	rs12606983	18	2511738	T	C	-0.0673	0.0134	0.2475	5.1e-07	14715	TRUE	reported	textfile	0.00171126	25.221
GCST90274768	C-C motif chemokine 25 levels	rs7252764	19	7827137	T	C	0.2321	0.0295	0.0471	3.61e-15	14736	TRUE	reported	textfile	0.00418318	61.8938
GCST90274768	C-C motif chemokine 25 levels	rs759817	19	8037040	T	C	0.3919	0.0123	0.3275	1e-200	14288	TRUE	reported	textfile	0.0663375	1015.03
GCST90274768	C-C motif chemokine 25 levels	rs62123269	19	8199686	T	C	0.2138	0.0198	0.1129	3.52e-27	14288	TRUE	reported	textfile	0.00809439	116.58
GCST90274768	C-C motif chemokine 25 levels	rs7246201	19	8235311	T	C	0.0852	0.0118	0.4573	5.19e-13	14288	TRUE	reported	textfile	0.00363548	52.126
GCST90274768	C-C motif chemokine 25 levels	rs516316	19	49206145	C	G	-0.3279	0.0114	0.4445	6.2e-182	14734	TRUE	reported	textfile	0.0531651	827.207
GCST90274768	C-C motif chemokine 25 levels	rs2317999	20	1689636	A	G	-0.0577	0.013	0.4566	9.06e-06	11760	TRUE	reported	textfile	0.00167236	19.6966
GCST90274768	C-C motif chemokine 25 levels	rs35376497	20	17541987	CA	C	0.1078	0.0243	0.086	9.16e-06	10894	TRUE	reported	textfile	0.00180324	19.6764
GCST90274769	C-C motif chemokine 28 levels	rs1514964	1	64836646	T	C	-0.1263	0.0264	0.9486	1.72e-06	14734	TRUE	reported	textfile	0.00155097	22.8844
GCST90274769	C-C motif chemokine 28 levels	rs17098842	1	76835048	A	G	0.1458	0.0321	0.9674	5.57e-06	14732	TRUE	reported	textfile	0.00139841	20.6275
GCST90274769	C-C motif chemokine 28 levels	rs6671688	1	154994265	T	C	0.0534	0.0116	0.5411	4.16e-06	14286	TRUE	reported	textfile	0.0014812	21.1888
GCST90274769	C-C motif chemokine 28 levels	rs291084	1	207095623	C	G	0.0638	0.0111	0.5279	9.04e-09	14726	TRUE	reported	textfile	0.0022384	33.0321
GCST90274769	C-C motif chemokine 28 levels	rs200181753	2	56625010	T	TG	-0.1842	0.039	0.9713	2.32e-06	11339	TRUE	reported	textfile	0.00196346	22.3035
GCST90274769	C-C motif chemokine 28 levels	rs76291845	2	111889358	A	G	0.2696	0.0542	0.9859	6.55e-07	14244	TRUE	reported	textfile	0.00173403	24.7389
GCST90274769	C-C motif chemokine 28 levels	rs145895468	2	207061115	A	AAAATAAATAAAT	0.1331	0.0241	0.9152	3.34e-08	10407	TRUE	reported	textfile	0.00292231	30.4957
GCST90274769	C-C motif chemokine 28 levels	rs112641086	2	207076122	T	C	-0.1056	0.0198	0.0895	9.64e-08	14731	TRUE	reported	textfile	0.0019272	28.4406
GCST90274769	C-C motif chemokine 28 levels	rs74855027	2	225265371	T	C	0.1215	0.0271	0.0639	7.35e-06	14286	TRUE	reported	textfile	0.00140505	20.098
GCST90274769	C-C motif chemokine 28 levels	rs79205279	3	124901642	A	G	0.1063	0.024	0.0645	9.46e-06	13854	TRUE	reported	textfile	0.00141402	19.6147
GCST90274769	C-C motif chemokine 28 levels	rs2866626	4	102569209	C	G	-0.0597	0.0121	0.6079	8.06e-07	14285	TRUE	reported	textfile	0.00170121	24.3398
GCST90274769	C-C motif chemokine 28 levels	rs76679915	4	125828318	T	C	0.0624	0.0137	0.7035	5.24e-06	11962	TRUE	reported	textfile	0.0017313	20.7422
GCST90274769	C-C motif chemokine 28 levels	rs374794081	4	138284908	A	C	0.1182	0.0263	0.9197	6.98e-06	11339	TRUE	reported	textfile	0.00177818	20.1951
GCST90274769	C-C motif chemokine 28 levels	rs7661151	4	157065076	T	C	0.0531	0.0116	0.6323	4.7e-06	14730	TRUE	reported	textfile	0.00142054	20.9515
GCST90274769	C-C motif chemokine 28 levels	rs4866742	5	43405459	T	C	0.0702	0.0122	0.4126	8.71e-09	12829	TRUE	reported	textfile	0.0025742	33.1045
GCST90274769	C-C motif chemokine 28 levels	rs116782490	5	84924989	A	C	0.2298	0.0488	0.9815	2.49e-06	12633	TRUE	reported	textfile	0.00175223	22.1713
GCST90274769	C-C motif chemokine 28 levels	rs78843608	5	102824347	A	G	-0.1684	0.0323	0.0376	1.85e-07	14725	TRUE	reported	textfile	0.00184257	27.1782
GCST90274769	C-C motif chemokine 28 levels	rs2631360	5	131707429	A	G	0.0597	0.0128	0.5481	3.1e-06	11780	TRUE	reported	textfile	0.00184324	21.7498
GCST90274769	C-C motif chemokine 28 levels	rs11754249	6	145107700	A	G	0.0934	0.0205	0.1058	5.21e-06	11779	TRUE	reported	textfile	0.00175919	20.7545
GCST90274769	C-C motif chemokine 28 levels	rs118111688	7	12554637	A	T	0.1874	0.0424	0.9776	9.88e-06	13374	TRUE	reported	textfile	0.00145852	19.5318
GCST90274769	C-C motif chemokine 28 levels	rs801520	7	18702222	A	C	0.0779	0.0171	0.1364	5.22e-06	14732	TRUE	reported	textfile	0.00140673	20.7503
GCST90274769	C-C motif chemokine 28 levels	rs3823797	7	77694740	A	G	-0.058	0.0128	0.7423	5.86e-06	14732	TRUE	reported	textfile	0.00139178	20.5294
GCST90274769	C-C motif chemokine 28 levels	rs143400203	7	115560778	T	C	0.1812	0.0392	0.0244	3.79e-06	14722	TRUE	reported	textfile	0.00144926	21.3641
GCST90274769	C-C motif chemokine 28 levels	rs76669782	9	90419900	A	C	-0.2853	0.0513	0.0176	2.68e-08	12933	TRUE	reported	textfile	0.00238579	30.9244
GCST90274769	C-C motif chemokine 28 levels	rs2519093	9	136141870	T	C	-0.078	0.0162	0.1883	1.47e-06	11783	TRUE	reported	textfile	0.00196358	23.1785
GCST90274769	C-C motif chemokine 28 levels	rs2477954	10	90264140	T	C	-0.058	0.012	0.6211	1.34e-06	14286	TRUE	reported	textfile	0.00163258	23.3578
GCST90274769	C-C motif chemokine 28 levels	rs199965585	10	93493436	CT	C	0.188	0.0395	0.0278	1.94e-06	11336	TRUE	reported	textfile	0.00199432	22.6488
GCST90274769	C-C motif chemokine 28 levels	rs78552613	10	105492625	T	C	-0.1844	0.0395	0.0271	3.04e-06	14734	TRUE	reported	textfile	0.00147695	21.7906
GCST90274769	C-C motif chemokine 28 levels	rs371663005	11	25452442	A	G	-0.0959	0.0208	0.8571	4.02e-06	10894	TRUE	reported	textfile	0.0019475	21.2535
GCST90274769	C-C motif chemokine 28 levels	rs73000929	11	113953622	A	G	-0.1935	0.0355	0.0347	5.02e-08	14734	TRUE	reported	textfile	0.00201238	29.7061
GCST90274769	C-C motif chemokine 28 levels	rs6580980	12	54692061	A	G	-0.0688	0.0118	0.4015	5.53e-09	14285	TRUE	reported	textfile	0.00237411	33.9901
GCST90274769	C-C motif chemokine 28 levels	rs80328354	12	55670876	A	T	-0.2841	0.0599	0.9884	2.11e-06	14734	TRUE	reported	textfile	0.00152442	22.4921
GCST90274769	C-C motif chemokine 28 levels	rs7958187	12	69466941	A	G	-0.055	0.0122	0.3872	6.54e-06	13420	TRUE	reported	textfile	0.00151215	20.3208
GCST90274769	C-C motif chemokine 28 levels	rs140404587	12	106453419	T	G	-0.2617	0.0587	0.0119	8.26e-06	14241	TRUE	reported	textfile	0.00139375	19.8733
GCST90274769	C-C motif chemokine 28 levels	rs77569365	13	106647340	T	G	0.129	0.0282	0.9561	4.77e-06	14734	TRUE	reported	textfile	0.00141822	20.9229
GCST90274769	C-C motif chemokine 28 levels	rs12589600	14	86936828	A	G	0.051	0.0114	0.5556	7.69e-06	14711	TRUE	reported	textfile	0.00135862	20.0111
GCST90274769	C-C motif chemokine 28 levels	rs28384995	15	91295829	A	T	-0.0866	0.0194	0.8668	8.05e-06	14286	TRUE	reported	textfile	0.00139289	19.9238
GCST90274769	C-C motif chemokine 28 levels	rs11078696	17	7459299	T	G	-0.0855	0.017	0.7824	4.92e-07	10894	TRUE	reported	textfile	0.00231654	25.2903
GCST90274769	C-C motif chemokine 28 levels	rs4346241	17	8580609	A	G	0.0907	0.0204	0.9021	8.75e-06	14286	TRUE	reported	textfile	0.00138179	19.7648
GCST90274769	C-C motif chemokine 28 levels	rs55843637	18	1508223	C	G	0.0549	0.0119	0.5287	3.96e-06	14286	TRUE	reported	textfile	0.00148763	21.2809
GCST90274769	C-C motif chemokine 28 levels	rs71363004	18	74179338	C	G	0.2181	0.0466	0.9802	2.87e-06	11982	TRUE	reported	textfile	0.00182481	21.9012
GCST90274769	C-C motif chemokine 28 levels	rs150193318	19	31385455	A	G	0.2249	0.0501	0.0212	7.16e-06	14286	TRUE	reported	textfile	0.00140858	20.1485
GCST90274769	C-C motif chemokine 28 levels	rs113582651	19	55238516	T	G	0.242	0.0523	0.0489	3.71e-06	8911	TRUE	reported	textfile	0.00239695	21.4057
GCST90274769	C-C motif chemokine 28 levels	rs3064568	21	22059297	C	G	-0.0585	0.0131	0.5068	7.98e-06	11538	TRUE	reported	textfile	0.0017254	19.9386
GCST90274769	C-C motif chemokine 28 levels	rs150258133	21	37813355	G	GCCCCCA	0.0683	0.0148	0.591	3.93e-06	10894	TRUE	reported	textfile	0.00195111	21.2931
GCST90274769	C-C motif chemokine 28 levels	rs139902	22	38406782	A	C	0.0684	0.0121	0.3659	1.58e-08	14285	TRUE	reported	textfile	0.00223198	31.9507
GCST90274770	C-C motif chemokine 4 levels	rs148518028	2	79469060	T	C	0.1989	0.044	0.0317	6.17e-06	14296	TRUE	reported	textfile	0.00142735	20.4317
GCST90274770	C-C motif chemokine 4 levels	rs143922263	2	162240222	A	G	0.2198	0.0497	0.0203	9.75e-06	14296	TRUE	reported	textfile	0.00136626	19.5561
GCST90274770	C-C motif chemokine 4 levels	rs116193969	2	236974412	A	T	0.2915	0.0617	0.0134	2.31e-06	14296	TRUE	reported	textfile	0.00155889	22.3175
GCST90274770	C-C motif chemokine 4 levels	rs116309267	3	756117	C	G	0.1956	0.0405	0.0299	1.37e-06	14723	TRUE	reported	textfile	0.00158177	23.3222
GCST90274770	C-C motif chemokine 4 levels	rs13100427	3	22458640	A	G	0.0533	0.012	0.56	8.93e-06	14296	TRUE	reported	textfile	0.00137809	19.7256
GCST90274770	C-C motif chemokine 4 levels	rs5019353	3	45755730	T	G	-0.0598	0.0134	0.5219	8.09e-06	11743	TRUE	reported	textfile	0.00169308	19.9122
GCST90274770	C-C motif chemokine 4 levels	rs36100613	3	46167911	G	GA	-0.1164	0.016	0.2388	3.46e-13	10894	TRUE	reported	textfile	0.00483475	52.9159
GCST90274770	C-C motif chemokine 4 levels	rs113341849	3	46384204	A	G	0.5651	0.0184	0.1268	1e-200	14296	TRUE	reported	textfile	0.0618945	943.092
GCST90274770	C-C motif chemokine 4 levels	rs140505982	3	46459749	T	C	-0.2294	0.0415	0.0248	3.24e-08	13865	TRUE	reported	textfile	0.00219895	30.5512
GCST90274770	C-C motif chemokine 4 levels	rs142129369	3	50167084	G	GTT	-0.173	0.0307	0.9381	1.75e-08	9343	TRUE	reported	textfile	0.00338731	31.7484
GCST90274770	C-C motif chemokine 4 levels	rs66822987	3	63106417	T	C	0.0648	0.0146	0.2289	9.06e-06	14296	TRUE	reported	textfile	0.00137604	19.6962
GCST90274770	C-C motif chemokine 4 levels	rs9818901	3	152777012	A	T	-0.1185	0.0265	0.9445	7.76e-06	14742	TRUE	reported	textfile	0.00135457	19.9934
GCST90274770	C-C motif chemokine 4 levels	rs112846979	3	190832842	T	C	-0.188	0.0414	0.0228	5.6e-06	14296	TRUE	reported	textfile	0.00144037	20.6184
GCST90274770	C-C motif chemokine 4 levels	rs5743614	4	38798935	T	C	0.0728	0.0143	0.2565	3.56e-07	12859	TRUE	reported	textfile	0.00201145	25.9133
GCST90274770	C-C motif chemokine 4 levels	rs111476793	4	53951496	A	G	0.0869	0.019	0.1344	4.79e-06	12800	TRUE	reported	textfile	0.0016316	20.9153
GCST90274770	C-C motif chemokine 4 levels	rs78044056	4	157055604	A	G	-0.2607	0.0552	0.0138	2.33e-06	13809	TRUE	reported	textfile	0.00161265	22.3019
GCST90274770	C-C motif chemokine 4 levels	rs42279	5	11317698	T	C	0.0743	0.0162	0.1598	4.51e-06	14738	TRUE	reported	textfile	0.00142524	21.0324
GCST90274770	C-C motif chemokine 4 levels	rs112315344	5	33775793	T	G	0.2123	0.0455	0.0284	3.07e-06	14255	TRUE	reported	textfile	0.00152492	21.7679
GCST90274770	C-C motif chemokine 4 levels	rs17792183	6	22899548	T	C	0.0763	0.017	0.8565	7.18e-06	14296	TRUE	reported	textfile	0.0014071	20.1414
GCST90274770	C-C motif chemokine 4 levels	rs141958785	6	124666261	T	G	0.0547	0.0123	0.3884	8.7e-06	14296	TRUE	reported	textfile	0.0013815	19.7744
GCST90274770	C-C motif chemokine 4 levels	rs112356872	7	22212109	T	C	-0.2165	0.0478	0.9805	5.92e-06	14743	TRUE	reported	textfile	0.00138954	20.5117
GCST90274770	C-C motif chemokine 4 levels	rs3860989	9	33460141	A	C	-0.0631	0.0142	0.6988	8.84e-06	11984	TRUE	reported	textfile	0.001645	19.7428
GCST90274770	C-C motif chemokine 4 levels	rs10990301	9	105528047	A	T	0.085	0.0186	0.8839	4.88e-06	14296	TRUE	reported	textfile	0.00145869	20.881
GCST90274770	C-C motif chemokine 4 levels	rs56131468	10	132716137	A	G	0.0833	0.0178	0.1323	2.87e-06	14296	TRUE	reported	textfile	0.00152958	21.8972
GCST90274770	C-C motif chemokine 4 levels	rs200664920	11	30476151	T	TA	0.1906	0.0364	0.965	1.64e-07	11342	TRUE	reported	textfile	0.0024116	27.4136
GCST90274770	C-C motif chemokine 4 levels	rs143960014	12	52285090	A	G	0.1953	0.0416	0.0228	2.67e-06	14257	TRUE	reported	textfile	0.00154354	22.0372
GCST90274770	C-C motif chemokine 4 levels	rs1161092	12	67722012	A	G	-0.0635	0.0125	0.6742	3.77e-07	14296	TRUE	reported	textfile	0.0018019	25.8028
GCST90274770	C-C motif chemokine 4 levels	rs11619402	13	43555687	A	G	0.0672	0.015	0.7907	7.46e-06	14296	TRUE	reported	textfile	0.00140195	20.0676
GCST90274770	C-C motif chemokine 4 levels	rs72800563	16	79338459	T	G	-0.1765	0.0374	0.9693	2.37e-06	14741	TRUE	reported	textfile	0.00150856	22.2683
GCST90274770	C-C motif chemokine 4 levels	rs1634503	17	34421139	A	G	-0.0745	0.0138	0.2416	6.72e-08	14295	TRUE	reported	textfile	0.00203463	29.1403
GCST90274770	C-C motif chemokine 4 levels	rs8064426	17	34819750	A	G	-0.4104	0.0173	0.1459	2.11e-124	14295	TRUE	reported	textfile	0.0378764	562.68
GCST90274770	C-C motif chemokine 4 levels	rs17692864	17	34945214	T	C	0.2321	0.0283	0.9406	2.38e-16	13662	TRUE	reported	textfile	0.00489926	67.2533
GCST90274770	C-C motif chemokine 4 levels	rs137896358	19	18917908	T	C	0.2797	0.0551	0.0186	3.85e-07	12745	TRUE	reported	textfile	0.00201774	25.764
GCST90274770	C-C motif chemokine 4 levels	rs183450854	20	50372747	C	G	0.2133	0.0475	0.9802	7.1e-06	14737	TRUE	reported	textfile	0.00136644	20.1621
GCST90274770	C-C motif chemokine 4 levels	rs6100282	20	57507885	A	G	-0.0715	0.0159	0.198	6.9e-06	12799	TRUE	reported	textfile	0.00157745	20.2185
GCST90274770	C-C motif chemokine 4 levels	rs4817032	21	26966560	A	T	-0.0899	0.0196	0.8283	4.5e-06	10894	TRUE	reported	textfile	0.00192745	21.0343
GCST90274771	Natural killer cell receptor 2B4 levels	rs10903115	1	25261696	A	G	-0.0559	0.0122	0.4429	4.61e-06	14286	TRUE	reported	textfile	0.00146742	20.9915
GCST90274771	Natural killer cell receptor 2B4 levels	rs3828139	1	44253015	T	C	0.0744	0.0119	0.4677	4.05e-10	14286	TRUE	reported	textfile	0.00272869	39.0833
GCST90274771	Natural killer cell receptor 2B4 levels	rs147033439	1	88677329	A	G	0.2053	0.0411	0.0249	5.88e-07	14731	TRUE	reported	textfile	0.00169093	24.948
GCST90274771	Natural killer cell receptor 2B4 levels	rs11265488	1	160773957	A	G	-0.0624	0.0118	0.4675	1.24e-07	14287	TRUE	reported	textfile	0.00195351	27.9605
GCST90274771	Natural killer cell receptor 2B4 levels	rs11265493	1	160803802	A	G	0.2122	0.0119	0.4066	3.99e-71	14287	TRUE	reported	textfile	0.0217719	317.933
GCST90274771	Natural killer cell receptor 2B4 levels	rs113798825	1	233431752	T	C	-0.3154	0.0695	0.9868	5.68e-06	11273	TRUE	reported	textfile	0.00182357	20.591
GCST90274771	Natural killer cell receptor 2B4 levels	rs114344979	2	49094515	T	C	0.1066	0.024	0.0652	8.93e-06	14724	TRUE	reported	textfile	0.00133809	19.7257
GCST90274771	Natural killer cell receptor 2B4 levels	rs4672486	2	62495209	A	G	0.0661	0.0117	0.4329	1.61e-08	14720	TRUE	reported	textfile	0.00216363	31.9133
GCST90274771	Natural killer cell receptor 2B4 levels	rs1434219	2	79554556	T	C	-0.0589	0.0123	0.4388	1.68e-06	14287	TRUE	reported	textfile	0.00160244	22.9277
GCST90274771	Natural killer cell receptor 2B4 levels	rs56272634	2	111846068	T	C	0.0704	0.0126	0.6994	2.31e-08	14729	TRUE	reported	textfile	0.00211501	31.2137
GCST90274771	Natural killer cell receptor 2B4 levels	rs148214660	3	112589458	A	G	-0.2705	0.0612	0.0131	9.87e-06	14287	TRUE	reported	textfile	0.00136552	19.5331
GCST90274771	Natural killer cell receptor 2B4 levels	rs73173072	3	167513752	A	T	0.1576	0.0353	0.9675	8.02e-06	14718	TRUE	reported	textfile	0.00135247	19.9298
GCST90274771	Natural killer cell receptor 2B4 levels	rs1574847	4	27611759	C	G	-0.0637	0.0139	0.2366	4.59e-06	14287	TRUE	reported	textfile	0.00146781	20.9985
GCST90274771	Natural killer cell receptor 2B4 levels	rs114758826	4	174530615	A	G	-0.1804	0.0337	0.0393	8.65e-08	14728	TRUE	reported	textfile	0.00194189	28.652
GCST90274771	Natural killer cell receptor 2B4 levels	rs72756898	5	64185695	C	G	0.2056	0.0454	0.0192	5.94e-06	14734	TRUE	reported	textfile	0.00138998	20.5057
GCST90274771	Natural killer cell receptor 2B4 levels	rs78142752	5	96078542	T	C	0.2288	0.0497	0.0184	4.15e-06	14734	TRUE	reported	textfile	0.00143633	21.1905
GCST90274771	Natural killer cell receptor 2B4 levels	rs140189694	5	113042679	A	T	0.2783	0.0621	0.9887	7.41e-06	12934	TRUE	reported	textfile	0.00155037	20.0806
GCST90274771	Natural killer cell receptor 2B4 levels	rs142158359	5	152231724	T	TTGTGTG	-0.116	0.0251	0.0976	3.81e-06	10894	TRUE	reported	textfile	0.00195673	21.3545
GCST90274771	Natural killer cell receptor 2B4 levels	rs6928352	6	614064	A	G	-0.1074	0.0215	0.0794	5.87e-07	14731	TRUE	reported	textfile	0.00169108	24.9501
GCST90274771	Natural killer cell receptor 2B4 levels	rs2554697	8	3921805	A	G	0.0627	0.0134	0.6347	2.88e-06	11782	TRUE	reported	textfile	0.00185481	21.8903
GCST90274771	Natural killer cell receptor 2B4 levels	rs145175118	8	92927069	T	C	0.2308	0.052	0.9818	9.06e-06	14287	TRUE	reported	textfile	0.00137697	19.6972
GCST90274771	Natural killer cell receptor 2B4 levels	rs34826779	8	106570964	T	G	0.063	0.0138	0.248	4.99e-06	14287	TRUE	reported	textfile	0.00145663	20.8383
GCST90274771	Natural killer cell receptor 2B4 levels	rs33956003	8	140546637	G	GT	0.0718	0.0159	0.7846	6.31e-06	11339	TRUE	reported	textfile	0.00179514	20.3882
GCST90274771	Natural killer cell receptor 2B4 levels	rs10992054	9	92856642	T	C	-0.3705	0.0763	0.9873	1.2e-06	12304	TRUE	reported	textfile	0.00191271	23.5753
GCST90274771	Natural killer cell receptor 2B4 levels	rs145111742	9	129557272	T	C	0.3046	0.0689	0.0304	9.83e-06	12304	TRUE	reported	textfile	0.00158594	19.5412
GCST90274771	Natural killer cell receptor 2B4 levels	rs61865960	10	95662408	T	C	0.2604	0.0584	0.9697	8.24e-06	11810	TRUE	reported	textfile	0.00168064	19.8785
GCST90274771	Natural killer cell receptor 2B4 levels	rs11020961	11	94575608	A	G	0.0768	0.0161	0.8167	1.84e-06	14287	TRUE	reported	textfile	0.00159015	22.7515
GCST90274771	Natural killer cell receptor 2B4 levels	rs11220506	11	126335329	A	G	-0.0702	0.0147	0.1876	1.79e-06	14729	TRUE	reported	textfile	0.00154595	22.8024
GCST90274771	Natural killer cell receptor 2B4 levels	rs3184504	12	111884608	T	C	0.116	0.0128	0.4764	1.27e-19	11784	TRUE	reported	textfile	0.00692129	82.115
GCST90274771	Natural killer cell receptor 2B4 levels	rs149458216	16	48902293	A	C	-0.2146	0.047	0.0182	4.97e-06	14725	TRUE	reported	textfile	0.00141382	20.8451
GCST90274771	Natural killer cell receptor 2B4 levels	rs72837690	17	7088423	T	C	-0.0776	0.0125	0.6405	5.37e-10	14287	TRUE	reported	textfile	0.00269025	38.5339
GCST90274771	Natural killer cell receptor 2B4 levels	rs149212182	20	60283624	T	C	0.2642	0.059	0.0173	7.54e-06	12321	TRUE	reported	textfile	0.00162484	20.0489
GCST90274771	Natural killer cell receptor 2B4 levels	rs60006581	21	38144075	A	G	0.0905	0.0203	0.9052	8.27e-06	14724	TRUE	reported	textfile	0.00134801	19.8722
GCST90274771	Natural killer cell receptor 2B4 levels	rs139924614	22	17214005	A	G	0.1618	0.0348	0.9666	3.33e-06	14725	TRUE	reported	textfile	0.00146591	21.6142
GCST90274772	CD40L receptor levels	rs17372980	1	59140291	T	C	-0.0611	0.0134	0.7421	5.12e-06	14288	TRUE	reported	textfile	0.00145301	20.788
GCST90274772	CD40L receptor levels	rs4278412	1	211450157	C	G	0.1978	0.0413	0.0203	1.67e-06	14725	TRUE	reported	textfile	0.00155532	22.9347
GCST90274772	CD40L receptor levels	rs138897138	2	122731427	A	G	0.109	0.0216	0.914	4.5e-07	14288	TRUE	reported	textfile	0.0017791	25.4615
GCST90274772	CD40L receptor levels	rs4664334	2	161368905	T	C	0.0541	0.0118	0.5003	4.55e-06	14288	TRUE	reported	textfile	0.001469	21.017
GCST90274772	CD40L receptor levels	rs3967170	3	3773438	A	G	0.0789	0.017	0.1353	3.46e-06	14721	TRUE	reported	textfile	0.00146111	21.5376
GCST90274772	CD40L receptor levels	rs144949926	3	20921481	A	G	-0.2655	0.0591	0.9784	7.04e-06	14288	TRUE	reported	textfile	0.00141049	20.1787
GCST90274772	CD40L receptor levels	rs12500563	4	7304426	T	G	0.3143	0.0687	0.9875	4.76e-06	10795	TRUE	reported	textfile	0.00193514	20.9264
GCST90274772	CD40L receptor levels	rs9993874	4	55046724	A	G	-0.0582	0.0125	0.4883	3.22e-06	12403	TRUE	reported	textfile	0.00174478	21.6748
GCST90274772	CD40L receptor levels	rs74794857	5	22143588	T	C	0.0707	0.0138	0.4128	3e-07	11760	TRUE	reported	textfile	0.00222692	26.2426
GCST90274772	CD40L receptor levels	rs11755766	6	10178951	T	C	-0.0504	0.0112	0.5049	6.8e-06	14735	TRUE	reported	textfile	0.00137239	20.2473
GCST90274772	CD40L receptor levels	rs200824954	7	29807677	T	G	0.1568	0.0335	0.0642	2.86e-06	10894	TRUE	reported	textfile	0.00200698	21.904
GCST90274772	CD40L receptor levels	rs7798473	7	108543387	A	C	-0.1041	0.0235	0.0609	9.43e-06	14734	TRUE	reported	textfile	0.00133005	19.6204
GCST90274772	CD40L receptor levels	rs149900704	8	111799116	A	G	-0.1956	0.0442	0.0203	9.63e-06	14732	TRUE	reported	textfile	0.00132756	19.581
GCST90274772	CD40L receptor levels	rs75626299	9	29426599	C	G	0.1458	0.0316	0.9638	3.95e-06	14728	TRUE	reported	textfile	0.00144334	21.2854
GCST90274772	CD40L receptor levels	rs9526031	13	45595067	A	C	0.064	0.012	0.4882	9.64e-08	14288	TRUE	reported	textfile	0.00198684	28.4405
GCST90274772	CD40L receptor levels	rs8024256	15	26829521	A	G	-0.0562	0.0121	0.3092	3.41e-06	14736	TRUE	reported	textfile	0.0014618	21.5696
GCST90274772	CD40L receptor levels	rs404842	16	84304113	A	G	-0.0599	0.0123	0.6433	1.12e-06	14287	TRUE	reported	textfile	0.00165723	23.7128
GCST90274772	CD40L receptor levels	rs35864161	17	66365155	T	G	-0.1269	0.0284	0.9543	7.88e-06	14735	TRUE	reported	textfile	0.00135316	19.9631
GCST90274772	CD40L receptor levels	rs34755276	19	57755822	A	G	0.0587	0.0131	0.3475	7.43e-06	12403	TRUE	reported	textfile	0.00161623	20.0754
GCST90274772	CD40L receptor levels	rs7250371	19	57861085	T	C	0.0686	0.0116	0.3648	3.34e-09	14722	TRUE	reported	textfile	0.00236993	34.9682
GCST90274772	CD40L receptor levels	rs187640246	20	30007295	T	C	-0.2717	0.0604	0.0134	6.85e-06	12792	TRUE	reported	textfile	0.00157936	20.2319
GCST90274772	CD40L receptor levels	rs143035957	20	43537472	T	TC	0.1816	0.0411	0.9741	9.94e-06	11331	TRUE	reported	textfile	0.00172002	19.5196
GCST90274772	CD40L receptor levels	rs117191103	20	44464356	T	C	0.3553	0.0437	0.0208	4.28e-16	14736	TRUE	reported	textfile	0.00446585	66.095
GCST90274772	CD40L receptor levels	rs12624433	20	44680853	A	G	-0.4185	0.0133	0.2558	1e-200	14287	TRUE	reported	textfile	0.0648106	989.981
GCST90274772	CD40L receptor levels	rs45456397	20	44981692	A	C	-0.1157	0.023	0.0763	4.89e-07	14288	TRUE	reported	textfile	0.00176796	25.3017
GCST90274772	CD40L receptor levels	rs138739860	21	18103398	T	G	0.1632	0.0351	0.9648	3.33e-06	11979	TRUE	reported	textfile	0.00180145	21.6149
GCST90274772	CD40L receptor levels	rs12152184	22	45002809	A	G	0.1085	0.0205	0.8849	1.21e-07	12402	TRUE	reported	textfile	0.00225362	28.008
GCST90274773	T-cell surface glycoprotein CD5 levels	rs61768480	1	1103150	A	G	0.0695	0.0147	0.2776	2.27e-06	13670	TRUE	reported	textfile	0.00163251	22.3497
GCST90274773	T-cell surface glycoprotein CD5 levels	rs61747728	1	179526214	T	C	0.1841	0.0313	0.0399	4.06e-09	14287	TRUE	reported	textfile	0.00241561	34.5906
GCST90274773	T-cell surface glycoprotein CD5 levels	rs13010492	2	204776176	C	G	-0.0589	0.0122	0.4754	1.38e-06	13421	TRUE	reported	textfile	0.00173369	23.3048
GCST90274773	T-cell surface glycoprotein CD5 levels	rs138861398	4	77211819	A	C	-0.0803	0.0151	0.2321	1.05e-07	11967	TRUE	reported	textfile	0.00235758	28.2751
GCST90274773	T-cell surface glycoprotein CD5 levels	rs74874989	4	164762615	A	G	0.141	0.0292	0.1033	1.37e-06	9398	TRUE	reported	textfile	0.00247492	23.312
GCST90274773	T-cell surface glycoprotein CD5 levels	rs141298297	5	17157345	G	GT	0.1034	0.0232	0.8877	8.32e-06	10894	TRUE	reported	textfile	0.00182006	19.8603
GCST90274773	T-cell surface glycoprotein CD5 levels	rs4073745	5	176733341	A	G	-0.0683	0.0131	0.7003	1.85e-07	14287	TRUE	reported	textfile	0.00189903	27.1793
GCST90274773	T-cell surface glycoprotein CD5 levels	rs200888937	6	4789310	T	TTTTG	0.2937	0.0615	0.9787	1.79e-06	10407	TRUE	reported	textfile	0.00218666	22.8021
GCST90274773	T-cell surface glycoprotein CD5 levels	rs367364	6	32019946	T	C	-0.0828	0.016	0.1538	2.28e-07	14730	TRUE	reported	textfile	0.0018148	26.777
GCST90274773	T-cell surface glycoprotein CD5 levels	rs3104373	6	32600375	T	C	0.0973	0.0165	0.1469	3.7e-09	14735	TRUE	reported	textfile	0.00235442	34.7695
GCST90274773	T-cell surface glycoprotein CD5 levels	rs2237450	7	50716017	T	C	0.0623	0.0124	0.6389	5.06e-07	14287	TRUE	reported	textfile	0.0017637	25.239
GCST90274773	T-cell surface glycoprotein CD5 levels	rs17345759	7	97499410	A	C	-0.1134	0.0245	0.9301	3.68e-06	14287	TRUE	reported	textfile	0.00149728	21.4207
GCST90274773	T-cell surface glycoprotein CD5 levels	rs5886779	7	115257967	T	TA	-0.1734	0.039	0.958	8.74e-06	8386	TRUE	reported	textfile	0.00235175	19.7636
GCST90274773	T-cell surface glycoprotein CD5 levels	rs7012814	8	9173358	A	G	-0.0533	0.0119	0.4819	7.5e-06	14287	TRUE	reported	textfile	0.0014022	20.0586
GCST90274773	T-cell surface glycoprotein CD5 levels	rs74796205	8	67386869	A	G	0.2987	0.0657	0.9884	5.46e-06	13800	TRUE	reported	textfile	0.00149558	20.667
GCST90274773	T-cell surface glycoprotein CD5 levels	rs17769062	9	27496604	T	C	0.1638	0.0334	0.9589	9.38e-07	14287	TRUE	reported	textfile	0.0016806	24.0477
GCST90274773	T-cell surface glycoprotein CD5 levels	rs117276991	10	6251691	A	G	-0.1261	0.0256	0.0751	8.4e-07	14287	TRUE	reported	textfile	0.0016954	24.2599
GCST90274773	T-cell surface glycoprotein CD5 levels	rs12416520	10	71211945	A	G	-0.0629	0.0132	0.7492	1.89e-06	14709	TRUE	reported	textfile	0.00154135	22.7036
GCST90274773	T-cell surface glycoprotein CD5 levels	rs60562286	10	114454187	A	T	-0.1681	0.0352	0.0327	1.79e-06	14726	TRUE	reported	textfile	0.0015463	22.803
GCST90274773	T-cell surface glycoprotein CD5 levels	rs4910962	11	4281522	A	C	0.1465	0.0312	0.9341	2.66e-06	11760	TRUE	reported	textfile	0.00187131	22.0441
GCST90274773	T-cell surface glycoprotein CD5 levels	rs4939490	11	60793651	C	G	0.1083	0.012	0.6328	1.8e-19	14735	TRUE	reported	textfile	0.00549731	81.4396
GCST90274773	T-cell surface glycoprotein CD5 levels	rs674379	11	60922561	C	G	0.1193	0.0126	0.6395	2.85e-21	12835	TRUE	reported	textfile	0.00693619	89.6339
GCST90274773	T-cell surface glycoprotein CD5 levels	rs193245191	11	102724025	A	G	-0.3109	0.0696	0.0109	7.93e-06	12290	TRUE	reported	textfile	0.00162094	19.9504
GCST90274773	T-cell surface glycoprotein CD5 levels	rs78808574	11	127558155	A	G	-0.118	0.0265	0.9449	8.47e-06	14287	TRUE	reported	textfile	0.00138589	19.8249
GCST90274773	T-cell surface glycoprotein CD5 levels	rs1259355	12	31688535	A	G	0.0569	0.0119	0.4361	1.74e-06	14287	TRUE	reported	textfile	0.0015977	22.8597
GCST90274773	T-cell surface glycoprotein CD5 levels	rs7295476	12	74680262	A	T	-0.118	0.0265	0.0501	8.47e-06	14735	TRUE	reported	textfile	0.00134381	19.825
GCST90274773	T-cell surface glycoprotein CD5 levels	rs3184504	12	111884608	T	C	0.1427	0.0128	0.4764	7.29e-29	11784	TRUE	reported	textfile	0.0104371	124.267
GCST90274773	T-cell surface glycoprotein CD5 levels	rs6488973	12	125487245	A	G	-0.0613	0.0135	0.2804	5.61e-06	14722	TRUE	reported	textfile	0.00139855	20.6155
GCST90274773	T-cell surface glycoprotein CD5 levels	rs7298384	12	129141888	A	G	-0.1418	0.032	0.9625	9.37e-06	14718	TRUE	reported	textfile	0.00133237	19.6333
GCST90274773	T-cell surface glycoprotein CD5 levels	rs117516652	13	39003323	A	G	0.2374	0.0476	0.9826	6.12e-07	14248	TRUE	reported	textfile	0.00174275	24.8706
GCST90274773	T-cell surface glycoprotein CD5 levels	rs11622090	14	93329692	T	C	-0.0588	0.0128	0.3206	4.35e-06	13236	TRUE	reported	textfile	0.00159179	21.0994
GCST90274773	T-cell surface glycoprotein CD5 levels	rs16541	17	37365138	A	G	-0.0679	0.015	0.7871	5.99e-06	14287	TRUE	reported	textfile	0.00143217	20.4878
GCST90274773	T-cell surface glycoprotein CD5 levels	rs7242462	18	45545720	A	G	-0.1199	0.0187	0.8853	1.44e-10	14287	TRUE	reported	textfile	0.00286924	41.105
GCST90274773	T-cell surface glycoprotein CD5 levels	rs4893	19	48833608	A	G	0.1471	0.0313	0.9627	2.61e-06	14735	TRUE	reported	textfile	0.0014967	22.084
GCST90274774	T-cell surface glycoprotein CD6 isoform levels	rs143374617	1	4327524	T	C	0.1766	0.0329	0.0397	7.97e-08	14733	TRUE	reported	textfile	0.00195187	28.8092
GCST90274774	T-cell surface glycoprotein CD6 isoform levels	rs841332	1	95171460	A	G	-0.0721	0.0154	0.8286	2.84e-06	14727	TRUE	reported	textfile	0.00148617	21.9164
GCST90274774	T-cell surface glycoprotein CD6 isoform levels	rs12074680	1	194299592	A	G	-0.1855	0.0392	0.0301	2.22e-06	12404	TRUE	reported	textfile	0.00180207	22.3896
GCST90274774	T-cell surface glycoprotein CD6 isoform levels	rs200729584	2	112870516	A	AT	0.3331	0.0646	0.9834	2.52e-07	10407	TRUE	reported	textfile	0.0025483	26.5828
GCST90274774	T-cell surface glycoprotein CD6 isoform levels	rs35086654	2	173467755	T	C	-0.2416	0.0517	0.017	2.97e-06	13800	TRUE	reported	textfile	0.00157996	21.8348
GCST90274774	T-cell surface glycoprotein CD6 isoform levels	rs72969761	2	227938476	A	T	-0.1796	0.0376	0.97	1.78e-06	14710	TRUE	reported	textfile	0.00154864	22.8128
GCST90274774	T-cell surface glycoprotein CD6 isoform levels	rs116557290	3	26765764	A	G	0.1439	0.0325	0.0401	9.52e-06	14735	TRUE	reported	textfile	0.0013287	19.6018
GCST90274774	T-cell surface glycoprotein CD6 isoform levels	rs150354514	4	7067069	C	G	-0.3633	0.0813	0.9897	7.87e-06	11336	TRUE	reported	textfile	0.00175843	19.9652
GCST90274774	T-cell surface glycoprotein CD6 isoform levels	rs56294840	4	56646059	A	G	0.0776	0.0171	0.858	5.68e-06	14287	TRUE	reported	textfile	0.00143934	20.5907
GCST90274774	T-cell surface glycoprotein CD6 isoform levels	rs74886615	4	83099601	A	T	0.0688	0.0129	0.6149	9.64e-08	12404	TRUE	reported	textfile	0.00228792	28.4399
GCST90274774	T-cell surface glycoprotein CD6 isoform levels	rs74874989	4	164762615	A	G	0.1283	0.029	0.1032	9.68e-06	9398	TRUE	reported	textfile	0.00207835	19.5688
GCST90274774	T-cell surface glycoprotein CD6 isoform levels	rs78007268	7	29401094	A	G	0.2645	0.0593	0.0124	8.18e-06	14248	TRUE	reported	textfile	0.00139438	19.8921
GCST90274774	T-cell surface glycoprotein CD6 isoform levels	rs9691968	7	153635380	A	C	0.0646	0.0134	0.2505	1.43e-06	14735	TRUE	reported	textfile	0.00157478	23.2379
GCST90274774	T-cell surface glycoprotein CD6 isoform levels	rs1483572	8	79635243	A	C	0.0602	0.0124	0.3374	1.2e-06	14287	TRUE	reported	textfile	0.001647	23.5662
GCST90274774	T-cell surface glycoprotein CD6 isoform levels	rs60988380	9	33117954	T	C	0.0955	0.0193	0.1058	7.49e-07	14735	TRUE	reported	textfile	0.0016589	24.4812
GCST90274774	T-cell surface glycoprotein CD6 isoform levels	rs28509311	9	137135257	A	G	-0.2416	0.0533	0.9722	5.82e-06	9406	TRUE	reported	textfile	0.00217965	20.5422
GCST90274774	T-cell surface glycoprotein CD6 isoform levels	rs34621616	10	60891829	T	TA	0.1072	0.0241	0.6482	8.66e-06	8910	TRUE	reported	textfile	0.00221572	19.7814
GCST90274774	T-cell surface glycoprotein CD6 isoform levels	rs4939458	11	60564804	A	G	-0.0647	0.0128	0.6131	4.31e-07	12791	TRUE	reported	textfile	0.00199351	25.5459
GCST90274774	T-cell surface glycoprotein CD6 isoform levels	rs12288280	11	60756356	T	G	-0.3548	0.0213	0.0794	2.68e-62	14720	TRUE	reported	textfile	0.0185008	277.427
GCST90274774	T-cell surface glycoprotein CD6 isoform levels	rs11230553	11	60760530	T	C	-0.5066	0.0132	0.2477	1e-200	14287	TRUE	reported	textfile	0.0934605	1472.73
GCST90274774	T-cell surface glycoprotein CD6 isoform levels	rs11230854	11	61755658	A	G	-0.0686	0.0136	0.2685	4.56e-07	13800	TRUE	reported	textfile	0.00184031	25.4394
GCST90274774	T-cell surface glycoprotein CD6 isoform levels	rs10843957	12	31647305	A	T	0.0529	0.0117	0.5922	6.14e-06	14725	TRUE	reported	textfile	0.00138638	20.44
GCST90274774	T-cell surface glycoprotein CD6 isoform levels	rs597808	12	111973358	A	G	0.116	0.0134	0.4779	4.86e-18	11335	TRUE	reported	textfile	0.00656785	74.9255
GCST90274774	T-cell surface glycoprotein CD6 isoform levels	rs28741066	14	20317880	T	C	0.1266	0.0283	0.1022	7.7e-06	12404	TRUE	reported	textfile	0.00161077	20.009
GCST90274774	T-cell surface glycoprotein CD6 isoform levels	rs77020403	14	24430996	A	G	-0.0632	0.014	0.4175	6.35e-06	12404	TRUE	reported	textfile	0.00164022	20.3755
GCST90274774	T-cell surface glycoprotein CD6 isoform levels	rs4902621	14	69103560	C	G	0.0685	0.0154	0.1762	8.67e-06	14725	TRUE	reported	textfile	0.00134184	19.7825
GCST90274774	T-cell surface glycoprotein CD6 isoform levels	rs144764321	16	60666212	A	G	-0.2823	0.0621	0.0168	5.47e-06	14287	TRUE	reported	textfile	0.00144434	20.6623
GCST90274774	T-cell surface glycoprotein CD6 isoform levels	rs8051133	16	86486037	A	G	-0.1079	0.0236	0.0691	4.83e-06	14729	TRUE	reported	textfile	0.00141719	20.9007
GCST90274774	T-cell surface glycoprotein CD6 isoform levels	rs35634144	22	37638221	C	G	0.1752	0.0376	0.9711	3.17e-06	14237	TRUE	reported	textfile	0.00152269	21.7086
GCST90274775	CUB domain-containing protein 1 levels	rs5010503	1	19875930	A	T	-0.1578	0.0352	0.0675	7.36e-06	12404	TRUE	reported	textfile	0.00161757	20.0936
GCST90274775	CUB domain-containing protein 1 levels	rs61782461	1	101804329	T	C	-0.2176	0.0471	0.9829	3.84e-06	14286	TRUE	reported	textfile	0.00149182	21.341
GCST90274775	CUB domain-containing protein 1 levels	rs2990246	1	155197602	C	G	-0.0566	0.012	0.4028	2.4e-06	14286	TRUE	reported	textfile	0.00155483	22.2438
GCST90274775	CUB domain-containing protein 1 levels	rs59872649	2	148430383	A	G	-0.1093	0.0232	0.0652	2.46e-06	14734	TRUE	reported	textfile	0.00150415	22.1925
GCST90274775	CUB domain-containing protein 1 levels	rs34027772	3	43423959	T	C	0.0757	0.0143	0.2607	1.2e-07	12403	TRUE	reported	textfile	0.00225431	28.0188
GCST90274775	CUB domain-containing protein 1 levels	rs7618923	3	45130725	T	C	-0.1738	0.0151	0.1811	1.18e-30	14286	TRUE	reported	textfile	0.00918811	132.46
GCST90274775	CUB domain-containing protein 1 levels	rs2276862	3	45187785	C	G	0.303	0.0146	0.8212	1.14e-95	14730	TRUE	reported	textfile	0.0284093	430.646
GCST90274775	CUB domain-containing protein 1 levels	rs35478654	3	58453757	T	C	-0.148	0.0312	0.0367	2.1e-06	14725	TRUE	reported	textfile	0.00152579	22.4986
GCST90274775	CUB domain-containing protein 1 levels	rs111476793	4	53951496	A	G	0.0895	0.0182	0.1339	8.76e-07	12790	TRUE	reported	textfile	0.00188718	24.1788
GCST90274775	CUB domain-containing protein 1 levels	rs10044847	5	2103391	C	G	-0.0781	0.0156	0.8283	5.55e-07	14719	TRUE	reported	textfile	0.00169995	25.0607
GCST90274775	CUB domain-containing protein 1 levels	rs6452820	5	72411335	A	G	-0.0738	0.0159	0.8367	3.46e-06	14286	TRUE	reported	textfile	0.00150575	21.5406
GCST90274775	CUB domain-containing protein 1 levels	rs9272226	6	32602396	T	C	-0.0933	0.0118	0.6505	2.64e-15	14733	TRUE	reported	textfile	0.00422541	62.5087
GCST90274775	CUB domain-containing protein 1 levels	rs118116993	6	162326838	A	T	0.0957	0.0197	0.0969	1.19e-06	14286	TRUE	reported	textfile	0.00164916	23.5956
GCST90274775	CUB domain-containing protein 1 levels	rs141653758	7	56643150	G	GAC	-0.1132	0.0248	0.9115	5.01e-06	10894	TRUE	reported	textfile	0.00190885	20.831
GCST90274775	CUB domain-containing protein 1 levels	rs184033839	7	89952215	A	C	-0.2509	0.0514	0.0133	1.05e-06	14246	TRUE	reported	textfile	0.00166977	23.824
GCST90274775	CUB domain-containing protein 1 levels	rs59803571	8	27678341	A	T	0.1022	0.0227	0.8817	6.73e-06	10894	TRUE	reported	textfile	0.00185719	20.2661
GCST90274775	CUB domain-containing protein 1 levels	rs6991332	8	61937553	T	C	-0.0579	0.0119	0.6455	1.14e-06	14286	TRUE	reported	textfile	0.00165437	23.6702
GCST90274775	CUB domain-containing protein 1 levels	rs1463919	8	91776995	A	C	0.0507	0.0113	0.4982	7.23e-06	14285	TRUE	reported	textfile	0.00140724	20.1279
GCST90274775	CUB domain-containing protein 1 levels	rs10964983	9	21413803	C	G	-0.0616	0.0114	0.5862	6.53e-08	14724	TRUE	reported	textfile	0.00197909	29.1939
GCST90274775	CUB domain-containing protein 1 levels	rs10465082	9	35993938	T	C	-0.0504	0.0112	0.5023	6.8e-06	14733	TRUE	reported	textfile	0.00137258	20.2473
GCST90274775	CUB domain-containing protein 1 levels	rs35176543	11	17556914	T	G	0.0894	0.0201	0.0924	8.68e-06	14286	TRUE	reported	textfile	0.00138284	19.7798
GCST90274775	CUB domain-containing protein 1 levels	rs672806	11	126188405	A	G	0.0816	0.0116	0.4097	2e-12	14286	TRUE	reported	textfile	0.00345185	49.477
GCST90274775	CUB domain-containing protein 1 levels	rs12290068	11	126261564	A	G	0.1221	0.0122	0.3187	1.4e-23	14726	TRUE	reported	textfile	0.00675589	100.15
GCST90274775	CUB domain-containing protein 1 levels	rs111984955	12	15991375	C	G	0.2058	0.0461	0.9817	8.04e-06	14725	TRUE	reported	textfile	0.00135159	19.9264
GCST90274775	CUB domain-containing protein 1 levels	rs17607930	12	60829749	A	G	0.1654	0.037	0.9669	7.81e-06	14286	TRUE	reported	textfile	0.00139685	19.9805
GCST90274775	CUB domain-containing protein 1 levels	rs17078000	13	84915900	A	G	0.0609	0.0128	0.7179	1.96e-06	14286	TRUE	reported	textfile	0.00158204	22.6336
GCST90274775	CUB domain-containing protein 1 levels	rs28535751	14	59010649	T	C	-0.0541	0.0118	0.6294	4.55e-06	14733	TRUE	reported	textfile	0.00142469	21.017
GCST90274775	CUB domain-containing protein 1 levels	rs59752567	15	58791416	T	G	-0.0923	0.0204	0.0938	6.05e-06	14730	TRUE	reported	textfile	0.00138783	20.4684
GCST90274775	CUB domain-containing protein 1 levels	rs11864674	16	66391749	A	C	0.2029	0.0458	0.0186	9.42e-06	14246	TRUE	reported	textfile	0.00137576	19.6233
GCST90274775	CUB domain-containing protein 1 levels	rs12928188	16	79183747	A	T	-0.0658	0.0134	0.2312	9.09e-07	14715	TRUE	reported	textfile	0.00163595	24.1092
GCST90274775	CUB domain-containing protein 1 levels	rs75892552	17	36021431	T	G	-0.1259	0.0279	0.0544	6.41e-06	14286	TRUE	reported	textfile	0.00142336	20.3602
GCST90274775	CUB domain-containing protein 1 levels	rs74811341	17	38720826	T	C	-0.1323	0.0277	0.0513	1.79e-06	14734	TRUE	reported	textfile	0.00154585	22.8087
GCST90274775	CUB domain-containing protein 1 levels	rs7506429	18	19991319	A	C	0.0737	0.0144	0.7965	3.09e-07	14286	TRUE	reported	textfile	0.00183022	26.1908
GCST90274775	CUB domain-containing protein 1 levels	rs4804148	19	11270867	T	C	-0.0619	0.0125	0.7187	7.35e-07	14734	TRUE	reported	textfile	0.00166157	24.519
GCST90274775	CUB domain-containing protein 1 levels	rs146583535	20	18761853	A	G	0.4557	0.0968	0.0265	2.51e-06	8372	TRUE	reported	textfile	0.00264016	22.1566
GCST90274775	CUB domain-containing protein 1 levels	rs2742145	21	37270018	A	G	0.2325	0.051	0.0213	5.14e-06	11538	TRUE	reported	textfile	0.00179802	20.7793
GCST90274775	CUB domain-containing protein 1 levels	rs191929998	22	31852311	A	G	-0.1938	0.0409	0.9581	2.15e-06	9844	TRUE	reported	textfile	0.00227562	22.4477
GCST90274776	Macrophage colony-stimulating factor 1 levels	rs7538029	1	110474695	A	C	0.0775	0.0165	0.2211	2.64e-06	11335	TRUE	reported	textfile	0.00194254	22.0576
GCST90274776	Macrophage colony-stimulating factor 1 levels	rs17610659	1	110503296	T	C	0.1684	0.0118	0.4821	3.31e-46	14286	TRUE	reported	textfile	0.014056	203.638
GCST90274776	Macrophage colony-stimulating factor 1 levels	rs142421172	1	179682087	A	G	0.1439	0.031	0.044	3.45e-06	12840	TRUE	reported	textfile	0.00167535	21.5442
GCST90274776	Macrophage colony-stimulating factor 1 levels	rs11806838	1	190519358	T	C	0.0674	0.0152	0.185	9.24e-06	14286	TRUE	reported	textfile	0.00137444	19.6595
GCST90274776	Macrophage colony-stimulating factor 1 levels	rs11685487	2	8775320	T	C	0.0944	0.0196	0.1197	1.46e-06	14286	TRUE	reported	textfile	0.00162112	23.1938
GCST90274776	Macrophage colony-stimulating factor 1 levels	rs846654	2	10646611	T	C	-0.0519	0.0114	0.5786	5.3e-06	14707	TRUE	reported	textfile	0.00140731	20.7236
GCST90274776	Macrophage colony-stimulating factor 1 levels	rs116443177	2	27764122	T	C	0.0827	0.0173	0.1595	1.75e-06	12403	TRUE	reported	textfile	0.00183905	22.848
GCST90274776	Macrophage colony-stimulating factor 1 levels	rs115370595	2	140484970	A	G	-0.2277	0.0496	0.9815	4.42e-06	13799	TRUE	reported	textfile	0.00152494	21.0717
GCST90274776	Macrophage colony-stimulating factor 1 levels	rs72997796	3	1456080	C	G	0.0888	0.0192	0.1075	3.75e-06	14286	TRUE	reported	textfile	0.00149508	21.3876
GCST90274776	Macrophage colony-stimulating factor 1 levels	rs188348611	3	47563522	A	T	0.1847	0.0412	0.9719	7.36e-06	12354	TRUE	reported	textfile	0.00162415	20.0941
GCST90274776	Macrophage colony-stimulating factor 1 levels	rs76421506	3	115295680	A	G	0.0778	0.0168	0.853	3.64e-06	14286	TRUE	reported	textfile	0.00149892	21.4427
GCST90274776	Macrophage colony-stimulating factor 1 levels	rs74849049	3	171430935	T	G	-0.0914	0.02	0.8992	4.88e-06	14286	TRUE	reported	textfile	0.00145978	20.882
GCST90274776	Macrophage colony-stimulating factor 1 levels	rs78652121	4	13713646	C	G	-0.1189	0.026	0.0697	4.81e-06	12838	TRUE	reported	textfile	0.00162634	20.9098
GCST90274776	Macrophage colony-stimulating factor 1 levels	rs145227560	4	48122174	A	ATATGTATG	0.0701	0.015	0.3712	2.96e-06	10894	TRUE	reported	textfile	0.00200077	21.836
GCST90274776	Macrophage colony-stimulating factor 1 levels	rs116039112	4	154438727	A	G	0.2238	0.0504	0.016	8.98e-06	14286	TRUE	reported	textfile	0.00137832	19.7151
GCST90274776	Macrophage colony-stimulating factor 1 levels	rs75305583	4	183461339	T	C	-0.1493	0.0329	0.0382	5.68e-06	14286	TRUE	reported	textfile	0.00143943	20.5905
GCST90274776	Macrophage colony-stimulating factor 1 levels	rs10042665	5	78775099	C	G	0.0583	0.0122	0.3043	1.76e-06	14727	TRUE	reported	textfile	0.00154821	22.8328
GCST90274776	Macrophage colony-stimulating factor 1 levels	rs3934571	5	174229899	T	C	-0.0802	0.018	0.1143	8.37e-06	14732	TRUE	reported	textfile	0.00134573	19.8493
GCST90274776	Macrophage colony-stimulating factor 1 levels	rs2523992	6	30075103	T	G	-0.075	0.0152	0.8323	8.05e-07	14734	TRUE	reported	textfile	0.00164967	24.3431
GCST90274776	Macrophage colony-stimulating factor 1 levels	rs11390042	6	90870805	CA	C	-0.0673	0.0147	0.464	4.69e-06	10894	TRUE	reported	textfile	0.00192032	20.9564
GCST90274776	Macrophage colony-stimulating factor 1 levels	rs7825914	8	19590012	A	G	0.054	0.0122	0.3028	9.59e-06	14732	TRUE	reported	textfile	0.0013281	19.5888
GCST90274776	Macrophage colony-stimulating factor 1 levels	rs12549430	8	80715263	A	G	-0.061	0.0135	0.738	6.23e-06	14286	TRUE	reported	textfile	0.00142712	20.4142
GCST90274776	Macrophage colony-stimulating factor 1 levels	rs1605333	12	58388232	C	G	-0.0601	0.0124	0.6484	1.25e-06	13237	TRUE	reported	textfile	0.00177152	23.4877
GCST90274776	Macrophage colony-stimulating factor 1 levels	rs142902162	13	75660663	T	C	0.3234	0.0723	0.0106	7.71e-06	12898	TRUE	reported	textfile	0.00154885	20.0049
GCST90274776	Macrophage colony-stimulating factor 1 levels	rs17734417	14	58461604	T	C	-0.1225	0.0265	0.9466	3.79e-06	14723	TRUE	reported	textfile	0.00144929	21.3659
GCST90274776	Macrophage colony-stimulating factor 1 levels	rs75869070	14	78693608	A	G	0.1151	0.0239	0.936	1.47e-06	14715	TRUE	reported	textfile	0.00157366	23.1897
GCST90274776	Macrophage colony-stimulating factor 1 levels	rs28673875	15	45690795	A	T	-0.2096	0.046	0.9801	5.2e-06	14236	TRUE	reported	textfile	0.00145628	20.759
GCST90274776	Macrophage colony-stimulating factor 1 levels	rs34674345	15	63787216	T	C	-0.2243	0.0503	0.9814	8.22e-06	14286	TRUE	reported	textfile	0.00138998	19.8821
GCST90274776	Macrophage colony-stimulating factor 1 levels	rs72783071	16	60437963	T	C	-0.199	0.0414	0.0231	1.53e-06	14247	TRUE	reported	textfile	0.00161912	23.1017
GCST90274776	Macrophage colony-stimulating factor 1 levels	rs17638424	18	3048453	A	T	0.1034	0.023	0.9329	6.94e-06	14715	TRUE	reported	textfile	0.0013716	20.2081
GCST90274776	Macrophage colony-stimulating factor 1 levels	rs7227917	18	45546185	A	G	-0.0872	0.0185	0.8823	2.43e-06	14286	TRUE	reported	textfile	0.00155276	22.2141
GCST90274776	Macrophage colony-stimulating factor 1 levels	rs117591817	19	58875573	C	G	-0.1989	0.0435	0.0348	4.82e-06	14286	TRUE	reported	textfile	0.00146132	20.904
GCST90274777	Cystatin D levels	rs1536565	1	102420542	A	G	-0.1244	0.0264	0.9481	2.45e-06	14735	TRUE	reported	textfile	0.00150463	22.2011
GCST90274777	Cystatin D levels	rs930735	1	202185979	A	G	0.0579	0.0114	0.547	3.8e-07	14734	TRUE	reported	textfile	0.0017477	25.7922
GCST90274777	Cystatin D levels	rs2791713	1	207153881	A	G	0.0532	0.0117	0.4536	5.44e-06	14288	TRUE	reported	textfile	0.00144495	20.6724
GCST90274777	Cystatin D levels	rs76753488	2	36609059	A	C	0.1171	0.0263	0.9478	8.49e-06	14736	TRUE	reported	textfile	0.0013435	19.8218
GCST90274777	Cystatin D levels	rs13397003	2	62640887	T	G	0.0701	0.0141	0.7748	6.64e-07	14732	TRUE	reported	textfile	0.00167497	24.7138
GCST90274777	Cystatin D levels	rs138248604	2	173718684	A	G	0.2257	0.0508	0.0336	8.87e-06	14731	TRUE	reported	textfile	0.0013382	19.7368
GCST90274777	Cystatin D levels	rs72980022	2	233853187	A	G	0.0607	0.0126	0.2813	1.45e-06	14721	TRUE	reported	textfile	0.00157404	23.2048
GCST90274777	Cystatin D levels	rs145735210	4	22724745	T	C	0.2031	0.0454	0.0213	7.69e-06	14242	TRUE	reported	textfile	0.00140322	20.01
GCST90274777	Cystatin D levels	rs13127297	4	23899510	A	G	0.0545	0.0117	0.4095	3.19e-06	14730	TRUE	reported	textfile	0.00147089	21.6951
GCST90274777	Cystatin D levels	rs35936034	4	71466227	T	C	0.0628	0.0142	0.2106	9.75e-06	14718	TRUE	reported	textfile	0.00132714	19.5562
GCST90274777	Cystatin D levels	rs10065995	5	10215009	T	C	-0.0536	0.0121	0.6595	9.43e-06	14723	TRUE	reported	textfile	0.00133102	19.62
GCST90274777	Cystatin D levels	rs150547	5	59193431	A	C	0.0548	0.0119	0.4071	4.12e-06	14288	TRUE	reported	textfile	0.00148201	21.2034
GCST90274777	Cystatin D levels	rs139918398	5	96079646	T	C	0.3373	0.0676	0.0111	6.05e-07	13457	TRUE	reported	textfile	0.00184667	24.8929
GCST90274777	Cystatin D levels	rs79359257	5	109366574	T	C	0.073	0.0156	0.8152	2.88e-06	14288	TRUE	reported	textfile	0.00153024	21.8945
GCST90274777	Cystatin D levels	rs9327707	5	134512655	T	C	0.059	0.0118	0.3955	5.73e-07	14710	TRUE	reported	textfile	0.00169664	24.9966
GCST90274777	Cystatin D levels	rs3889401	6	7051402	A	G	0.0885	0.0191	0.8624	3.6e-06	11759	TRUE	reported	textfile	0.00182246	21.4657
GCST90274777	Cystatin D levels	rs62436191	6	146809314	A	G	0.1194	0.0234	0.0762	3.35e-07	14288	TRUE	reported	textfile	0.00181893	26.0325
GCST90274777	Cystatin D levels	rs9455923	6	168345756	A	G	0.0537	0.0115	0.4261	3.02e-06	14734	TRUE	reported	textfile	0.00147771	21.8019
GCST90274777	Cystatin D levels	rs111613686	7	5003387	A	G	-0.2439	0.0537	0.0187	5.57e-06	13801	TRUE	reported	textfile	0.00149251	20.6259
GCST90274777	Cystatin D levels	rs1477229	7	131455573	T	C	-0.0612	0.0136	0.2323	6.8e-06	14735	TRUE	reported	textfile	0.00137239	20.2473
GCST90274777	Cystatin D levels	rs17154027	8	11713852	A	G	-0.0558	0.0121	0.6302	4e-06	14288	TRUE	reported	textfile	0.00148621	21.2636
GCST90274777	Cystatin D levels	rs77556255	8	43501515	T	C	-0.3228	0.0723	0.98	8.02e-06	9731	TRUE	reported	textfile	0.0020443	19.9297
GCST90274777	Cystatin D levels	rs4507745	8	56143053	T	C	0.057	0.0122	0.6482	2.98e-06	13866	TRUE	reported	textfile	0.00157179	21.8257
GCST90274777	Cystatin D levels	rs142441613	9	80647335	G	GGCCCCGCGGA	-0.0938	0.0202	0.8748	3.42e-06	10894	TRUE	reported	textfile	0.00197541	21.5587
GCST90274777	Cystatin D levels	rs962720	9	109490400	T	C	0.0558	0.0119	0.5837	2.74e-06	14287	TRUE	reported	textfile	0.00153662	21.9844
GCST90274777	Cystatin D levels	rs78295068	10	63140238	A	G	0.0777	0.0173	0.167	7.08e-06	12404	TRUE	reported	textfile	0.00162361	20.1688
GCST90274777	Cystatin D levels	rs7069904	10	89649838	A	G	0.1309	0.0293	0.0427	7.91e-06	14733	TRUE	reported	textfile	0.0013529	19.9565
GCST90274777	Cystatin D levels	rs4756151	11	34495358	A	C	-0.094	0.0172	0.1273	4.63e-08	14736	TRUE	reported	textfile	0.00202274	29.8634
GCST90274777	Cystatin D levels	rs12294339	11	34860199	T	C	0.0702	0.0118	0.3671	2.7e-09	14726	TRUE	reported	textfile	0.00239763	35.3876
GCST90274777	Cystatin D levels	rs145343977	11	97836152	T	C	0.2679	0.0597	0.0156	7.21e-06	14288	TRUE	reported	textfile	0.00140739	20.1343
GCST90274777	Cystatin D levels	rs11054069	12	11058117	T	C	0.1674	0.013	0.7421	6.07e-38	14724	TRUE	reported	textfile	0.0111361	165.793
GCST90274777	Cystatin D levels	rs141192864	12	31381343	T	C	0.1016	0.0213	0.0812	1.84e-06	14728	TRUE	reported	textfile	0.00154246	22.7494
GCST90274777	Cystatin D levels	rs4766797	12	117050587	A	G	-0.0574	0.0117	0.4935	9.3e-07	14288	TRUE	reported	textfile	0.0016817	24.0653
GCST90274777	Cystatin D levels	rs67020211	15	63639644	T	G	0.079	0.0115	0.4609	6.44e-12	14734	TRUE	reported	textfile	0.00319263	47.1845
GCST90274777	Cystatin D levels	rs12924891	16	66817975	T	C	0.2573	0.0571	0.0141	6.6e-06	13422	TRUE	reported	textfile	0.00151055	20.3022
GCST90274777	Cystatin D levels	rs58679828	17	64340405	A	G	0.1808	0.0407	0.0225	8.9e-06	14736	TRUE	reported	textfile	0.00133736	19.731
GCST90274777	Cystatin D levels	rs60586299	18	3479423	T	C	-0.0654	0.0134	0.3077	1.06e-06	14288	TRUE	reported	textfile	0.00166437	23.8169
GCST90274777	Cystatin D levels	rs470841	18	24286681	T	C	0.0568	0.0119	0.6369	1.81e-06	14736	TRUE	reported	textfile	0.00154366	22.7795
GCST90274777	Cystatin D levels	rs377316477	19	41705453	A	ATT	0.0929	0.021	0.8695	9.7e-06	10894	TRUE	reported	textfile	0.00179319	19.5665
GCST90274777	Cystatin D levels	rs516316	19	49206145	C	G	0.0845	0.0115	0.4441	2.01e-13	14734	TRUE	reported	textfile	0.00365097	53.9832
GCST90274777	Cystatin D levels	rs188169560	20	23541754	T	C	-0.3099	0.0383	0.968	5.9e-16	11979	TRUE	reported	textfile	0.00543573	65.4596
GCST90274777	Cystatin D levels	rs4640452	20	23756613	A	G	0.3549	0.0117	0.3939	1e-200	14288	TRUE	reported	textfile	0.0605013	919.982
GCST90274777	Cystatin D levels	rs1797042	20	23900945	T	C	-0.2278	0.018	0.8749	1.04e-36	14288	TRUE	reported	textfile	0.0110854	160.141
GCST90274777	Cystatin D levels	rs112961631	20	23929099	T	C	0.5656	0.0476	0.0233	1.46e-32	12148	TRUE	reported	textfile	0.011489	141.167
GCST90274777	Cystatin D levels	rs141179525	20	24071731	T	C	-0.2583	0.0447	0.9784	7.54e-09	14735	TRUE	reported	textfile	0.002261	33.3868
GCST90274777	Cystatin D levels	rs6083489	20	24298968	A	G	0.2365	0.0474	0.9818	6.06e-07	14288	TRUE	reported	textfile	0.00173931	24.8911
GCST90274777	Cystatin D levels	rs697699	20	51363052	A	C	0.1098	0.0237	0.0675	3.61e-06	14288	TRUE	reported	textfile	0.00149998	21.4609
GCST90274777	Cystatin D levels	rs7275493	21	18049996	T	C	-0.0572	0.0119	0.6243	1.53e-06	14727	TRUE	reported	textfile	0.0015664	23.1014
GCST90274777	Cystatin D levels	rs77121303	22	37630079	A	G	-0.2516	0.0532	0.983	2.25e-06	13383	TRUE	reported	textfile	0.00166847	22.3632
GCST90274778	Fractalkine levels	rs114359340	1	6532317	A	G	-0.1881	0.0405	0.9747	3.41e-06	13651	TRUE	reported	textfile	0.00157767	21.5677
GCST90274778	Fractalkine levels	rs4047522	1	161608256	T	C	-0.0639	0.0142	0.4952	6.8e-06	11768	TRUE	reported	textfile	0.00171781	20.2466
GCST90274778	Fractalkine levels	rs77915710	1	172099857	A	G	-0.1436	0.0304	0.0402	2.32e-06	14742	TRUE	reported	textfile	0.00151129	22.3102
GCST90274778	Fractalkine levels	rs72704449	1	179473273	T	C	-0.1358	0.0298	0.9547	5.19e-06	14295	TRUE	reported	textfile	0.00145062	20.7638
GCST90274778	Fractalkine levels	rs71451021	2	19059082	A	C	-0.165	0.0362	0.9728	5.16e-06	14740	TRUE	reported	textfile	0.00140748	20.7726
GCST90274778	Fractalkine levels	rs111472651	2	44117788	C	G	-0.1191	0.0248	0.9355	1.57e-06	14728	TRUE	reported	textfile	0.0015635	23.0601
GCST90274778	Fractalkine levels	rs11682107	2	113835522	A	G	-0.0675	0.0126	0.5568	8.45e-08	12412	TRUE	reported	textfile	0.00230686	28.6944
GCST90274778	Fractalkine levels	rs72985859	2	232254374	T	C	0.1351	0.0292	0.0806	3.72e-06	8297	TRUE	reported	textfile	0.00257339	21.4013
GCST90274778	Fractalkine levels	rs1976172	3	1260482	C	G	-0.0569	0.012	0.3525	2.12e-06	14732	TRUE	reported	textfile	0.00152384	22.4804
GCST90274778	Fractalkine levels	rs3732378	3	39307162	A	G	0.0941	0.0154	0.1671	9.94e-10	14740	TRUE	reported	textfile	0.00252663	37.3318
GCST90274778	Fractalkine levels	rs35026817	3	70136592	T	G	0.0633	0.0122	0.3327	2.12e-07	14740	TRUE	reported	textfile	0.00182305	26.9171
GCST90274778	Fractalkine levels	rs980364	4	179539497	A	G	0.1479	0.0301	0.9343	8.94e-07	9902	TRUE	reported	textfile	0.00243233	24.1388
GCST90274778	Fractalkine levels	rs12331618	4	187139939	A	G	-0.0582	0.0114	0.4914	3.3e-07	14729	TRUE	reported	textfile	0.00176643	26.0602
GCST90274778	Fractalkine levels	rs13167439	5	120396066	T	C	-0.0903	0.0193	0.89	2.89e-06	14295	TRUE	reported	textfile	0.00152902	21.8877
GCST90274778	Fractalkine levels	rs2731674	5	176839890	T	G	-0.0681	0.0128	0.274	1.04e-07	14740	TRUE	reported	textfile	0.00191665	28.3019
GCST90274778	Fractalkine levels	rs2442752	6	31351764	T	C	-0.0589	0.0117	0.6177	4.8e-07	14743	TRUE	reported	textfile	0.00171604	25.3396
GCST90274778	Fractalkine levels	rs6937696	6	32418018	T	C	-0.0811	0.012	0.651	1.4e-11	14742	TRUE	reported	textfile	0.00308873	45.6689
GCST90274778	Fractalkine levels	rs2736723	7	30524015	A	T	0.0597	0.012	0.4243	6.52e-07	14295	TRUE	reported	textfile	0.00172843	24.7472
GCST90274778	Fractalkine levels	rs146481940	8	11391108	G	GAGGAGA	-0.0865	0.0189	0.1395	4.72e-06	11333	TRUE	reported	textfile	0.00184485	20.9427
GCST90274778	Fractalkine levels	rs56397903	8	26741279	A	G	0.1968	0.0424	0.9744	3.46e-06	14743	TRUE	reported	textfile	0.00145915	21.5407
GCST90274778	Fractalkine levels	rs16904321	8	131635787	A	G	-0.0867	0.0193	0.8632	7.05e-06	14295	TRUE	reported	textfile	0.0014097	20.1773
GCST90274778	Fractalkine levels	rs77819349	9	81886673	C	G	0.1196	0.0263	0.9371	5.43e-06	14295	TRUE	reported	textfile	0.00144457	20.6771
GCST90274778	Fractalkine levels	rs635634	9	136155000	T	C	-0.1145	0.0166	0.1884	5.29e-12	11792	TRUE	reported	textfile	0.00401845	47.5687
GCST90274778	Fractalkine levels	rs56675723	11	120941125	T	C	0.0666	0.0149	0.7791	7.83e-06	12412	TRUE	reported	textfile	0.00160707	19.9759
GCST90274778	Fractalkine levels	rs712137	12	41381284	A	C	0.0563	0.012	0.6601	2.71e-06	14737	TRUE	reported	textfile	0.00149141	22.0087
GCST90274778	Fractalkine levels	rs10778675	12	79905558	A	C	0.0792	0.0158	0.1687	5.37e-07	14295	TRUE	reported	textfile	0.00175464	25.1232
GCST90274778	Fractalkine levels	rs36067349	15	23001299	T	C	0.0666	0.015	0.8038	9e-06	14294	TRUE	reported	textfile	0.00137725	19.7108
GCST90274778	Fractalkine levels	rs117698194	15	85657494	A	G	-0.1996	0.0432	0.0224	3.83e-06	13859	TRUE	reported	textfile	0.00153799	21.3447
GCST90274778	Fractalkine levels	rs8052631	16	57167230	A	G	-0.1511	0.027	0.9463	2.19e-08	14295	TRUE	reported	textfile	0.00218608	31.3142
GCST90274778	Fractalkine levels	rs78751841	16	57183274	A	G	-0.1935	0.0433	0.9764	7.87e-06	14723	TRUE	reported	textfile	0.00135457	19.9677
GCST90274778	Fractalkine levels	rs671623	16	57412802	C	G	0.2041	0.0118	0.424	4.99e-67	14295	TRUE	reported	textfile	0.0204995	299.131
GCST90274778	Fractalkine levels	rs55896747	16	57508595	T	C	0.1129	0.0244	0.9372	3.71e-06	14734	TRUE	reported	textfile	0.00145097	21.4067
GCST90274778	Fractalkine levels	rs73007244	18	59374764	T	C	0.0813	0.0179	0.1321	5.57e-06	14295	TRUE	reported	textfile	0.001441	20.626
GCST90274778	Fractalkine levels	rs73137770	20	52569781	C	G	0.2442	0.0529	0.9812	3.91e-06	13808	TRUE	reported	textfile	0.00154092	21.3067
GCST90274778	Fractalkine levels	rs9981489	21	25498266	T	C	0.1127	0.0254	0.0652	9.12e-06	14295	TRUE	reported	textfile	0.0013753	19.6843
GCST90274779	C-X-C motif chemokine 1 levels	rs863004	1	159176831	T	C	0.0661	0.0119	0.3809	2.78e-08	14722	TRUE	reported	textfile	0.00209138	30.8496
GCST90274779	C-X-C motif chemokine 1 levels	rs75883619	1	191712620	T	C	-0.2241	0.0502	0.9769	8.04e-06	14736	TRUE	reported	textfile	0.00135055	19.9259
GCST90274779	C-X-C motif chemokine 1 levels	rs6700633	1	211439817	T	C	-0.1886	0.042	0.9791	7.11e-06	14726	TRUE	reported	textfile	0.00136743	20.1616
GCST90274779	C-X-C motif chemokine 1 levels	rs11428073	2	167396150	CT	C	-0.2254	0.0453	0.9548	6.5e-07	10894	TRUE	reported	textfile	0.00226745	24.7532
GCST90274779	C-X-C motif chemokine 1 levels	rs6807587	3	45270029	A	G	0.0577	0.0128	0.2947	6.55e-06	14733	TRUE	reported	textfile	0.00137734	20.3176
GCST90274779	C-X-C motif chemokine 1 levels	rs147772671	4	13514885	T	TA	0.195	0.0437	0.9688	8.11e-06	11328	TRUE	reported	textfile	0.00175465	19.9081
GCST90274779	C-X-C motif chemokine 1 levels	rs2122155	4	59689961	A	G	-0.0538	0.0117	0.5637	4.26e-06	14717	TRUE	reported	textfile	0.00143466	21.1414
GCST90274779	C-X-C motif chemokine 1 levels	rs74377501	4	74527375	G	GATCAGAAA	0.1456	0.0265	0.9231	3.92e-08	10894	TRUE	reported	textfile	0.00276339	30.1822
GCST90274779	C-X-C motif chemokine 1 levels	rs1366946	4	74738469	T	C	-0.3134	0.0134	0.7638	5.65e-121	14730	TRUE	reported	textfile	0.0358055	546.927
GCST90274779	C-X-C motif chemokine 1 levels	rs7700661	5	122405522	A	G	0.0556	0.0124	0.3196	7.33e-06	14719	TRUE	reported	textfile	0.00136407	20.1024
GCST90274779	C-X-C motif chemokine 1 levels	rs144747179	5	159394723	T	C	0.2626	0.0582	0.0157	6.42e-06	12591	TRUE	reported	textfile	0.00161429	20.3552
GCST90274779	C-X-C motif chemokine 1 levels	rs77914035	6	54641812	A	G	-0.1047	0.0206	0.8675	3.72e-07	10893	TRUE	reported	textfile	0.00236583	25.8273
GCST90274779	C-X-C motif chemokine 1 levels	rs144620567	7	115483444	T	C	0.1891	0.0426	0.9761	9.04e-06	14730	TRUE	reported	textfile	0.00133592	19.7018
GCST90274779	C-X-C motif chemokine 1 levels	rs67797811	9	4396102	C	G	0.0822	0.0179	0.1691	4.39e-06	14288	TRUE	reported	textfile	0.00147376	21.0852
GCST90274779	C-X-C motif chemokine 1 levels	rs146204850	10	13896867	T	C	0.2706	0.0601	0.0138	6.72e-06	13801	TRUE	reported	textfile	0.00146676	20.2695
GCST90274779	C-X-C motif chemokine 1 levels	rs10508556	10	18285342	T	C	0.0518	0.0116	0.4633	7.99e-06	14735	TRUE	reported	textfile	0.00135147	19.9381
GCST90274779	C-X-C motif chemokine 1 levels	rs12770839	10	65297720	A	C	0.0648	0.0126	0.321	2.71e-07	14724	TRUE	reported	textfile	0.0017931	26.4454
GCST90274779	C-X-C motif chemokine 1 levels	rs10734292	11	20486401	A	G	0.123	0.0267	0.067	4.09e-06	11776	TRUE	reported	textfile	0.0017989	21.2185
GCST90274779	C-X-C motif chemokine 1 levels	rs118090102	12	28799395	T	G	-0.2573	0.0582	0.0166	9.83e-06	12935	TRUE	reported	textfile	0.00150873	19.5419
GCST90274779	C-X-C motif chemokine 1 levels	rs141276323	12	90180208	C	G	0.1982	0.0444	0.0196	8.05e-06	14728	TRUE	reported	textfile	0.00135117	19.9243
GCST90274779	C-X-C motif chemokine 1 levels	rs937341	12	125093430	T	G	0.066	0.0146	0.7719	6.17e-06	14288	TRUE	reported	textfile	0.0014282	20.4325
GCST90274779	C-X-C motif chemokine 1 levels	rs4474574	13	37854253	T	C	-0.365	0.0779	0.0146	2.79e-06	9555	TRUE	reported	textfile	0.00229236	21.9493
GCST90274779	C-X-C motif chemokine 1 levels	rs150441545	14	35091527	A	C	-0.0719	0.0158	0.8268	5.35e-06	14288	TRUE	reported	textfile	0.00144725	20.7054
GCST90274779	C-X-C motif chemokine 1 levels	rs2280441	15	81240669	A	G	-0.1443	0.0312	0.0405	3.75e-06	14735	TRUE	reported	textfile	0.00144958	21.3877
GCST90274779	C-X-C motif chemokine 1 levels	rs34658406	16	4070065	CA	C	0.1132	0.0244	0.9167	3.5e-06	11332	TRUE	reported	textfile	0.00189576	21.5197
GCST90274779	C-X-C motif chemokine 1 levels	rs11880837	19	14808453	A	G	0.0583	0.0127	0.3161	4.42e-06	14288	TRUE	reported	textfile	0.00147271	21.0702
GCST90274779	C-X-C motif chemokine 1 levels	rs2835916	21	39102421	C	G	-0.0564	0.012	0.3876	2.6e-06	14735	TRUE	reported	textfile	0.00149691	22.087
GCST90274779	C-X-C motif chemokine 1 levels	rs188111670	22	16564036	A	G	0.0976	0.0208	0.3429	2.7e-06	7743	TRUE	reported	textfile	0.00283551	22.0121
GCST90274779	C-X-C motif chemokine 1 levels	rs8136931	22	33031339	A	G	-0.1533	0.0344	0.0337	8.33e-06	14736	TRUE	reported	textfile	0.00134587	19.8568
GCST90274780	C-X-C motif chemokine 10 levels	rs112202639	1	44566391	A	G	-0.1609	0.0336	0.9671	1.68e-06	14744	TRUE	reported	textfile	0.0015529	22.9284
GCST90274780	C-X-C motif chemokine 10 levels	rs61811733	1	181143447	C	G	-0.1436	0.0324	0.9616	9.33e-06	14738	TRUE	reported	textfile	0.00133107	19.6408
GCST90274780	C-X-C motif chemokine 10 levels	rs1563171	2	3891773	A	G	0.0592	0.0127	0.7042	3.14e-06	14740	TRUE	reported	textfile	0.00147197	21.7259
GCST90274780	C-X-C motif chemokine 10 levels	rs12476448	2	14400474	T	C	0.0536	0.0115	0.4864	3.15e-06	14737	TRUE	reported	textfile	0.00147192	21.7208
GCST90274780	C-X-C motif chemokine 10 levels	rs820963	2	57744868	C	G	-0.0539	0.0122	0.3617	9.96e-06	14732	TRUE	reported	textfile	0.00132319	19.5164
GCST90274780	C-X-C motif chemokine 10 levels	rs2164693	2	139887164	A	G	-0.1736	0.0393	0.9625	9.99e-06	14296	TRUE	reported	textfile	0.00136304	19.5098
GCST90274780	C-X-C motif chemokine 10 levels	rs76484468	2	227559824	T	C	-0.2168	0.0482	0.9792	6.86e-06	14744	TRUE	reported	textfile	0.00137029	20.2286
GCST90274780	C-X-C motif chemokine 10 levels	rs12629593	3	54104178	T	G	-0.0879	0.0182	0.1209	1.37e-06	14744	TRUE	reported	textfile	0.00157955	23.3226
GCST90274780	C-X-C motif chemokine 10 levels	rs3846056	3	134227292	A	G	-0.0559	0.0124	0.3248	6.54e-06	14296	TRUE	reported	textfile	0.00141954	20.3198
GCST90274780	C-X-C motif chemokine 10 levels	rs72651343	4	76808216	T	C	-0.6096	0.0619	0.9892	6.98e-23	14257	TRUE	reported	textfile	0.00675672	96.9723
GCST90274780	C-X-C motif chemokine 10 levels	rs115140093	4	76910673	T	C	-0.5186	0.042	0.9732	5.02e-35	14744	TRUE	reported	textfile	0.0102349	152.443
GCST90274780	C-X-C motif chemokine 10 levels	rs12646113	4	77175245	T	C	0.0977	0.0136	0.246	6.78e-13	14743	TRUE	reported	textfile	0.00348825	51.6003
GCST90274780	C-X-C motif chemokine 10 levels	rs72682331	4	112904535	A	G	0.1089	0.0209	0.0979	1.88e-07	14731	TRUE	reported	textfile	0.00183963	27.1459
GCST90274780	C-X-C motif chemokine 10 levels	rs59465157	5	115740808	A	G	0.1295	0.0287	0.0442	6.42e-06	14744	TRUE	reported	textfile	0.00137899	20.3571
GCST90274780	C-X-C motif chemokine 10 levels	rs2523495	6	31377978	T	C	0.1095	0.0196	0.1048	2.31e-08	14743	TRUE	reported	textfile	0.00211257	31.2074
GCST90274780	C-X-C motif chemokine 10 levels	rs71534595	6	32516855	T	C	-0.2991	0.0606	0.9813	7.99e-07	11719	TRUE	reported	textfile	0.00207441	24.3564
GCST90274780	C-X-C motif chemokine 10 levels	rs56283616	6	55774512	T	C	0.0677	0.0149	0.352	5.53e-06	10894	TRUE	reported	textfile	0.00189145	20.6407
GCST90274780	C-X-C motif chemokine 10 levels	rs12174864	6	88557407	A	G	-0.0582	0.0121	0.6254	1.51e-06	14295	TRUE	reported	textfile	0.0016158	23.1321
GCST90274780	C-X-C motif chemokine 10 levels	rs117298099	6	152726625	A	G	0.1456	0.0325	0.0363	7.46e-06	14725	TRUE	reported	textfile	0.00136116	20.0677
GCST90274780	C-X-C motif chemokine 10 levels	rs12155428	7	3425301	T	C	-0.1765	0.0375	0.0284	2.52e-06	14733	TRUE	reported	textfile	0.00150135	22.1497
GCST90274780	C-X-C motif chemokine 10 levels	rs2349689	8	62003730	A	G	-0.0789	0.0164	0.2555	1.5e-06	14296	TRUE	reported	textfile	0.0016164	23.1422
GCST90274780	C-X-C motif chemokine 10 levels	rs143796249	9	4150061	C	G	-0.2858	0.062	0.012	4.03e-06	14296	TRUE	reported	textfile	0.00148416	21.2462
GCST90274780	C-X-C motif chemokine 10 levels	rs10481754	9	84196490	T	C	-0.0548	0.0119	0.4567	4.12e-06	14296	TRUE	reported	textfile	0.00148118	21.2034
GCST90274780	C-X-C motif chemokine 10 levels	rs4367871	10	1845059	T	C	-0.0567	0.0119	0.5587	1.89e-06	14296	TRUE	reported	textfile	0.00158551	22.6992
GCST90274780	C-X-C motif chemokine 10 levels	rs7115485	11	33788499	A	G	0.1157	0.0254	0.0613	5.24e-06	14252	TRUE	reported	textfile	0.00145376	20.7462
GCST90274780	C-X-C motif chemokine 10 levels	rs55732300	11	73731422	A	G	0.1175	0.025	0.929	2.6e-06	14730	TRUE	reported	textfile	0.00149741	22.087
GCST90274780	C-X-C motif chemokine 10 levels	rs11825923	11	116006514	T	C	0.1921	0.0421	0.0237	5.04e-06	14247	TRUE	reported	textfile	0.00145926	20.8175
GCST90274780	C-X-C motif chemokine 10 levels	rs741344	12	68597086	A	G	-0.06	0.013	0.7036	3.92e-06	14296	TRUE	reported	textfile	0.00148783	21.2988
GCST90274780	C-X-C motif chemokine 10 levels	rs3184504	12	111884608	T	C	0.1138	0.0131	0.4756	3.72e-18	11793	TRUE	reported	textfile	0.00635839	75.4516
GCST90274780	C-X-C motif chemokine 10 levels	rs1077965	15	80065337	A	G	-0.0546	0.0118	0.5648	3.71e-06	14731	TRUE	reported	textfile	0.0014513	21.4073
GCST90274780	C-X-C motif chemokine 10 levels	rs11645285	16	5063233	C	G	-0.1096	0.0242	0.9073	5.93e-06	11345	TRUE	reported	textfile	0.00180469	20.5076
GCST90274780	C-X-C motif chemokine 10 levels	rs144219691	17	33794704	A	AC	0.0645	0.0145	0.6875	8.66e-06	10894	TRUE	reported	textfile	0.00181304	19.7835
GCST90274780	C-X-C motif chemokine 10 levels	rs74956615	19	10427721	A	T	-0.1358	0.0294	0.0495	3.86e-06	13671	TRUE	reported	textfile	0.00155821	21.3325
GCST90274780	C-X-C motif chemokine 10 levels	rs4804148	19	11270867	T	C	-0.0629	0.013	0.7227	1.31e-06	14744	TRUE	reported	textfile	0.0015853	23.4075
GCST90274780	C-X-C motif chemokine 10 levels	rs62208309	20	51942555	T	C	-0.1371	0.0309	0.0542	9.13e-06	14296	TRUE	reported	textfile	0.00137514	19.6833
GCST90274780	C-X-C motif chemokine 10 levels	rs150519056	22	50774821	T	C	-0.1841	0.0376	0.9688	9.77e-07	13661	TRUE	reported	textfile	0.00175181	23.97
GCST90274781	C-X-C motif chemokine 11 levels	rs60141220	1	26395741	A	G	-0.0777	0.0165	0.1703	2.49e-06	13221	TRUE	reported	textfile	0.00167449	22.1722
GCST90274781	C-X-C motif chemokine 11 levels	rs185516256	1	51541675	T	C	0.1566	0.0349	0.9575	7.22e-06	14288	TRUE	reported	textfile	0.00140718	20.1313
GCST90274781	C-X-C motif chemokine 11 levels	rs2013836	1	181142796	A	C	0.1383	0.0309	0.0402	7.62e-06	14732	TRUE	reported	textfile	0.00135792	20.0294
GCST90274781	C-X-C motif chemokine 11 levels	rs17466177	1	222852472	T	C	-0.1822	0.0409	0.9741	8.4e-06	14723	TRUE	reported	textfile	0.00134607	19.8423
GCST90274781	C-X-C motif chemokine 11 levels	rs115344667	2	78400313	T	C	-0.1344	0.0302	0.9568	8.57e-06	14736	TRUE	reported	textfile	0.00134221	19.8028
GCST90274781	C-X-C motif chemokine 11 levels	rs114013730	2	112444622	A	G	0.3893	0.0853	0.9892	5.02e-06	11961	TRUE	reported	textfile	0.00173839	20.8256
GCST90274781	C-X-C motif chemokine 11 levels	rs12998222	2	153497193	T	C	0.2339	0.0528	0.9855	9.43e-06	13801	TRUE	reported	textfile	0.00141992	19.6214
GCST90274781	C-X-C motif chemokine 11 levels	rs148828177	2	240244812	T	C	-0.1509	0.034	0.0385	9.07e-06	14732	TRUE	reported	textfile	0.0013353	19.6953
GCST90274781	C-X-C motif chemokine 11 levels	rs79378014	3	114380762	A	T	-0.1549	0.0341	0.0325	5.56e-06	14734	TRUE	reported	textfile	0.00139851	20.6317
GCST90274781	C-X-C motif chemokine 11 levels	rs62291421	3	188015332	C	G	0.2674	0.0518	0.9763	2.44e-07	12305	TRUE	reported	textfile	0.00216094	26.6436
GCST90274781	C-X-C motif chemokine 11 levels	rs6827617	4	76916146	A	G	-0.1724	0.0118	0.6041	2.42e-48	14718	TRUE	reported	textfile	0.0142958	213.428
GCST90274781	C-X-C motif chemokine 11 levels	rs59148364	4	77130802	A	G	0.1821	0.0378	0.0278	1.45e-06	14721	TRUE	reported	textfile	0.00157404	23.2048
GCST90274781	C-X-C motif chemokine 11 levels	rs116470923	4	77374393	T	C	-0.1975	0.0427	0.0216	3.74e-06	14736	TRUE	reported	textfile	0.00144967	21.3904
GCST90274781	C-X-C motif chemokine 11 levels	rs374784992	4	119585039	A	G	0.1349	0.0297	0.9402	5.57e-06	11760	TRUE	reported	textfile	0.00175123	20.6271
GCST90274781	C-X-C motif chemokine 11 levels	rs112884138	4	134362360	T	C	-0.0976	0.0209	0.0892	3.01e-06	14728	TRUE	reported	textfile	0.0014785	21.8046
GCST90274781	C-X-C motif chemokine 11 levels	rs72747175	5	18009856	A	G	0.1535	0.0326	0.9608	2.49e-06	14730	TRUE	reported	textfile	0.00150289	22.1678
GCST90274781	C-X-C motif chemokine 11 levels	rs2894233	6	32011678	A	G	-0.2236	0.047	0.9724	1.96e-06	11917	TRUE	reported	textfile	0.00189564	22.6295
GCST90274781	C-X-C motif chemokine 11 levels	rs72925566	6	89498971	A	G	-0.0973	0.0185	0.1651	1.44e-07	11337	TRUE	reported	textfile	0.00243403	27.657
GCST90274781	C-X-C motif chemokine 11 levels	rs7750544	6	154177484	T	C	-0.0773	0.0164	0.165	2.44e-06	13644	TRUE	reported	textfile	0.00162564	22.213
GCST90274781	C-X-C motif chemokine 11 levels	rs189435310	7	101335143	T	G	0.1657	0.035	0.035	2.2e-06	14710	TRUE	reported	textfile	0.00152137	22.4104
GCST90274781	C-X-C motif chemokine 11 levels	rs111787182	7	157911633	A	C	-0.1445	0.0314	0.951	4.19e-06	13224	TRUE	reported	textfile	0.00159889	21.1744
GCST90274781	C-X-C motif chemokine 11 levels	rs78632565	8	70982905	T	C	0.1082	0.0214	0.9152	4.28e-07	14722	TRUE	reported	textfile	0.00173343	25.5604
GCST90274781	C-X-C motif chemokine 11 levels	rs7009937	8	96176796	T	C	0.1175	0.025	0.9321	2.6e-06	14288	TRUE	reported	textfile	0.00154367	22.0869
GCST90274781	C-X-C motif chemokine 11 levels	rs4748380	10	17590681	T	C	0.0901	0.019	0.1188	2.12e-06	14732	TRUE	reported	textfile	0.00152412	22.4845
GCST90274781	C-X-C motif chemokine 11 levels	rs77516076	10	50895131	C	G	0.1915	0.0432	0.0233	9.3e-06	14730	TRUE	reported	textfile	0.00133226	19.6477
GCST90274781	C-X-C motif chemokine 11 levels	rs10733789	10	64948684	T	C	-0.0815	0.0127	0.6875	1.39e-10	14287	TRUE	reported	textfile	0.0028742	41.1763
GCST90274781	C-X-C motif chemokine 11 levels	rs7475335	10	104343428	A	C	-0.0646	0.0124	0.3172	1.89e-07	14735	TRUE	reported	textfile	0.00183854	27.1371
GCST90274781	C-X-C motif chemokine 11 levels	rs111848253	11	22351553	A	G	-0.1162	0.025	0.9044	3.35e-06	11538	TRUE	reported	textfile	0.00186891	21.6002
GCST90274781	C-X-C motif chemokine 11 levels	rs10898158	11	83554112	A	G	0.0609	0.0121	0.6028	4.83e-07	14288	TRUE	reported	textfile	0.0017698	25.3281
GCST90274781	C-X-C motif chemokine 11 levels	rs2678131	12	43091649	T	C	-0.1497	0.033	0.0348	5.72e-06	14720	TRUE	reported	textfile	0.00139605	20.5758
GCST90274781	C-X-C motif chemokine 11 levels	rs10876335	12	53150540	C	G	0.0607	0.0133	0.3069	5.02e-06	13240	TRUE	reported	textfile	0.00157074	20.8261
GCST90274781	C-X-C motif chemokine 11 levels	rs3184504	12	111884608	T	C	0.1236	0.0132	0.4764	7.7e-21	11785	TRUE	reported	textfile	0.00738483	87.6628
GCST90274781	C-X-C motif chemokine 11 levels	rs146418170	13	46456497	G	GTGCT	0.1109	0.0245	0.9117	6e-06	10894	TRUE	reported	textfile	0.00187727	20.4857
GCST90274781	C-X-C motif chemokine 11 levels	rs371789589	13	53082648	A	G	0.154	0.034	0.0398	5.91e-06	12189	TRUE	reported	textfile	0.00168029	20.5122
GCST90274781	C-X-C motif chemokine 11 levels	rs12433317	14	50775476	A	G	0.0571	0.012	0.4282	1.95e-06	14288	TRUE	reported	textfile	0.00158216	22.6386
GCST90274781	C-X-C motif chemokine 11 levels	rs147096628	16	55366068	A	C	-0.239	0.0529	0.0224	6.24e-06	12935	TRUE	reported	textfile	0.00157555	20.4088
GCST90274781	C-X-C motif chemokine 11 levels	rs222772	17	3584167	T	C	-0.0654	0.0144	0.428	5.58e-06	11538	TRUE	reported	textfile	0.00178453	20.6232
GCST90274781	C-X-C motif chemokine 11 levels	rs7222922	17	34335694	T	C	-0.0882	0.0182	0.1205	1.26e-06	14726	TRUE	reported	textfile	0.00159227	23.482
GCST90274781	C-X-C motif chemokine 11 levels	rs144908342	17	71105507	A	G	-0.1763	0.0394	0.0292	7.65e-06	14727	TRUE	reported	textfile	0.00135771	20.0195
GCST90274781	C-X-C motif chemokine 11 levels	rs2245786	20	4795382	A	G	-0.0599	0.0131	0.6525	4.82e-06	14721	TRUE	reported	textfile	0.00141826	20.9051
GCST90274781	C-X-C motif chemokine 11 levels	rs191536201	20	17839484	A	G	-0.3323	0.0684	0.0117	1.18e-06	11194	TRUE	reported	textfile	0.00210401	23.5978
GCST90274781	C-X-C motif chemokine 11 levels	rs17824652	20	41987913	T	C	0.1168	0.0258	0.9406	5.98e-06	14288	TRUE	reported	textfile	0.00143236	20.4921
GCST90274782	C-X-C motif chemokine 5 levels	rs9429422	1	112467126	T	C	0.0601	0.0135	0.2633	8.51e-06	14288	TRUE	reported	textfile	0.00138519	19.8162
GCST90274782	C-X-C motif chemokine 5 levels	rs4279906	1	211477063	T	C	0.2082	0.042	0.0209	7.15e-07	14717	TRUE	reported	textfile	0.00166694	24.5699
GCST90274782	C-X-C motif chemokine 5 levels	rs11428073	2	167396150	CT	C	-0.1999	0.0449	0.9545	8.5e-06	10894	TRUE	reported	textfile	0.00181617	19.8177
GCST90274782	C-X-C motif chemokine 5 levels	rs7636889	3	56874033	A	G	-0.0768	0.0137	0.7593	2.07e-08	14733	TRUE	reported	textfile	0.00212846	31.4212
GCST90274782	C-X-C motif chemokine 5 levels	rs141437550	3	124310529	T	TA	-0.107	0.0229	0.9061	2.98e-06	11330	TRUE	reported	textfile	0.00192323	21.8283
GCST90274782	C-X-C motif chemokine 5 levels	rs146553494	3	183850210	A	G	0.1844	0.0377	0.0265	1e-06	14733	TRUE	reported	textfile	0.00162123	23.921
GCST90274782	C-X-C motif chemokine 5 levels	rs11734099	4	6891435	A	G	0.0769	0.0153	0.1845	5e-07	14731	TRUE	reported	textfile	0.00171196	25.2587
GCST90274782	C-X-C motif chemokine 5 levels	rs28750249	4	23807061	T	G	-0.118	0.0266	0.945	9.16e-06	14735	TRUE	reported	textfile	0.00133374	19.6762
GCST90274782	C-X-C motif chemokine 5 levels	rs425535	4	74863997	T	C	0.5063	0.0181	0.1127	3.52e-172	14731	TRUE	reported	textfile	0.0504371	782.348
GCST90274782	C-X-C motif chemokine 5 levels	rs79649467	4	74880852	T	G	-0.1721	0.0276	0.0605	4.5e-10	14288	TRUE	reported	textfile	0.00271389	38.8761
GCST90274782	C-X-C motif chemokine 5 levels	rs77914035	6	54641812	A	G	-0.1174	0.0206	0.8675	1.2e-08	10893	TRUE	reported	textfile	0.00297277	32.473
GCST90274782	C-X-C motif chemokine 5 levels	rs2647400	6	76351999	C	G	0.0631	0.013	0.2784	1.21e-06	14734	TRUE	reported	textfile	0.00159646	23.5566
GCST90274782	C-X-C motif chemokine 5 levels	rs7781261	7	111992684	A	G	-0.0675	0.0151	0.8155	7.81e-06	14728	TRUE	reported	textfile	0.00135494	19.98
GCST90274782	C-X-C motif chemokine 5 levels	rs11779495	8	81858024	A	G	0.1153	0.0253	0.0709	5.18e-06	14288	TRUE	reported	textfile	0.00145149	20.7662
GCST90274782	C-X-C motif chemokine 5 levels	rs6993770	8	106581528	A	T	-0.1058	0.0135	0.7312	4.61e-15	14288	TRUE	reported	textfile	0.00428025	61.4106
GCST90274782	C-X-C motif chemokine 5 levels	rs2004100	8	144554731	T	C	0.0675	0.0147	0.2492	4.39e-06	13224	TRUE	reported	textfile	0.00159191	21.0818
GCST90274782	C-X-C motif chemokine 5 levels	rs3183927	9	100684757	A	G	-0.0619	0.0121	0.6436	3.13e-07	14725	TRUE	reported	textfile	0.00177412	26.1669
GCST90274782	C-X-C motif chemokine 5 levels	rs10821552	9	136939992	A	C	-0.1132	0.0156	0.3353	3.97e-13	9841	TRUE	reported	textfile	0.00532215	52.6448
GCST90274782	C-X-C motif chemokine 5 levels	rs7090111	10	65077994	C	G	-0.1734	0.0117	0.5834	1.08e-49	14735	TRUE	reported	textfile	0.0146876	219.618
GCST90274782	C-X-C motif chemokine 5 levels	rs111848253	11	22351553	A	G	-0.1111	0.0249	0.9045	8.13e-06	11538	TRUE	reported	textfile	0.00172246	19.9046
GCST90274782	C-X-C motif chemokine 5 levels	rs140828666	13	53109423	A	G	-0.1474	0.0322	0.9544	4.7e-06	12401	TRUE	reported	textfile	0.00168691	20.9514
GCST90274782	C-X-C motif chemokine 5 levels	rs34658406	16	4070065	CA	C	0.1141	0.0246	0.9167	3.51e-06	11332	TRUE	reported	textfile	0.00189483	21.5092
GCST90274782	C-X-C motif chemokine 5 levels	rs916776	16	26812516	T	G	0.0546	0.0122	0.3883	7.63e-06	14287	TRUE	reported	textfile	0.00139996	20.0265
GCST90274782	C-X-C motif chemokine 5 levels	rs7197943	16	64226202	A	C	0.0552	0.0123	0.6522	7.2e-06	14719	TRUE	reported	textfile	0.00136646	20.1377
GCST90274782	C-X-C motif chemokine 5 levels	rs59312158	16	88582345	A	G	-0.19	0.0385	0.0309	8.01e-07	13672	TRUE	reported	textfile	0.0017782	24.3513
GCST90274782	C-X-C motif chemokine 5 levels	rs10403201	19	14764810	A	G	-0.0601	0.0127	0.2925	2.22e-06	14730	TRUE	reported	textfile	0.00151803	22.3915
GCST90274782	C-X-C motif chemokine 5 levels	rs188111670	22	16564036	A	G	0.0949	0.0209	0.3428	5.61e-06	7743	TRUE	reported	textfile	0.00265568	20.6124
GCST90274783	C-X-C motif chemokine 6 levels	rs77336315	1	97287518	A	C	0.2417	0.0532	0.9838	5.54e-06	13809	TRUE	reported	textfile	0.00149252	20.638
GCST90274783	C-X-C motif chemokine 6 levels	rs12075	1	159175354	A	G	0.0816	0.0115	0.5554	1.29e-12	14741	TRUE	reported	textfile	0.0034039	50.3414
GCST90274783	C-X-C motif chemokine 6 levels	rs6540677	1	211474259	T	C	-0.185	0.0416	0.9711	8.7e-06	12840	TRUE	reported	textfile	0.00153788	19.7738
GCST90274783	C-X-C motif chemokine 6 levels	rs184103539	1	222149663	T	C	-0.1603	0.0351	0.039	4.95e-06	12841	TRUE	reported	textfile	0.00162162	20.8538
GCST90274783	C-X-C motif chemokine 6 levels	rs11428073	2	167396150	CT	C	-0.2774	0.0457	0.955	1.28e-09	10894	TRUE	reported	textfile	0.00337075	36.8384
GCST90274783	C-X-C motif chemokine 6 levels	rs545114	3	15082196	A	G	-0.0558	0.0125	0.6634	8.04e-06	14743	TRUE	reported	textfile	0.00134982	19.9246
GCST90274783	C-X-C motif chemokine 6 levels	rs147772671	4	13514885	T	TA	0.1961	0.0439	0.9688	7.93e-06	11328	TRUE	reported	textfile	0.00175836	19.9503
GCST90274783	C-X-C motif chemokine 6 levels	rs10031141	4	74594043	A	G	-0.392	0.0119	0.594	1e-200	14296	TRUE	reported	textfile	0.0705489	1084.97
GCST90274783	C-X-C motif chemokine 6 levels	rs10021230	4	74745550	A	T	0.1179	0.0138	0.2293	1.3e-17	14744	TRUE	reported	textfile	0.00492617	72.9811
GCST90274783	C-X-C motif chemokine 6 levels	rs374784992	4	119585039	A	G	0.1333	0.0298	0.9401	7.71e-06	11768	TRUE	reported	textfile	0.00169741	20.0057
GCST90274783	C-X-C motif chemokine 6 levels	rs77914035	6	54641812	A	G	-0.0916	0.0207	0.8674	9.64e-06	10893	TRUE	reported	textfile	0.00179441	19.5781
GCST90274783	C-X-C motif chemokine 6 levels	rs140636555	6	154116420	T	TA	0.0884	0.018	0.839	9.06e-07	11334	TRUE	reported	textfile	0.0021235	24.1148
GCST90274783	C-X-C motif chemokine 6 levels	rs17147002	7	88295512	A	G	-0.0538	0.0119	0.5826	6.15e-06	14734	TRUE	reported	textfile	0.00138531	20.4367
GCST90274783	C-X-C motif chemokine 6 levels	rs144620567	7	115483444	T	C	0.1887	0.0426	0.9761	9.44e-06	14738	TRUE	reported	textfile	0.00132956	19.6185
GCST90274783	C-X-C motif chemokine 6 levels	rs4877818	9	86683575	T	G	0.0625	0.0134	0.5188	3.1e-06	11538	TRUE	reported	textfile	0.00188192	21.7508
GCST90274783	C-X-C motif chemokine 6 levels	rs10984957	9	123330336	A	C	-0.1024	0.0228	0.0754	7.08e-06	14740	TRUE	reported	textfile	0.00136659	20.1684
GCST90274783	C-X-C motif chemokine 6 levels	rs111836168	10	24373882	T	G	-0.2018	0.0443	0.0323	5.23e-06	12412	TRUE	reported	textfile	0.00166904	20.7475
GCST90274783	C-X-C motif chemokine 6 levels	rs11598331	10	121351367	A	G	0.0791	0.0179	0.1233	9.92e-06	14737	TRUE	reported	textfile	0.00132331	19.5249
GCST90274783	C-X-C motif chemokine 6 levels	rs142702207	11	86628253	T	C	-0.1882	0.0419	0.0296	7.07e-06	14249	TRUE	reported	textfile	0.00141388	20.1721
GCST90274783	C-X-C motif chemokine 6 levels	rs118177380	11	106531034	A	G	0.2275	0.051	0.0188	8.17e-06	14296	TRUE	reported	textfile	0.00138996	19.8958
GCST90274783	C-X-C motif chemokine 6 levels	rs3184504	12	111884608	T	C	0.0679	0.0131	0.4766	2.18e-07	11793	TRUE	reported	textfile	0.00227292	26.8611
GCST90274783	C-X-C motif chemokine 6 levels	rs71203034	13	77616524	CTCCA	C	0.0758	0.0162	0.2555	2.88e-06	10893	TRUE	reported	textfile	0.00200581	21.8891
GCST90274783	C-X-C motif chemokine 6 levels	rs34080302	14	89402542	T	G	0.0605	0.0131	0.715	3.87e-06	14296	TRUE	reported	textfile	0.00148972	21.3259
GCST90274783	C-X-C motif chemokine 6 levels	rs11547311	16	2222286	T	C	0.1285	0.0272	0.0649	2.31e-06	13232	TRUE	reported	textfile	0.00168388	22.3153
GCST90274783	C-X-C motif chemokine 6 levels	rs8049795	16	86395119	T	C	-0.0538	0.0119	0.4107	6.15e-06	14744	TRUE	reported	textfile	0.00138437	20.4367
GCST90274783	C-X-C motif chemokine 6 levels	rs12480971	20	45697196	T	C	-0.1011	0.0225	0.0744	7.01e-06	14729	TRUE	reported	textfile	0.00136889	20.1873
GCST90274783	C-X-C motif chemokine 6 levels	rs117109857	21	39099887	C	G	0.1897	0.0415	0.0242	4.85e-06	14743	TRUE	reported	textfile	0.00141526	20.892
GCST90274783	C-X-C motif chemokine 6 levels	rs377588320	22	35739167	A	C	-0.3485	0.0719	0.9837	1.25e-06	10271	TRUE	reported	textfile	0.00228214	23.4889
GCST90274784	C-X-C motif chemokine 9 levels	rs4047522	1	161608256	T	C	-0.0645	0.0137	0.4962	2.5e-06	11760	TRUE	reported	textfile	0.00188128	22.1618
GCST90274784	C-X-C motif chemokine 9 levels	rs10921271	1	192799276	A	G	0.0626	0.0138	0.6904	5.73e-06	12404	TRUE	reported	textfile	0.00165618	20.5741
GCST90274784	C-X-C motif chemokine 9 levels	rs114033894	2	86977227	T	G	-0.2245	0.0488	0.981	4.22e-06	14287	TRUE	reported	textfile	0.00147914	21.1608
GCST90274784	C-X-C motif chemokine 9 levels	rs7600322	2	204754353	T	C	0.057	0.0118	0.5214	1.36e-06	13849	TRUE	reported	textfile	0.00168204	23.3304
GCST90274784	C-X-C motif chemokine 9 levels	rs79551873	2	231423737	T	C	0.0533	0.0119	0.3563	7.5e-06	14287	TRUE	reported	textfile	0.0014022	20.0586
GCST90274784	C-X-C motif chemokine 9 levels	rs72991127	2	236906094	C	G	-0.0583	0.0131	0.264	8.57e-06	14287	TRUE	reported	textfile	0.00138437	19.8031
GCST90274784	C-X-C motif chemokine 9 levels	rs35435997	2	242665455	A	G	0.0915	0.02	0.1125	4.76e-06	12791	TRUE	reported	textfile	0.00163368	20.9274
GCST90274784	C-X-C motif chemokine 9 levels	rs7429588	3	46835250	T	C	0.0592	0.0134	0.706	9.97e-06	14285	TRUE	reported	textfile	0.00136446	19.5152
GCST90274784	C-X-C motif chemokine 9 levels	rs11130569	3	57075894	A	G	-0.051	0.0114	0.4547	7.69e-06	14727	TRUE	reported	textfile	0.00135715	20.0111
GCST90274784	C-X-C motif chemokine 9 levels	rs6548432	3	76525063	A	G	-0.0514	0.0114	0.4276	6.52e-06	14724	TRUE	reported	textfile	0.00137877	20.3263
GCST90274784	C-X-C motif chemokine 9 levels	rs62272916	3	151541803	A	G	-0.0834	0.0176	0.1182	2.15e-06	14710	TRUE	reported	textfile	0.00152416	22.4516
GCST90274784	C-X-C motif chemokine 9 levels	rs10008912	4	7148069	A	G	0.0586	0.0131	0.5255	7.7e-06	14287	TRUE	reported	textfile	0.00139863	20.0075
GCST90274784	C-X-C motif chemokine 9 levels	rs4241577	4	76930776	A	C	-0.1419	0.0128	0.2629	1.47e-28	14724	TRUE	reported	textfile	0.00827769	122.881
GCST90274784	C-X-C motif chemokine 9 levels	rs80348644	4	160574480	T	C	0.1546	0.0332	0.0336	3.21e-06	14734	TRUE	reported	textfile	0.00146955	21.6812
GCST90274784	C-X-C motif chemokine 9 levels	rs145607633	5	19287867	T	C	0.0728	0.0154	0.1625	2.28e-06	14287	TRUE	reported	textfile	0.00156171	22.344
GCST90274784	C-X-C motif chemokine 9 levels	rs34965575	6	3254080	A	AG	-0.0784	0.0175	0.1671	7.46e-06	11334	TRUE	reported	textfile	0.00176768	20.0669
GCST90274784	C-X-C motif chemokine 9 levels	rs2535260	6	29628883	C	G	0.0642	0.0144	0.8128	8.26e-06	14735	TRUE	reported	textfile	0.00134713	19.874
GCST90274784	C-X-C motif chemokine 9 levels	rs9366778	6	31269173	A	G	-0.0605	0.0115	0.4075	1.43e-07	14735	TRUE	reported	textfile	0.00187478	27.673
GCST90274784	C-X-C motif chemokine 9 levels	rs181816009	6	31423412	A	G	-0.1603	0.0342	0.0378	2.77e-06	11985	TRUE	reported	textfile	0.00182971	21.9656
GCST90274784	C-X-C motif chemokine 9 levels	rs783149	6	161088918	A	C	-0.0805	0.0144	0.1958	2.27e-08	14287	TRUE	reported	textfile	0.00218261	31.2468
GCST90274784	C-X-C motif chemokine 9 levels	rs12191307	6	161256529	A	G	-0.1452	0.0197	0.098	1.7e-13	14287	TRUE	reported	textfile	0.00378801	54.3175
GCST90274784	C-X-C motif chemokine 9 levels	rs656739	7	29049949	A	G	0.0562	0.0119	0.6566	2.33e-06	14735	TRUE	reported	textfile	0.00151137	22.3008
GCST90274784	C-X-C motif chemokine 9 levels	rs142119726	7	48859798	T	C	0.2705	0.0551	0.9851	9.14e-07	13800	TRUE	reported	textfile	0.00174339	24.0973
GCST90274784	C-X-C motif chemokine 9 levels	rs1758695	9	94165889	T	G	0.0511	0.0115	0.5681	8.85e-06	14732	TRUE	reported	textfile	0.00133845	19.7418
GCST90274784	C-X-C motif chemokine 9 levels	rs113504136	10	13400390	T	G	-0.1494	0.0338	0.0325	9.86e-06	14723	TRUE	reported	textfile	0.00132524	19.5348
GCST90274784	C-X-C motif chemokine 9 levels	rs6586167	10	90756146	T	G	-0.052	0.0114	0.5056	5.08e-06	14735	TRUE	reported	textfile	0.00141005	20.8036
GCST90274784	C-X-C motif chemokine 9 levels	rs61875680	10	107966626	A	G	-0.0758	0.0158	0.1611	1.61e-06	14287	TRUE	reported	textfile	0.00160836	23.0125
GCST90274784	C-X-C motif chemokine 9 levels	rs192488790	11	7767109	T	C	0.2369	0.0532	0.0168	8.47e-06	13421	TRUE	reported	textfile	0.0014753	19.8263
GCST90274784	C-X-C motif chemokine 9 levels	rs368022534	11	102612924	A	G	0.1686	0.0371	0.9563	5.51e-06	9256	TRUE	reported	textfile	0.00222626	20.6478
GCST90274784	C-X-C motif chemokine 9 levels	rs58524610	12	11768143	T	G	0.223	0.0491	0.0204	5.58e-06	14287	TRUE	reported	textfile	0.00144171	20.6246
GCST90274784	C-X-C motif chemokine 9 levels	rs3184504	12	111884608	T	C	0.1008	0.013	0.4744	8.92e-15	11784	TRUE	reported	textfile	0.00507611	60.1119
GCST90274784	C-X-C motif chemokine 9 levels	rs11059314	12	128159229	T	C	-0.0559	0.0124	0.6535	6.54e-06	14287	TRUE	reported	textfile	0.00142044	20.3198
GCST90274784	C-X-C motif chemokine 9 levels	rs118106660	14	54798313	A	G	0.259	0.0573	0.0138	6.18e-06	13800	TRUE	reported	textfile	0.00147832	20.4281
GCST90274784	C-X-C motif chemokine 9 levels	rs7149776	14	74739091	A	T	-0.0574	0.0115	0.5236	6e-07	14286	TRUE	reported	textfile	0.00174085	24.9096
GCST90274784	C-X-C motif chemokine 9 levels	rs182152471	16	1803589	T	C	0.1861	0.0385	0.028	1.34e-06	13667	TRUE	reported	textfile	0.0017067	23.3619
GCST90274784	C-X-C motif chemokine 9 levels	rs4888966	16	79431853	C	G	-0.157	0.0343	0.9683	4.71e-06	14287	TRUE	reported	textfile	0.00146431	20.9484
GCST90274784	C-X-C motif chemokine 9 levels	rs75525140	18	28624793	C	G	-0.2062	0.0465	0.9819	9.23e-06	14725	TRUE	reported	textfile	0.00133363	19.6613
GCST90274784	C-X-C motif chemokine 9 levels	rs74956615	19	10427721	A	T	-0.1309	0.0286	0.049	4.72e-06	13662	TRUE	reported	textfile	0.00153097	20.9452
GCST90274784	C-X-C motif chemokine 9 levels	rs73606147	20	2538467	A	C	0.2792	0.059	0.0133	2.22e-06	13379	TRUE	reported	textfile	0.001671	22.3904
GCST90274784	C-X-C motif chemokine 9 levels	rs62200304	20	20119931	A	C	-0.115	0.0244	0.9336	2.44e-06	14287	TRUE	reported	textfile	0.00155239	22.2103
GCST90274784	C-X-C motif chemokine 9 levels	rs73194812	21	18734554	A	G	0.1821	0.0391	0.9758	3.2e-06	14730	TRUE	reported	textfile	0.00147036	21.6874
GCST90274784	C-X-C motif chemokine 9 levels	rs73367822	21	45024252	T	C	-0.0588	0.0126	0.5804	3.06e-06	11760	TRUE	reported	textfile	0.00184843	21.7741
GCST90274785	Delta and Notch-like epidermal growth factor-related receptor levels	rs10191831	2	41864408	T	C	-0.0591	0.0125	0.4361	2.27e-06	12403	TRUE	reported	textfile	0.00179906	22.3504
GCST90274785	Delta and Notch-like epidermal growth factor-related receptor levels	rs34051945	2	52227365	A	AT	-0.0733	0.0165	0.8131	8.9e-06	11326	TRUE	reported	textfile	0.00173943	19.7316
GCST90274785	Delta and Notch-like epidermal growth factor-related receptor levels	rs35107184	2	113834459	T	G	0.0586	0.013	0.4047	6.55e-06	11759	TRUE	reported	textfile	0.001725	20.3158
GCST90274785	Delta and Notch-like epidermal growth factor-related receptor levels	rs116540722	2	168312525	A	G	-0.1726	0.0381	0.0313	5.89e-06	14735	TRUE	reported	textfile	0.00139084	20.5198
GCST90274785	Delta and Notch-like epidermal growth factor-related receptor levels	rs207671	2	230256586	A	G	0.1016	0.0117	0.5359	3.83e-18	14287	TRUE	reported	textfile	0.00525035	75.3971
GCST90274785	Delta and Notch-like epidermal growth factor-related receptor levels	rs35032874	2	230309360	T	G	0.132	0.0132	0.7027	1.52e-23	14287	TRUE	reported	textfile	0.00695072	99.986
GCST90274785	Delta and Notch-like epidermal growth factor-related receptor levels	rs62193248	2	230596917	A	T	0.213	0.0123	0.6507	3.5e-67	14287	TRUE	reported	textfile	0.0205583	299.839
GCST90274785	Delta and Notch-like epidermal growth factor-related receptor levels	rs62253189	3	69959680	A	G	-0.108	0.0244	0.9404	9.59e-06	14718	TRUE	reported	textfile	0.00132936	19.5888
GCST90274785	Delta and Notch-like epidermal growth factor-related receptor levels	rs116794986	3	99306038	A	G	0.2476	0.0554	0.9884	7.85e-06	14735	TRUE	reported	textfile	0.00135377	19.9721
GCST90274785	Delta and Notch-like epidermal growth factor-related receptor levels	rs9289590	3	139639117	T	C	-0.0652	0.0142	0.7033	4.4e-06	12404	TRUE	reported	textfile	0.00169676	21.0789
GCST90274785	Delta and Notch-like epidermal growth factor-related receptor levels	rs13107325	4	103188709	T	C	0.1066	0.0233	0.0697	4.76e-06	14732	TRUE	reported	textfile	0.00141881	20.9288
GCST90274785	Delta and Notch-like epidermal growth factor-related receptor levels	rs11725578	4	160466825	C	G	-0.0584	0.0128	0.697	5.05e-06	14287	TRUE	reported	textfile	0.0014549	20.8135
GCST90274785	Delta and Notch-like epidermal growth factor-related receptor levels	rs74890918	6	32953148	A	G	0.2266	0.0502	0.0157	6.36e-06	14287	TRUE	reported	textfile	0.00142414	20.3728
GCST90274785	Delta and Notch-like epidermal growth factor-related receptor levels	rs7809355	7	25386238	A	C	-0.0734	0.0164	0.1553	7.62e-06	14287	TRUE	reported	textfile	0.00140009	20.0283
GCST90274785	Delta and Notch-like epidermal growth factor-related receptor levels	rs117343254	7	152385669	C	G	-0.1281	0.0274	0.942	2.94e-06	14287	TRUE	reported	textfile	0.00152754	21.8543
GCST90274785	Delta and Notch-like epidermal growth factor-related receptor levels	rs77209370	9	113330834	A	C	0.1346	0.0298	0.9589	6.28e-06	14231	TRUE	reported	textfile	0.00143153	20.3984
GCST90274785	Delta and Notch-like epidermal growth factor-related receptor levels	rs7123587	11	1681922	A	C	-0.0552	0.0124	0.6266	8.52e-06	13222	TRUE	reported	textfile	0.00149654	19.8139
GCST90274785	Delta and Notch-like epidermal growth factor-related receptor levels	rs10892466	11	119661317	C	G	0.0808	0.0175	0.1236	3.89e-06	14732	TRUE	reported	textfile	0.00144496	21.3151
GCST90274785	Delta and Notch-like epidermal growth factor-related receptor levels	rs116179073	12	31458615	T	C	-0.2481	0.0537	0.0138	3.84e-06	13800	TRUE	reported	textfile	0.00154438	21.3423
GCST90274785	Delta and Notch-like epidermal growth factor-related receptor levels	rs773112	12	56375881	T	C	0.0566	0.0125	0.3128	5.95e-06	14287	TRUE	reported	textfile	0.00143301	20.4999
GCST90274785	Delta and Notch-like epidermal growth factor-related receptor levels	rs9597690	13	58788135	A	G	-0.0531	0.0118	0.646	6.8e-06	14720	TRUE	reported	textfile	0.00137379	20.2472
GCST90274785	Delta and Notch-like epidermal growth factor-related receptor levels	rs194746	14	69282887	T	C	0.0528	0.0112	0.4849	2.43e-06	14723	TRUE	reported	textfile	0.00150723	22.2215
GCST90274785	Delta and Notch-like epidermal growth factor-related receptor levels	rs75685422	14	95752666	T	C	0.0879	0.0186	0.1139	2.29e-06	14287	TRUE	reported	textfile	0.00156075	22.3301
GCST90274785	Delta and Notch-like epidermal growth factor-related receptor levels	rs28689968	17	47247257	T	C	0.0918	0.0184	0.1074	6.07e-07	14733	TRUE	reported	textfile	0.00168665	24.888
GCST90274785	Delta and Notch-like epidermal growth factor-related receptor levels	rs1133851	18	3722038	A	G	-0.0664	0.0142	0.2533	2.92e-06	14286	TRUE	reported	textfile	0.00152822	21.8624
GCST90274785	Delta and Notch-like epidermal growth factor-related receptor levels	rs116927267	20	4054373	A	G	-0.1742	0.0389	0.0257	7.53e-06	14734	TRUE	reported	textfile	0.00135921	20.0511
GCST90274785	Delta and Notch-like epidermal growth factor-related receptor levels	rs9967959	21	28101979	T	G	0.0718	0.0152	0.1718	2.32e-06	14731	TRUE	reported	textfile	0.00151242	22.3102
GCST90274785	Delta and Notch-like epidermal growth factor-related receptor levels	rs6517655	21	42536246	C	G	0.0757	0.0129	0.289	4.41e-09	14287	TRUE	reported	textfile	0.0024045	34.4312
GCST90274785	Delta and Notch-like epidermal growth factor-related receptor levels	rs2837988	21	42619544	A	C	0.0576	0.0118	0.3578	1.05e-06	14733	TRUE	reported	textfile	0.00161469	23.8244
GCST90274786	Protein S100-A12 levels	rs2742666	1	3058233	T	C	0.0629	0.0138	0.4364	5.17e-06	11348	TRUE	reported	textfile	0.00182738	20.7714
GCST90274786	Protein S100-A12 levels	rs3014874	1	153337943	A	G	-0.1726	0.0137	0.2623	2.15e-36	14294	TRUE	reported	textfile	0.0109822	158.701
GCST90274786	Protein S100-A12 levels	rs61803119	1	153390202	T	G	0.1501	0.0194	0.1069	1.02e-14	14295	TRUE	reported	textfile	0.00417022	59.8545
GCST90274786	Protein S100-A12 levels	rs59538998	1	245480237	C	G	-0.1188	0.0258	0.0622	4.13e-06	14295	TRUE	reported	textfile	0.00148104	21.1998
GCST90274786	Protein S100-A12 levels	rs13384799	2	125135589	T	C	-0.0622	0.0133	0.7266	2.92e-06	14295	TRUE	reported	textfile	0.00152767	21.8684
GCST90274786	Protein S100-A12 levels	rs71301751	2	142499805	G	GT	0.0667	0.0138	0.5473	1.34e-06	10894	TRUE	reported	textfile	0.00213981	23.3568
GCST90274786	Protein S100-A12 levels	rs17325940	3	60071129	T	C	-0.0784	0.0174	0.8611	6.61e-06	14735	TRUE	reported	textfile	0.0013759	20.299
GCST90274786	Protein S100-A12 levels	rs56268787	3	152573197	T	C	-0.0936	0.0203	0.0955	4.01e-06	14737	TRUE	reported	textfile	0.00144054	21.2569
GCST90274786	Protein S100-A12 levels	rs150015576	3	174824333	A	C	0.194	0.0423	0.0217	4.51e-06	14740	TRUE	reported	textfile	0.00142497	21.0312
GCST90274786	Protein S100-A12 levels	rs2056031	4	12920594	T	C	-0.0604	0.0119	0.613	3.86e-07	14739	TRUE	reported	textfile	0.00174483	25.7585
GCST90274786	Protein S100-A12 levels	rs1846881	4	16409999	A	G	-0.0737	0.0165	0.1925	7.94e-06	12212	TRUE	reported	textfile	0.00163106	19.9478
GCST90274786	Protein S100-A12 levels	rs140298956	5	39597187	A	C	-0.2114	0.0467	0.0217	5.99e-06	14295	TRUE	reported	textfile	0.00143143	20.4887
GCST90274786	Protein S100-A12 levels	rs11394289	6	162936116	CT	C	0.0644	0.0145	0.3857	8.94e-06	10894	TRUE	reported	textfile	0.00180744	19.7222
GCST90274786	Protein S100-A12 levels	rs191808657	7	75133433	A	C	0.3059	0.0665	0.983	4.22e-06	12412	TRUE	reported	textfile	0.0017019	21.1566
GCST90274786	Protein S100-A12 levels	rs117923478	7	81211709	T	C	0.1795	0.0395	0.9721	5.51e-06	14295	TRUE	reported	textfile	0.00144253	20.6478
GCST90274786	Protein S100-A12 levels	rs2946493	8	12823671	T	C	0.0664	0.0148	0.7902	7.24e-06	14295	TRUE	reported	textfile	0.0014061	20.1257
GCST90274786	Protein S100-A12 levels	rs3802266	8	123985708	A	G	0.0555	0.0118	0.5633	2.56e-06	14740	TRUE	reported	textfile	0.00149856	22.1189
GCST90274786	Protein S100-A12 levels	rs369132765	9	27275548	A	C	0.1301	0.0294	0.0558	9.64e-06	12194	TRUE	reported	textfile	0.00160331	19.5789
GCST90274786	Protein S100-A12 levels	rs78800546	11	31879143	A	G	-0.2529	0.0534	0.0156	2.18e-06	14295	TRUE	reported	textfile	0.00156657	22.4261
GCST90274786	Protein S100-A12 levels	rs112956934	12	96571503	T	C	0.1884	0.0407	0.0246	3.67e-06	14737	TRUE	reported	textfile	0.00145189	21.4247
GCST90274786	Protein S100-A12 levels	rs138697194	13	28488960	CA	C	0.0731	0.0161	0.2372	5.62e-06	10893	TRUE	reported	textfile	0.00188892	20.6112
GCST90274786	Protein S100-A12 levels	rs112988802	14	59990514	T	C	-0.1396	0.0293	0.9492	1.89e-06	12851	TRUE	reported	textfile	0.00176332	22.697
GCST90274786	Protein S100-A12 levels	rs147302029	16	4602209	A	G	0.1806	0.0345	0.0379	1.65e-07	13649	TRUE	reported	textfile	0.00200367	27.3989
GCST90274786	Protein S100-A12 levels	rs113955692	16	79653201	T	C	0.1621	0.0366	0.0315	9.47e-06	14295	TRUE	reported	textfile	0.00137033	19.613
GCST90274786	Protein S100-A12 levels	rs61742155	18	3896518	A	C	0.0805	0.018	0.129	7.74e-06	14729	TRUE	reported	textfile	0.00135608	19.9981
GCST90274786	Protein S100-A12 levels	rs138439507	19	4247567	C	G	0.0865	0.0183	0.191	2.28e-06	11537	TRUE	reported	textfile	0.00193284	22.3385
GCST90274786	Protein S100-A12 levels	rs2425640	20	43028037	A	G	-0.0583	0.0123	0.3511	2.14e-06	14741	TRUE	reported	textfile	0.00152173	22.463
GCST90274786	Protein S100-A12 levels	rs55783131	22	17406250	T	C	0.2064	0.0425	0.0239	1.19e-06	14728	TRUE	reported	textfile	0.00159883	23.5821
GCST90274786	Protein S100-A12 levels	rs174344	22	18032226	A	G	0.0617	0.0125	0.6296	7.97e-07	14295	TRUE	reported	textfile	0.00170148	24.3607
GCST90274787	Fibroblast growth factor 19 levels	rs12407505	1	85295202	A	G	-0.1614	0.0352	0.9664	4.53e-06	14735	TRUE	reported	textfile	0.00142479	21.0215
GCST90274787	Fibroblast growth factor 19 levels	rs834971	1	100098055	A	G	-0.0614	0.0128	0.3002	1.61e-06	14728	TRUE	reported	textfile	0.00155989	23.0069
GCST90274787	Fibroblast growth factor 19 levels	rs79439490	1	193891487	T	C	-0.3528	0.079	0.984	7.98e-06	8334	TRUE	reported	textfile	0.00238732	19.9388
GCST90274787	Fibroblast growth factor 19 levels	rs142585344	2	32584586	A	G	0.2133	0.0482	0.0218	9.63e-06	13809	TRUE	reported	textfile	0.00141615	19.5805
GCST90274787	Fibroblast growth factor 19 levels	rs75715636	3	7913293	A	G	0.0838	0.0187	0.1237	7.42e-06	14296	TRUE	reported	textfile	0.00140275	20.0791
GCST90274787	Fibroblast growth factor 19 levels	rs147710009	3	77503817	A	AT	-0.2986	0.0668	0.9886	7.82e-06	11337	TRUE	reported	textfile	0.0017594	19.9779
GCST90274787	Fibroblast growth factor 19 levels	rs112126444	3	132162249	A	G	-0.0927	0.0199	0.1012	3.19e-06	14735	TRUE	reported	textfile	0.0014705	21.6967
GCST90274787	Fibroblast growth factor 19 levels	rs3846346	4	27730465	T	G	0.1372	0.0305	0.0459	6.85e-06	14729	TRUE	reported	textfile	0.00137195	20.2325
GCST90274787	Fibroblast growth factor 19 levels	rs13103023	4	39457617	A	G	0.0837	0.0124	0.3415	1.48e-11	14296	TRUE	reported	textfile	0.00317695	45.5561
GCST90274787	Fibroblast growth factor 19 levels	rs140276495	4	61879934	A	G	0.0586	0.0129	0.3096	5.56e-06	14296	TRUE	reported	textfile	0.00144137	20.6327
GCST90274787	Fibroblast growth factor 19 levels	rs12520287	5	54847098	T	C	-0.1014	0.0221	0.9175	4.47e-06	14296	TRUE	reported	textfile	0.00147041	21.049
GCST90274787	Fibroblast growth factor 19 levels	rs12520033	5	161543116	A	G	-0.0802	0.0178	0.8026	6.62e-06	11341	TRUE	reported	textfile	0.00178682	20.297
GCST90274787	Fibroblast growth factor 19 levels	rs4483036	6	8777463	A	C	-0.0675	0.0148	0.2516	5.1e-06	12412	TRUE	reported	textfile	0.00167307	20.7976
GCST90274787	Fibroblast growth factor 19 levels	rs141949743	6	139955012	A	AT	-0.1207	0.0268	0.93	6.68e-06	11338	TRUE	reported	textfile	0.0017858	20.28
GCST90274787	Fibroblast growth factor 19 levels	rs12110436	6	168606201	T	C	-0.136	0.0297	0.0418	4.67e-06	14743	TRUE	reported	textfile	0.00142024	20.9655
GCST90274787	Fibroblast growth factor 19 levels	rs145274424	7	17445553	T	C	0.1992	0.0421	0.9777	2.23e-06	14735	TRUE	reported	textfile	0.00151707	22.3849
GCST90274787	Fibroblast growth factor 19 levels	rs2906655	7	101569302	T	C	-0.0623	0.0135	0.2503	3.93e-06	14743	TRUE	reported	textfile	0.00144243	21.2936
GCST90274787	Fibroblast growth factor 19 levels	rs7005978	8	59382715	A	G	-0.1055	0.0123	0.3458	9.72e-18	14744	TRUE	reported	textfile	0.00496498	73.559
GCST90274787	Fibroblast growth factor 19 levels	rs79110990	9	18148302	A	G	0.073	0.0156	0.1762	2.88e-06	14295	TRUE	reported	textfile	0.00152949	21.8945
GCST90274787	Fibroblast growth factor 19 levels	rs12342925	9	82082569	A	T	-0.1352	0.0299	0.0429	6.13e-06	14744	TRUE	reported	textfile	0.00138482	20.4434
GCST90274787	Fibroblast growth factor 19 levels	rs35836706	9	84435749	A	G	0.2151	0.0456	0.0203	2.39e-06	14734	TRUE	reported	textfile	0.00150791	22.2481
GCST90274787	Fibroblast growth factor 19 levels	rs11244038	9	136095770	C	G	0.1199	0.0247	0.0898	1.21e-06	11786	TRUE	reported	textfile	0.00199531	23.5598
GCST90274787	Fibroblast growth factor 19 levels	rs141140791	10	61186227	T	C	-0.1293	0.0286	0.0497	6.16e-06	14733	TRUE	reported	textfile	0.00138539	20.4365
GCST90274787	Fibroblast growth factor 19 levels	rs191522330	11	5610048	T	C	0.2325	0.0488	0.9812	1.89e-06	14738	TRUE	reported	textfile	0.0015378	22.6959
GCST90274787	Fibroblast growth factor 19 levels	rs1671812	11	114495920	T	C	0.0621	0.0132	0.6316	2.54e-06	12412	TRUE	reported	textfile	0.00178	22.1292
GCST90274787	Fibroblast growth factor 19 levels	rs80023023	12	20656675	A	G	-0.2706	0.0607	0.0119	8.27e-06	12935	TRUE	reported	textfile	0.00153407	19.8706
GCST90274787	Fibroblast growth factor 19 levels	rs142067135	12	76644195	A	G	-0.2295	0.0492	0.0198	3.09e-06	13809	TRUE	reported	textfile	0.00157322	21.7557
GCST90274787	Fibroblast growth factor 19 levels	rs10777251	12	91080475	A	G	-0.0767	0.0166	0.1923	3.83e-06	12411	TRUE	reported	textfile	0.0017172	21.3454
GCST90274787	Fibroblast growth factor 19 levels	rs76708593	12	108147245	T	C	0.1024	0.0222	0.9158	3.98e-06	14296	TRUE	reported	textfile	0.00148605	21.2732
GCST90274787	Fibroblast growth factor 19 levels	rs17326790	13	85357827	T	C	0.2161	0.0471	0.0209	4.47e-06	14741	TRUE	reported	textfile	0.001426	21.0479
GCST90274787	Fibroblast growth factor 19 levels	rs117438391	14	38084604	T	C	-0.2079	0.0466	0.0225	8.14e-06	13868	TRUE	reported	textfile	0.00143318	19.901
GCST90274787	Fibroblast growth factor 19 levels	rs145434248	14	64892172	A	G	-0.1442	0.0323	0.0425	8.03e-06	14296	TRUE	reported	textfile	0.00139221	19.928
GCST90274787	Fibroblast growth factor 19 levels	rs117398067	15	59188192	T	C	0.2583	0.0564	0.0178	4.65e-06	14744	TRUE	reported	textfile	0.00142055	20.9716
GCST90274787	Fibroblast growth factor 19 levels	rs2306969	19	5851801	A	G	0.0674	0.0141	0.2338	1.75e-06	14739	TRUE	reported	textfile	0.00154789	22.8467
GCST90274787	Fibroblast growth factor 19 levels	rs516246	19	49206172	T	C	-0.1661	0.0118	0.445	5.31e-45	14744	TRUE	reported	textfile	0.0132606	198.115
GCST90274787	Fibroblast growth factor 19 levels	rs111914842	22	46332463	T	C	-0.1634	0.0362	0.0368	6.37e-06	13667	TRUE	reported	textfile	0.00148856	20.3715
GCST90274788	Fibroblast growth factor 21 levels	rs145319387	1	188302601	G	GT	-0.0756	0.0162	0.769	3.06e-06	10893	TRUE	reported	textfile	0.00199526	21.7738
GCST90274788	Fibroblast growth factor 21 levels	rs145127946	1	203746507	A	G	-0.1747	0.036	0.037	1.22e-06	14295	TRUE	reported	textfile	0.00164468	23.5462
GCST90274788	Fibroblast growth factor 21 levels	rs10495032	1	216837226	T	G	-0.1557	0.0318	0.0383	9.77e-07	14720	TRUE	reported	textfile	0.00162595	23.9698
GCST90274788	Fibroblast growth factor 21 levels	rs1260326	2	27730940	T	C	0.1323	0.0119	0.3977	1.03e-28	14730	TRUE	reported	textfile	0.00832135	123.585
GCST90274788	Fibroblast growth factor 21 levels	rs183222959	2	40402664	A	G	0.1419	0.0313	0.8998	5.8e-06	11538	TRUE	reported	textfile	0.00177817	20.5495
GCST90274788	Fibroblast growth factor 21 levels	rs7610704	3	11689679	T	C	-0.0568	0.012	0.4644	2.21e-06	14295	TRUE	reported	textfile	0.00156484	22.4013
GCST90274788	Fibroblast growth factor 21 levels	rs13062487	3	71944243	A	G	0.0571	0.0126	0.3387	5.85e-06	14295	TRUE	reported	textfile	0.00143458	20.5338
GCST90274788	Fibroblast growth factor 21 levels	rs17284047	3	100519020	T	C	-0.2149	0.0479	0.9794	7.24e-06	14743	TRUE	reported	textfile	0.0013634	20.1253
GCST90274788	Fibroblast growth factor 21 levels	rs7442192	4	45023201	A	G	0.0619	0.0138	0.7357	7.27e-06	14295	TRUE	reported	textfile	0.00140549	20.117
GCST90274788	Fibroblast growth factor 21 levels	rs4700382	5	55882435	T	C	-0.063	0.0136	0.2698	3.62e-06	14295	TRUE	reported	textfile	0.00149888	21.4557
GCST90274788	Fibroblast growth factor 21 levels	rs60277384	5	84356011	T	C	-0.0881	0.019	0.8922	3.54e-06	14742	TRUE	reported	textfile	0.00145631	21.4974
GCST90274788	Fibroblast growth factor 21 levels	rs35852631	5	107955452	C	G	-0.0608	0.0135	0.2555	6.68e-06	14730	TRUE	reported	textfile	0.00137512	20.2806
GCST90274788	Fibroblast growth factor 21 levels	rs12532101	7	1194526	T	C	0.0659	0.0149	0.203	9.74e-06	14295	TRUE	reported	textfile	0.00136653	19.5586
GCST90274788	Fibroblast growth factor 21 levels	rs13229619	7	73030175	A	G	-0.1609	0.0176	0.1297	6.13e-20	14743	TRUE	reported	textfile	0.00563697	83.5657
GCST90274788	Fibroblast growth factor 21 levels	rs79789860	7	114309511	T	C	-0.2003	0.0448	0.0209	7.79e-06	14729	TRUE	reported	textfile	0.00135533	19.987
GCST90274788	Fibroblast growth factor 21 levels	rs7012637	8	9173209	A	G	-0.0605	0.012	0.4812	4.61e-07	14295	TRUE	reported	textfile	0.00177498	25.4148
GCST90274788	Fibroblast growth factor 21 levels	rs8191009	8	30545827	A	G	0.0678	0.0151	0.1998	7.12e-06	14295	TRUE	reported	textfile	0.00140835	20.1579
GCST90274788	Fibroblast growth factor 21 levels	rs374354803	9	132338678	A	G	0.1208	0.0266	0.9316	5.59e-06	12198	TRUE	reported	textfile	0.00168791	20.6205
GCST90274788	Fibroblast growth factor 21 levels	rs7083293	10	11862075	C	G	-0.0595	0.0134	0.5772	8.98e-06	12412	TRUE	reported	textfile	0.00158596	19.7131
GCST90274788	Fibroblast growth factor 21 levels	rs188758663	10	127847758	A	G	-0.3801	0.0749	0.0104	3.88e-07	11668	TRUE	reported	textfile	0.00220231	25.7488
GCST90274788	Fibroblast growth factor 21 levels	rs12290350	11	76480255	T	C	-0.0689	0.0145	0.2168	2.02e-06	14295	TRUE	reported	textfile	0.001577	22.5757
GCST90274788	Fibroblast growth factor 21 levels	rs2429473	12	47198899	A	C	-0.0812	0.0147	0.795	3.32e-08	14295	TRUE	reported	textfile	0.00212994	30.5082
GCST90274788	Fibroblast growth factor 21 levels	rs72965996	18	72826607	A	G	-0.2215	0.0444	0.031	6.08e-07	13808	TRUE	reported	textfile	0.00179915	24.8839
GCST90274788	Fibroblast growth factor 21 levels	rs838131	19	49260677	A	C	0.1627	0.013	0.501	6.15e-36	14294	TRUE	reported	textfile	0.0108393	156.613
GCST90274788	Fibroblast growth factor 21 levels	rs142603673	21	33860969	T	C	-0.2352	0.0455	0.0232	2.35e-07	14252	TRUE	reported	textfile	0.00187138	26.7172
GCST90274788	Fibroblast growth factor 21 levels	rs9974115	21	37867322	A	C	0.0758	0.0169	0.8308	7.28e-06	14295	TRUE	reported	textfile	0.0014053	20.1143
GCST90274788	Fibroblast growth factor 21 levels	rs149561599	22	20883740	T	G	0.1978	0.0444	0.9786	8.39e-06	13869	TRUE	reported	textfile	0.00142896	19.8438
GCST90274789	Fibroblast growth factor 23 levels	rs671205	1	146522722	T	C	0.0708	0.0136	0.7502	1.93e-07	14287	TRUE	reported	textfile	0.00189332	27.0974
GCST90274789	Fibroblast growth factor 23 levels	rs72720704	1	176974037	T	C	0.0725	0.0161	0.8402	6.7e-06	14287	TRUE	reported	textfile	0.00141732	20.2751
GCST90274789	Fibroblast growth factor 23 levels	rs10737349	1	180583036	A	G	0.0746	0.0167	0.1462	7.93e-06	14286	TRUE	reported	textfile	0.00139485	19.9519
GCST90274789	Fibroblast growth factor 23 levels	rs138865481	1	205812500	A	G	-0.2386	0.0534	0.0154	7.89e-06	13800	TRUE	reported	textfile	0.00144461	19.9616
GCST90274789	Fibroblast growth factor 23 levels	rs6753743	2	121962947	T	G	0.0941	0.0185	0.8733	3.65e-07	14287	TRUE	reported	textfile	0.00180763	25.8687
GCST90274789	Fibroblast growth factor 23 levels	rs3811621	2	190446541	C	G	0.1163	0.0131	0.2897	6.82e-19	14286	TRUE	reported	textfile	0.00548677	78.8054
GCST90274789	Fibroblast growth factor 23 levels	rs9859317	3	64683150	A	G	-0.0549	0.0124	0.3489	9.54e-06	14287	TRUE	reported	textfile	0.00137014	19.5993
GCST90274789	Fibroblast growth factor 23 levels	rs794007	4	40142535	T	C	0.0685	0.0144	0.2406	1.97e-06	12844	TRUE	reported	textfile	0.0017587	22.625
GCST90274789	Fibroblast growth factor 23 levels	rs62307586	4	61224008	T	G	-0.0552	0.0124	0.2859	8.52e-06	14735	TRUE	reported	textfile	0.00134308	19.8142
GCST90274789	Fibroblast growth factor 23 levels	rs11930290	4	124325226	A	T	-0.1845	0.0389	0.9748	2.11e-06	12848	TRUE	reported	textfile	0.00174783	22.4919
GCST90274789	Fibroblast growth factor 23 levels	rs4958089	5	132484429	T	C	0.0513	0.0115	0.4217	8.16e-06	14735	TRUE	reported	textfile	0.00134866	19.8967
GCST90274789	Fibroblast growth factor 23 levels	rs34551523	5	146629145	A	G	0.1704	0.0348	0.0295	9.75e-07	14730	TRUE	reported	textfile	0.00162507	23.973
GCST90274789	Fibroblast growth factor 23 levels	rs33921462	5	176814656	A	G	-0.0653	0.0135	0.2766	1.32e-06	14287	TRUE	reported	textfile	0.00163496	23.3937
GCST90274789	Fibroblast growth factor 23 levels	rs181409232	6	31175118	A	C	-0.2224	0.0479	0.0191	3.43e-06	12846	TRUE	reported	textfile	0.00167534	21.5542
GCST90274789	Fibroblast growth factor 23 levels	rs12195292	6	81343345	A	G	-0.0768	0.0166	0.8634	3.72e-06	14710	TRUE	reported	textfile	0.00145299	21.4016
GCST90274789	Fibroblast growth factor 23 levels	rs370203222	7	12540548	C	G	0.1059	0.0222	0.1002	1.84e-06	11759	TRUE	reported	textfile	0.00193142	22.7516
GCST90274789	Fibroblast growth factor 23 levels	rs4730018	7	104141309	A	C	0.0936	0.0206	0.9039	5.53e-06	14287	TRUE	reported	textfile	0.00144294	20.6422
GCST90274789	Fibroblast growth factor 23 levels	rs117963256	8	19386357	A	T	-0.291	0.0653	0.0117	8.34e-06	12304	TRUE	reported	textfile	0.00161144	19.8559
GCST90274789	Fibroblast growth factor 23 levels	rs118177380	11	106531034	A	G	0.2362	0.0507	0.0187	3.18e-06	14287	TRUE	reported	textfile	0.00151685	21.7012
GCST90274789	Fibroblast growth factor 23 levels	rs57479285	11	111082782	T	C	0.4343	0.0981	0.0113	9.55e-06	7424	TRUE	reported	textfile	0.00263305	19.5941
GCST90274789	Fibroblast growth factor 23 levels	rs75271339	11	115871001	A	T	-0.415	0.089	0.0141	3.12e-06	9947	TRUE	reported	textfile	0.0021811	21.7385
GCST90274789	Fibroblast growth factor 23 levels	rs66486362	12	4493715	CA	C	0.0804	0.0149	0.2892	6.82e-08	10893	TRUE	reported	textfile	0.00266583	29.1112
GCST90274789	Fibroblast growth factor 23 levels	rs145628723	13	103962376	A	G	0.1957	0.0437	0.022	7.53e-06	14238	TRUE	reported	textfile	0.00140656	20.052
GCST90274789	Fibroblast growth factor 23 levels	rs200350335	14	102593982	T	TTA	0.2262	0.0467	0.9785	1.27e-06	10852	TRUE	reported	textfile	0.00215727	23.4569
GCST90274789	Fibroblast growth factor 23 levels	rs11150539	16	83137317	T	C	-0.056	0.0119	0.4938	2.53e-06	14287	TRUE	reported	textfile	0.00154763	22.1422
GCST90274789	Fibroblast growth factor 23 levels	rs9950230	18	56254394	C	G	-0.0559	0.0123	0.7034	5.5e-06	14726	TRUE	reported	textfile	0.00140062	20.6516
GCST90274789	Fibroblast growth factor 23 levels	rs6127099	20	52731402	A	T	0.0907	0.0134	0.706	1.3e-11	14287	TRUE	reported	textfile	0.00319649	45.8083
GCST90274789	Fibroblast growth factor 23 levels	rs2825747	21	21059864	A	G	0.0693	0.0153	0.8386	5.91e-06	14735	TRUE	reported	textfile	0.00139037	20.5128
GCST90274789	Fibroblast growth factor 23 levels	rs368215473	22	18002038	A	G	0.1228	0.0257	0.0941	1.77e-06	9397	TRUE	reported	textfile	0.00242375	22.8264
GCST90274789	Fibroblast growth factor 23 levels	rs35590112	22	22238107	T	C	0.0803	0.0166	0.1851	1.32e-06	12386	TRUE	reported	textfile	0.00188566	23.3962
GCST90274790	Fibroblast growth factor 5 levels	rs9433760	1	101733215	A	G	0.1023	0.0224	0.0841	4.95e-06	11788	TRUE	reported	textfile	0.00176623	20.8536
GCST90274790	Fibroblast growth factor 5 levels	rs4970834	1	109814880	T	C	-0.0729	0.0155	0.2041	2.56e-06	11786	TRUE	reported	textfile	0.00187331	22.1166
GCST90274790	Fibroblast growth factor 5 levels	rs11120686	1	216050785	T	C	-0.0599	0.0127	0.6038	2.4e-06	11786	TRUE	reported	textfile	0.00188391	22.2419
GCST90274790	Fibroblast growth factor 5 levels	rs11674185	2	45095097	A	G	-0.0586	0.0128	0.364	4.69e-06	11787	TRUE	reported	textfile	0.00177501	20.9557
GCST90274790	Fibroblast growth factor 5 levels	rs188323153	2	103579729	T	C	-0.4381	0.0966	0.9875	5.75e-06	10360	TRUE	reported	textfile	0.00198139	20.564
GCST90274790	Fibroblast growth factor 5 levels	rs148332905	2	144875473	T	C	0.2883	0.0608	0.0166	2.12e-06	11341	TRUE	reported	textfile	0.00197866	22.4805
GCST90274790	Fibroblast growth factor 5 levels	rs189846846	2	229871311	T	C	-0.3042	0.0659	0.0146	3.91e-06	9980	TRUE	reported	textfile	0.00213055	21.304
GCST90274790	Fibroblast growth factor 5 levels	rs369482528	2	241614719	A	G	-0.0988	0.0213	0.1585	3.51e-06	8813	TRUE	reported	textfile	0.00243541	21.5108
GCST90274790	Fibroblast growth factor 5 levels	rs4326078	4	70058335	A	C	-0.0728	0.015	0.2193	1.21e-06	11789	TRUE	reported	textfile	0.00199405	23.5508
GCST90274790	Fibroblast growth factor 5 levels	rs62298642	4	80968240	A	G	0.1131	0.0207	0.8677	4.66e-08	11341	TRUE	reported	textfile	0.00262538	29.8475
GCST90274790	Fibroblast growth factor 5 levels	rs56373850	4	81152002	A	T	0.1827	0.0244	0.918	7.01e-14	11774	TRUE	reported	textfile	0.00473926	56.0562
GCST90274790	Fibroblast growth factor 5 levels	rs1902859	4	81157703	T	C	-0.439	0.0125	0.6404	1e-200	11786	TRUE	reported	textfile	0.0947366	1233.21
GCST90274790	Fibroblast growth factor 5 levels	rs144059387	4	81702627	A	G	0.4543	0.0594	0.9822	2.04e-14	9873	TRUE	reported	textfile	0.00588976	58.4823
GCST90274790	Fibroblast growth factor 5 levels	rs75140224	4	82055771	A	G	0.1456	0.0311	0.0538	2.85e-06	11789	TRUE	reported	textfile	0.00185575	21.9143
GCST90274790	Fibroblast growth factor 5 levels	rs11742072	5	122595513	C	G	-0.1437	0.0315	0.9471	5.07e-06	11341	TRUE	reported	textfile	0.00183166	20.8073
GCST90274790	Fibroblast growth factor 5 levels	rs305897	6	39710570	T	C	0.1185	0.0249	0.0828	1.95e-06	11341	TRUE	reported	textfile	0.00199306	22.6444
GCST90274790	Fibroblast growth factor 5 levels	rs148797749	6	89057163	A	G	-0.1705	0.0361	0.036	2.32e-06	11785	TRUE	reported	textfile	0.00188922	22.3029
GCST90274790	Fibroblast growth factor 5 levels	rs150524893	8	106471400	A	G	0.2554	0.0552	0.9848	3.71e-06	11298	TRUE	reported	textfile	0.00189121	21.4036
GCST90274790	Fibroblast growth factor 5 levels	rs77210320	8	143464103	A	T	0.1673	0.0356	0.9648	2.61e-06	11786	TRUE	reported	textfile	0.00187031	22.081
GCST90274790	Fibroblast growth factor 5 levels	rs1412253	9	1354486	A	G	-0.0909	0.0192	0.8798	2.2e-06	11778	TRUE	reported	textfile	0.00189945	22.4105
GCST90274790	Fibroblast growth factor 5 levels	rs117253850	9	7476426	T	C	0.2266	0.0453	0.0223	5.67e-07	11781	TRUE	reported	textfile	0.00211943	25.0178
GCST90274790	Fibroblast growth factor 5 levels	rs2767000	9	113552214	A	G	0.1197	0.0263	0.9276	5.33e-06	11341	TRUE	reported	textfile	0.00182319	20.711
GCST90274790	Fibroblast growth factor 5 levels	rs12005489	9	133305614	T	C	0.1509	0.0322	0.0458	2.78e-06	10725	TRUE	reported	textfile	0.00204353	21.9576
GCST90274790	Fibroblast growth factor 5 levels	rs112819708	10	4599492	A	G	-0.1941	0.0435	0.9715	8.12e-06	11779	TRUE	reported	textfile	0.00168745	19.9067
GCST90274790	Fibroblast growth factor 5 levels	rs10788164	10	123042845	T	C	-0.0579	0.0131	0.3425	9.88e-06	11766	TRUE	reported	textfile	0.00165755	19.5317
GCST90274790	Fibroblast growth factor 5 levels	rs4910278	11	11232260	T	C	-0.0556	0.0124	0.4757	7.33e-06	11789	TRUE	reported	textfile	0.00170251	20.1017
GCST90274790	Fibroblast growth factor 5 levels	rs146840556	11	15208397	T	C	0.1933	0.0434	0.0244	8.43e-06	11773	TRUE	reported	textfile	0.00168216	19.834
GCST90274790	Fibroblast growth factor 5 levels	rs624605	11	75754620	T	G	0.0619	0.0133	0.4196	3.25e-06	11341	TRUE	reported	textfile	0.00190633	21.6572
GCST90274790	Fibroblast growth factor 5 levels	rs75924419	13	48055229	A	G	0.1613	0.0362	0.0312	8.36e-06	11788	TRUE	reported	textfile	0.00168144	19.8508
GCST90274790	Fibroblast growth factor 5 levels	rs112371527	13	62077906	A	ATGG	0.1018	0.02	0.8396	3.58e-07	8389	TRUE	reported	textfile	0.00307883	25.9019
GCST90274790	Fibroblast growth factor 5 levels	rs12907074	15	52478472	A	T	-0.0934	0.0207	0.1471	6.42e-06	9461	TRUE	reported	textfile	0.00214725	20.3545
GCST90274790	Fibroblast growth factor 5 levels	rs56391958	16	62005709	A	G	-0.1197	0.0249	0.0816	1.53e-06	11341	TRUE	reported	textfile	0.00203355	23.1054
GCST90274790	Fibroblast growth factor 5 levels	rs192746810	18	14708913	A	G	-0.1842	0.0395	0.0464	3.11e-06	11341	TRUE	reported	textfile	0.00191382	21.7424
GCST90274790	Fibroblast growth factor 5 levels	rs62211039	21	24140005	A	G	0.3703	0.083	0.9894	8.14e-06	9358	TRUE	reported	textfile	0.00212249	19.9002
GCST90274791	Fms-related tyrosine kinase 3 ligand levels	rs67811337	1	6546418	A	C	0.1083	0.024	0.081	6.41e-06	13222	TRUE	reported	textfile	0.00153769	20.3596
GCST90274791	Fms-related tyrosine kinase 3 ligand levels	rs77584520	1	78494817	A	T	0.1313	0.0293	0.9568	7.42e-06	14731	TRUE	reported	textfile	0.00136135	20.0787
GCST90274791	Fms-related tyrosine kinase 3 ligand levels	rs55633025	1	159890969	A	G	0.0725	0.0129	0.4738	1.91e-08	12404	TRUE	reported	textfile	0.00253998	31.581
GCST90274791	Fms-related tyrosine kinase 3 ligand levels	rs112538528	1	236377861	A	C	-0.2426	0.0547	0.9835	9.2e-06	13305	TRUE	reported	textfile	0.00147622	19.6672
GCST90274791	Fms-related tyrosine kinase 3 ligand levels	rs186975	2	8442736	C	G	0.0554	0.0119	0.382	3.23e-06	14703	TRUE	reported	textfile	0.00147191	21.6704
GCST90274791	Fms-related tyrosine kinase 3 ligand levels	rs113877570	2	36270546	A	G	-0.1207	0.0266	0.0513	5.69e-06	14729	TRUE	reported	textfile	0.00139595	20.587
GCST90274791	Fms-related tyrosine kinase 3 ligand levels	rs1866051	2	65602149	T	C	-0.0746	0.0115	0.4771	8.76e-11	14732	TRUE	reported	textfile	0.00284827	42.0749
GCST90274791	Fms-related tyrosine kinase 3 ligand levels	rs34860327	2	118571901	G	GT	-0.1241	0.0276	0.9369	6.91e-06	11341	TRUE	reported	textfile	0.00177951	20.2138
GCST90274791	Fms-related tyrosine kinase 3 ligand levels	rs7624160	3	128381886	T	G	-0.1061	0.0119	0.6093	4.84e-19	14719	TRUE	reported	textfile	0.00537179	79.4837
GCST90274791	Fms-related tyrosine kinase 3 ligand levels	rs7625643	3	141150026	A	G	0.0611	0.0129	0.5605	2.18e-06	12404	TRUE	reported	textfile	0.00180533	22.4302
GCST90274791	Fms-related tyrosine kinase 3 ligand levels	rs61792394	3	170851052	A	G	-0.1569	0.0338	0.9624	3.45e-06	14286	TRUE	reported	textfile	0.00150608	21.5453
GCST90274791	Fms-related tyrosine kinase 3 ligand levels	rs57080649	4	442232	A	C	0.0986	0.022	0.8422	7.4e-06	10894	TRUE	reported	textfile	0.00184044	20.083
GCST90274791	Fms-related tyrosine kinase 3 ligand levels	rs218265	4	55408999	T	C	0.0833	0.016	0.8361	1.93e-07	14731	TRUE	reported	textfile	0.00183662	27.1014
GCST90274791	Fms-related tyrosine kinase 3 ligand levels	rs1277312	4	57902945	A	T	0.0539	0.0117	0.4587	4.09e-06	14719	TRUE	reported	textfile	0.0014398	21.2201
GCST90274791	Fms-related tyrosine kinase 3 ligand levels	rs144317085	4	105806108	A	T	0.2206	0.0324	0.9647	9.85e-12	14722	TRUE	reported	textfile	0.00313898	46.3513
GCST90274791	Fms-related tyrosine kinase 3 ligand levels	rs184038883	4	185989605	A	C	-0.2276	0.0504	0.0242	6.31e-06	12790	TRUE	reported	textfile	0.00159192	20.3899
GCST90274791	Fms-related tyrosine kinase 3 ligand levels	rs7726159	5	1282319	A	C	-0.1191	0.0128	0.3326	1.34e-20	14733	TRUE	reported	textfile	0.00584208	86.5655
GCST90274791	Fms-related tyrosine kinase 3 ligand levels	rs1379304	5	6289394	T	C	0.0603	0.0127	0.3741	2.05e-06	14286	TRUE	reported	textfile	0.00157555	22.5406
GCST90274791	Fms-related tyrosine kinase 3 ligand levels	rs139721800	6	18758144	T	C	0.0959	0.0202	0.9089	2.06e-06	14715	TRUE	reported	textfile	0.00152936	22.5359
GCST90274791	Fms-related tyrosine kinase 3 ligand levels	rs9381118	6	41985436	T	C	0.0643	0.0136	0.2577	2.27e-06	14285	TRUE	reported	textfile	0.00156237	22.3503
GCST90274791	Fms-related tyrosine kinase 3 ligand levels	rs6453962	6	77907355	T	C	-0.0559	0.0117	0.4699	1.77e-06	14732	TRUE	reported	textfile	0.0015471	22.8241
GCST90274791	Fms-related tyrosine kinase 3 ligand levels	rs6925032	6	91008027	A	C	0.0676	0.0128	0.326	1.28e-07	14286	TRUE	reported	textfile	0.00194857	27.8877
GCST90274791	Fms-related tyrosine kinase 3 ligand levels	rs11961049	6	155496339	A	G	0.1031	0.0232	0.0686	8.83e-06	14724	TRUE	reported	textfile	0.00133947	19.7461
GCST90274791	Fms-related tyrosine kinase 3 ligand levels	rs28533776	7	3914756	A	G	-0.0749	0.0147	0.1924	3.48e-07	14731	TRUE	reported	textfile	0.00175927	25.9579
GCST90274791	Fms-related tyrosine kinase 3 ligand levels	rs192857133	9	243950	T	C	0.1812	0.0386	0.026	2.68e-06	14727	TRUE	reported	textfile	0.00149409	22.0335
GCST90274791	Fms-related tyrosine kinase 3 ligand levels	rs35977476	9	9191493	C	G	0.1102	0.0244	0.0668	6.29e-06	14725	TRUE	reported	textfile	0.00138333	20.395
GCST90274791	Fms-related tyrosine kinase 3 ligand levels	rs57191857	9	10640144	A	G	-0.1429	0.0299	0.9571	1.76e-06	14734	TRUE	reported	textfile	0.00154785	22.8383
GCST90274791	Fms-related tyrosine kinase 3 ligand levels	rs12338549	9	94348687	T	C	-0.0851	0.0186	0.1096	4.76e-06	14719	TRUE	reported	textfile	0.00142016	20.9302
GCST90274791	Fms-related tyrosine kinase 3 ligand levels	rs35262454	9	128715755	CA	C	0.0651	0.0146	0.6356	8.24e-06	10894	TRUE	reported	textfile	0.0018217	19.8782
GCST90274791	Fms-related tyrosine kinase 3 ligand levels	rs55646869	9	129753010	A	G	0.0529	0.0116	0.4437	5.11e-06	14703	TRUE	reported	textfile	0.00141246	20.7939
GCST90274791	Fms-related tyrosine kinase 3 ligand levels	rs185979634	10	101403323	T	C	0.1483	0.0306	0.9513	1.26e-06	12847	TRUE	reported	textfile	0.00182492	23.484
GCST90274791	Fms-related tyrosine kinase 3 ligand levels	rs4919613	10	103905779	A	G	-0.0662	0.0148	0.1973	7.71e-06	14286	TRUE	reported	textfile	0.00139854	20.0047
GCST90274791	Fms-related tyrosine kinase 3 ligand levels	rs1107300	10	105537349	T	C	0.0636	0.0137	0.7598	3.44e-06	14286	TRUE	reported	textfile	0.00150629	21.5483
GCST90274791	Fms-related tyrosine kinase 3 ligand levels	rs141117375	11	62294309	T	C	-0.1519	0.0331	0.0364	4.45e-06	14286	TRUE	reported	textfile	0.001472	21.0571
GCST90274791	Fms-related tyrosine kinase 3 ligand levels	rs11212636	11	108311965	A	G	-0.0772	0.0117	0.4171	4.16e-11	14723	TRUE	reported	textfile	0.00294838	43.5315
GCST90274791	Fms-related tyrosine kinase 3 ligand levels	rs73000965	11	113982321	A	T	0.0588	0.0125	0.3111	2.55e-06	14731	TRUE	reported	textfile	0.00149986	22.1246
GCST90274791	Fms-related tyrosine kinase 3 ligand levels	rs9554186	13	28455266	A	T	0.0821	0.0128	0.3602	1.42e-10	14286	TRUE	reported	textfile	0.00287149	41.1344
GCST90274791	Fms-related tyrosine kinase 3 ligand levels	rs76428106	13	28604007	T	C	-1.1019	0.0524	0.9832	3.59e-98	13799	TRUE	reported	textfile	0.031051	442.139
GCST90274791	Fms-related tyrosine kinase 3 ligand levels	rs2325555	13	74312013	A	G	-0.0653	0.0146	0.8002	7.73e-06	14720	TRUE	reported	textfile	0.00135713	20.0015
GCST90274791	Fms-related tyrosine kinase 3 ligand levels	rs871051	13	95950210	T	G	0.1342	0.0301	0.0401	8.25e-06	14726	TRUE	reported	textfile	0.00134804	19.8753
GCST90274791	Fms-related tyrosine kinase 3 ligand levels	rs72681653	14	51156734	A	G	0.1302	0.0266	0.9447	9.84e-07	14734	TRUE	reported	textfile	0.00162343	23.9552
GCST90274791	Fms-related tyrosine kinase 3 ligand levels	rs78723322	14	87871738	T	C	-0.1487	0.0329	0.0403	6.19e-06	14734	TRUE	reported	textfile	0.00138455	20.4254
GCST90274791	Fms-related tyrosine kinase 3 ligand levels	rs35340580	16	1526820	A	G	-0.1383	0.0303	0.0449	5.01e-06	13653	TRUE	reported	textfile	0.00152359	20.8303
GCST90274791	Fms-related tyrosine kinase 3 ligand levels	rs78154669	16	81591243	T	G	0.0923	0.0207	0.0938	8.24e-06	14721	TRUE	reported	textfile	0.00134877	19.8794
GCST90274791	Fms-related tyrosine kinase 3 ligand levels	rs10164255	18	70532840	T	G	0.0556	0.0121	0.408	4.33e-06	14729	TRUE	reported	textfile	0.00143147	21.1115
GCST90274791	Fms-related tyrosine kinase 3 ligand levels	rs374309	19	22332298	A	G	0.0786	0.0174	0.8629	6.27e-06	14286	TRUE	reported	textfile	0.00142632	20.4026
GCST90274791	Fms-related tyrosine kinase 3 ligand levels	rs17272847	19	49979398	A	G	0.1179	0.022	0.0907	8.36e-08	13222	TRUE	reported	textfile	0.00216742	28.7155
GCST90274791	Fms-related tyrosine kinase 3 ligand levels	rs12609918	19	56755467	A	G	-0.1863	0.0412	0.9451	6.13e-06	9453	TRUE	reported	textfile	0.00215836	20.4428
GCST90274791	Fms-related tyrosine kinase 3 ligand levels	rs368624841	20	30173778	CT	C	0.1016	0.0183	0.1652	2.83e-08	10894	TRUE	reported	textfile	0.00282144	30.8181
GCST90274792	Glial cell line-derived neurotrophic factor levels	rs12739417	1	199872770	A	G	0.0579	0.0129	0.4066	7.18e-06	12404	TRUE	reported	textfile	0.00162148	20.1422
GCST90274792	Glial cell line-derived neurotrophic factor levels	rs17353853	2	165822047	A	G	0.1022	0.0229	0.9255	8.09e-06	14288	TRUE	reported	textfile	0.00139205	19.9145
GCST90274792	Glial cell line-derived neurotrophic factor levels	rs144181640	2	208746333	A	T	0.3366	0.0697	0.9898	1.37e-06	13988	TRUE	reported	textfile	0.0016645	23.3185
GCST90274792	Glial cell line-derived neurotrophic factor levels	rs147483239	3	11787496	T	C	-0.2148	0.0485	0.019	9.47e-06	14726	TRUE	reported	textfile	0.00133022	19.6122
GCST90274792	Glial cell line-derived neurotrophic factor levels	rs62243355	3	36072052	T	C	-0.0981	0.0196	0.0997	5.58e-07	14731	TRUE	reported	textfile	0.00169768	25.0476
GCST90274792	Glial cell line-derived neurotrophic factor levels	rs199574106	5	37854190	CT	C	0.3664	0.0733	0.0121	5.77e-07	10407	TRUE	reported	textfile	0.00239517	24.9816
GCST90274792	Glial cell line-derived neurotrophic factor levels	rs11740708	5	37868088	A	G	-0.3888	0.0198	0.0906	7.56e-86	14710	TRUE	reported	textfile	0.025543	385.534
GCST90274792	Glial cell line-derived neurotrophic factor levels	rs2194229	5	37918839	A	T	-0.1683	0.0179	0.1296	5.34e-21	14288	TRUE	reported	textfile	0.00614911	88.3896
GCST90274792	Glial cell line-derived neurotrophic factor levels	rs2453338	5	38094871	A	T	0.0829	0.0124	0.352	2.3e-11	14734	TRUE	reported	textfile	0.00302433	44.6896
GCST90274792	Glial cell line-derived neurotrophic factor levels	rs112594435	6	134688249	T	C	0.1531	0.0333	0.0371	4.27e-06	14721	TRUE	reported	textfile	0.00143384	21.135
GCST90274792	Glial cell line-derived neurotrophic factor levels	rs150807191	8	34985123	A	G	-0.1719	0.0387	0.9717	8.92e-06	14725	TRUE	reported	textfile	0.00133811	19.7274
GCST90274792	Glial cell line-derived neurotrophic factor levels	rs2093446	9	5230371	C	G	0.0606	0.0129	0.3	2.63e-06	14288	TRUE	reported	textfile	0.00154214	22.0651
GCST90274792	Glial cell line-derived neurotrophic factor levels	rs9409461	9	94530989	A	G	0.0528	0.0119	0.4811	9.12e-06	14288	TRUE	reported	textfile	0.00137596	19.684
GCST90274792	Glial cell line-derived neurotrophic factor levels	rs72743928	9	98815653	T	C	0.0871	0.0192	0.1091	5.72e-06	14288	TRUE	reported	textfile	0.00143826	20.5766
GCST90274792	Glial cell line-derived neurotrophic factor levels	rs10982156	9	117088064	A	T	-0.1073	0.0236	0.0803	5.45e-06	14288	TRUE	reported	textfile	0.00144469	20.6688
GCST90274792	Glial cell line-derived neurotrophic factor levels	rs117195704	10	61379709	A	G	-0.1377	0.0309	0.0386	8.34e-06	14723	TRUE	reported	textfile	0.00134701	19.856
GCST90274792	Glial cell line-derived neurotrophic factor levels	rs77671113	10	87694408	A	C	-0.1194	0.0208	0.0859	9.45e-09	14725	TRUE	reported	textfile	0.00223283	32.9475
GCST90274792	Glial cell line-derived neurotrophic factor levels	rs138691533	12	98629454	A	G	0.2584	0.0539	0.0148	1.63e-06	14731	TRUE	reported	textfile	0.00155775	22.9799
GCST90274792	Glial cell line-derived neurotrophic factor levels	rs57104839	13	28147359	A	G	0.0915	0.0196	0.903	3.04e-06	14736	TRUE	reported	textfile	0.00147676	21.7907
GCST90274792	Glial cell line-derived neurotrophic factor levels	rs79953230	13	67293674	T	C	0.1918	0.042	0.0254	4.96e-06	14719	TRUE	reported	textfile	0.00141483	20.8516
GCST90274792	Glial cell line-derived neurotrophic factor levels	rs377164019	14	81583898	CAA	C	0.072	0.0156	0.235	3.92e-06	10894	TRUE	reported	textfile	0.00195155	21.2979
GCST90274792	Glial cell line-derived neurotrophic factor levels	rs77124379	16	48955894	T	C	-0.1117	0.0245	0.9259	5.14e-06	14288	TRUE	reported	textfile	0.00145269	20.7832
GCST90274792	Glial cell line-derived neurotrophic factor levels	rs35740453	17	1490782	A	G	-0.0718	0.0154	0.7373	3.13e-06	13224	TRUE	reported	textfile	0.00164109	21.7341
GCST90274792	Glial cell line-derived neurotrophic factor levels	rs16945776	17	12160288	A	G	0.0871	0.0196	0.9042	8.84e-06	14731	TRUE	reported	textfile	0.00133878	19.7454
GCST90274792	Glial cell line-derived neurotrophic factor levels	rs9303102	17	14221290	T	G	0.2096	0.0453	0.0231	3.71e-06	12935	TRUE	reported	textfile	0.00165235	21.4052
GCST90274792	Glial cell line-derived neurotrophic factor levels	rs55850217	19	14805280	T	C	0.0816	0.014	0.3119	5.59e-09	11755	TRUE	reported	textfile	0.0028817	33.9665
GCST90274792	Glial cell line-derived neurotrophic factor levels	rs12329721	21	22101949	A	G	0.0862	0.0188	0.8974	4.54e-06	14733	TRUE	reported	textfile	0.00142491	21.0203
GCST90274793	Hepatocyte growth factor levels	rs34219417	1	38949303	T	C	0.0992	0.0217	0.8959	4.84e-06	14286	TRUE	reported	textfile	0.00146069	20.895
GCST90274793	Hepatocyte growth factor levels	rs114581807	1	190171653	A	G	0.2031	0.0452	0.0214	7.01e-06	14734	TRUE	reported	textfile	0.00136845	20.1876
GCST90274793	Hepatocyte growth factor levels	rs111239033	2	43842712	A	G	0.1021	0.0228	0.0699	7.53e-06	14732	TRUE	reported	textfile	0.00135934	20.0504
GCST90274793	Hepatocyte growth factor levels	rs6709159	2	108946178	A	G	0.0564	0.0114	0.4434	7.52e-07	14734	TRUE	reported	textfile	0.00165847	24.4731
GCST90274793	Hepatocyte growth factor levels	rs2737756	3	128064791	A	G	0.2047	0.0391	0.0276	1.65e-07	14718	TRUE	reported	textfile	0.00185877	27.4046
GCST90274793	Hepatocyte growth factor levels	rs59950280	4	3452345	A	G	0.1219	0.0131	0.328	1.34e-20	13222	TRUE	reported	textfile	0.00650628	86.5763
GCST90274793	Hepatocyte growth factor levels	rs183596950	4	31819358	A	G	-0.0699	0.0152	0.6438	4.25e-06	11538	TRUE	reported	textfile	0.00182954	21.1442
GCST90274793	Hepatocyte growth factor levels	rs80308275	4	153539149	T	C	-0.1177	0.026	0.0698	5.98e-06	14731	TRUE	reported	textfile	0.00138922	20.4903
GCST90274793	Hepatocyte growth factor levels	rs189111993	5	175563330	T	C	0.266	0.0595	0.0183	7.8e-06	11382	TRUE	reported	textfile	0.00175287	19.9826
GCST90274793	Hepatocyte growth factor levels	rs201840950	6	32487091	T	G	0.0993	0.0215	0.7957	3.86e-06	10216	TRUE	reported	textfile	0.0020837	21.3273
GCST90274793	Hepatocyte growth factor levels	rs367657243	6	156162537	CA	C	-0.0886	0.0199	0.1517	8.5e-06	10894	TRUE	reported	textfile	0.00181629	19.819
GCST90274793	Hepatocyte growth factor levels	rs79246709	7	19933976	T	G	0.1375	0.0305	0.0427	6.54e-06	14719	TRUE	reported	textfile	0.00137889	20.3211
GCST90274793	Hepatocyte growth factor levels	rs5745692	7	81358266	C	G	-0.1545	0.0332	0.964	3.26e-06	14716	TRUE	reported	textfile	0.00146944	21.6532
GCST90274793	Hepatocyte growth factor levels	rs5745687	7	81359051	T	C	-0.1943	0.0242	0.0608	9.83e-16	14733	TRUE	reported	textfile	0.0043564	64.4549
GCST90274793	Hepatocyte growth factor levels	rs1963492	8	2653987	T	C	-0.0749	0.0168	0.1917	8.26e-06	11335	TRUE	reported	textfile	0.0017505	19.8732
GCST90274793	Hepatocyte growth factor levels	rs113903858	8	72362254	A	G	0.3666	0.0747	0.014	9.22e-07	11137	TRUE	reported	textfile	0.00215793	24.0805
GCST90274793	Hepatocyte growth factor levels	rs5007363	9	107570128	T	C	0.0736	0.0165	0.7969	8.17e-06	11751	TRUE	reported	textfile	0.00169036	19.8936
GCST90274793	Hepatocyte growth factor levels	rs74130123	10	30042437	T	C	-0.2429	0.0489	0.9809	6.79e-07	14734	TRUE	reported	textfile	0.00167182	24.6705
GCST90274793	Hepatocyte growth factor levels	rs61897389	11	47380087	T	G	-0.0761	0.0171	0.1322	8.58e-06	14723	TRUE	reported	textfile	0.00134337	19.8024
GCST90274793	Hepatocyte growth factor levels	rs4963955	12	26274153	T	C	0.1359	0.0307	0.9623	9.57e-06	14722	TRUE	reported	textfile	0.00132928	19.5931
GCST90274793	Hepatocyte growth factor levels	rs144638564	12	114913966	A	G	-0.3746	0.0839	0.0114	8.01e-06	12031	TRUE	reported	textfile	0.00165421	19.9315
GCST90274793	Hepatocyte growth factor levels	rs35590175	13	109498875	G	GGA	-0.0675	0.0151	0.2759	7.81e-06	10894	TRUE	reported	textfile	0.00183092	19.979
GCST90274793	Hepatocyte growth factor levels	rs145015846	14	24292539	T	C	0.2333	0.0525	0.0213	8.84e-06	14286	TRUE	reported	textfile	0.00138039	19.7447
GCST90274793	Hepatocyte growth factor levels	rs57193877	14	65654346	T	C	0.1572	0.0311	0.9611	4.31e-07	14725	TRUE	reported	textfile	0.00173211	25.5461
GCST90274793	Hepatocyte growth factor levels	rs11631440	15	101649383	A	T	-0.0638	0.012	0.6021	1.06e-07	14709	TRUE	reported	textfile	0.00191806	28.2631
GCST90274793	Hepatocyte growth factor levels	rs72778371	16	57045498	A	G	-0.0717	0.0161	0.2021	8.45e-06	12789	TRUE	reported	textfile	0.00154838	19.8298
GCST90274793	Hepatocyte growth factor levels	rs4290523	17	7014969	T	C	-0.0992	0.0217	0.0942	4.84e-06	12846	TRUE	reported	textfile	0.00162416	20.8947
GCST90274793	Hepatocyte growth factor levels	rs1986719	17	45959996	T	C	-0.1954	0.039	0.9572	5.44e-07	14718	TRUE	reported	textfile	0.00170267	25.0993
GCST90274793	Hepatocyte growth factor levels	rs150498795	18	76506666	A	T	0.1566	0.0327	0.9642	1.68e-06	14732	TRUE	reported	textfile	0.00155436	22.9313
GCST90274793	Hepatocyte growth factor levels	rs851612	19	42769693	A	G	-0.1182	0.0257	0.9405	4.24e-06	14286	TRUE	reported	textfile	0.00147848	21.1499
GCST90274793	Hepatocyte growth factor levels	rs8106345	19	58888317	A	G	0.0592	0.0127	0.5179	3.14e-06	12404	TRUE	reported	textfile	0.00174869	21.7253
GCST90274793	Hepatocyte growth factor levels	rs2281532	20	6103587	T	C	-0.0698	0.0151	0.7983	3.79e-06	14286	TRUE	reported	textfile	0.00149347	21.3647
GCST90274793	Hepatocyte growth factor levels	rs739269	22	38212068	T	C	-0.0556	0.0125	0.6561	8.67e-06	14286	TRUE	reported	textfile	0.00138299	19.7819
GCST90274794	Interferon gamma levels	rs12408527	1	6305053	T	C	-0.0663	0.015	0.6507	9.87e-06	10279	TRUE	reported	textfile	0.00189701	19.5326
GCST90274794	Interferon gamma levels	rs80064136	1	46963687	A	G	0.2305	0.0521	0.9818	9.68e-06	11791	TRUE	reported	textfile	0.00165728	19.5701
GCST90274794	Interferon gamma levels	rs67101138	2	19234534	T	G	0.1461	0.0307	0.9482	1.95e-06	11793	TRUE	reported	textfile	0.00191675	22.6438
GCST90274794	Interferon gamma levels	rs113422093	2	172185503	A	AT	0.2075	0.0444	0.9704	2.96e-06	8389	TRUE	reported	textfile	0.00259675	21.8357
GCST90274794	Interferon gamma levels	rs6442763	3	2921515	A	C	0.0648	0.014	0.4253	3.68e-06	11345	TRUE	reported	textfile	0.00188482	21.4199
GCST90274794	Interferon gamma levels	rs1392570	3	20774445	A	G	-0.0627	0.0139	0.6157	6.46e-06	11345	TRUE	reported	textfile	0.00179029	20.3437
GCST90274794	Interferon gamma levels	rs199501899	6	12057063	G	GT	-0.3008	0.0651	0.9856	3.83e-06	8377	TRUE	reported	textfile	0.00254214	21.3447
GCST90274794	Interferon gamma levels	rs34658335	7	10535996	T	C	0.1163	0.0261	0.0793	8.35e-06	11345	TRUE	reported	textfile	0.00174709	19.8519
GCST90274794	Interferon gamma levels	rs7909512	10	3683786	A	G	0.0567	0.0128	0.5207	9.44e-06	11775	TRUE	reported	textfile	0.00166365	19.6188
GCST90274794	Interferon gamma levels	rs61863416	10	130545142	A	G	0.136	0.0283	0.9427	1.54e-06	11774	TRUE	reported	textfile	0.00195763	23.0904
GCST90274794	Interferon gamma levels	rs199768954	11	44058168	CA	C	0.2584	0.0559	0.0197	3.79e-06	8388	TRUE	reported	textfile	0.00254096	21.3628
GCST90274794	Interferon gamma levels	rs140562194	11	110972327	T	C	0.4666	0.0897	0.0122	1.97e-07	7396	TRUE	reported	textfile	0.0036452	27.0512
GCST90274794	Interferon gamma levels	rs61904946	11	116241126	T	G	0.1257	0.0282	0.0613	8.29e-06	11792	TRUE	reported	textfile	0.00168211	19.8655
GCST90274794	Interferon gamma levels	rs74903999	13	27473585	T	C	0.3485	0.0708	0.9882	8.55e-07	10558	TRUE	reported	textfile	0.00228961	24.2246
GCST90274794	Interferon gamma levels	rs146527076	13	90334795	C	G	0.1935	0.0384	0.9683	4.68e-07	11781	TRUE	reported	textfile	0.00215071	25.3878
GCST90274794	Interferon gamma levels	rs1953463	14	44797800	A	G	-0.0801	0.0176	0.8282	5.34e-06	11345	TRUE	reported	textfile	0.0018224	20.7092
GCST90274794	Interferon gamma levels	rs78042482	15	58694863	A	G	0.2688	0.0606	0.0145	9.18e-06	10890	TRUE	reported	textfile	0.00180344	19.6713
GCST90274794	Interferon gamma levels	rs74245341	15	93585096	A	C	0.2414	0.0533	0.0232	5.92e-06	10720	TRUE	reported	textfile	0.00190983	20.5087
GCST90274794	Interferon gamma levels	rs704	17	26694861	A	G	-0.0635	0.0127	0.4705	5.73e-07	11793	TRUE	reported	textfile	0.00211542	24.9958
GCST90274794	Interferon gamma levels	rs4810686	20	46408844	T	C	0.0671	0.0137	0.5585	9.69e-07	11344	TRUE	reported	textfile	0.00211018	23.9843
GCST90274794	Interferon gamma levels	rs62230781	21	37335521	A	G	0.2184	0.0403	0.0412	5.98e-08	11345	TRUE	reported	textfile	0.00258207	29.3642
GCST90274795	Interleukin-10 levels	rs4655953	1	87832695	A	G	0.0565	0.0121	0.3683	3.02e-06	14722	TRUE	reported	textfile	0.00147882	21.8005
GCST90274795	Interleukin-10 levels	rs12123181	1	206954566	A	G	-0.0996	0.0151	0.2042	4.22e-11	14296	TRUE	reported	textfile	0.00303411	43.5015
GCST90274795	Interleukin-10 levels	rs202092984	2	87276729	A	G	0.1563	0.0341	0.0498	4.57e-06	11768	TRUE	reported	textfile	0.0017821	21.0056
GCST90274795	Interleukin-10 levels	rs138203589	2	125939274	T	G	0.1937	0.0418	0.0455	3.59e-06	14730	TRUE	reported	textfile	0.0014557	21.4708
GCST90274795	Interleukin-10 levels	rs3769274	2	173757986	A	G	0.0771	0.0162	0.8403	1.94e-06	14742	TRUE	reported	textfile	0.00153411	22.6475
GCST90274795	Interleukin-10 levels	rs188535859	2	201728383	T	C	-0.2351	0.0486	0.0174	1.32e-06	14741	TRUE	reported	textfile	0.00158496	23.3977
GCST90274795	Interleukin-10 levels	rs398518	3	8954959	A	G	-0.1293	0.0218	0.9146	3.01e-09	14296	TRUE	reported	textfile	0.00245472	35.1741
GCST90274795	Interleukin-10 levels	rs1370717	3	32354387	A	G	-0.0534	0.0118	0.4388	6.03e-06	14730	TRUE	reported	textfile	0.00138839	20.4767
GCST90274795	Interleukin-10 levels	rs73226323	3	111531258	T	C	0.1847	0.0415	0.9755	8.56e-06	14738	TRUE	reported	textfile	0.0013422	19.8052
GCST90274795	Interleukin-10 levels	rs28651780	4	68058232	T	C	-0.0746	0.0167	0.8437	7.93e-06	14296	TRUE	reported	textfile	0.00139388	19.9519
GCST90274795	Interleukin-10 levels	rs28419759	4	78929167	A	C	-0.0542	0.0121	0.5556	7.49e-06	13851	TRUE	reported	textfile	0.0014465	20.0616
GCST90274795	Interleukin-10 levels	rs72701782	4	185304872	A	G	0.0981	0.0211	0.0999	3.33e-06	14296	TRUE	reported	textfile	0.00150974	21.6129
GCST90274795	Interleukin-10 levels	rs10067443	5	19244332	T	C	-0.0753	0.0149	0.8011	4.33e-07	14296	TRUE	reported	textfile	0.00178331	25.5362
GCST90274795	Interleukin-10 levels	rs116018601	5	132022975	T	C	0.1763	0.0398	0.9715	9.44e-06	14727	TRUE	reported	textfile	0.00133059	19.6191
GCST90274795	Interleukin-10 levels	rs145770642	6	463746	G	GA	0.2422	0.0534	0.981	5.74e-06	11337	TRUE	reported	textfile	0.00181126	20.5679
GCST90274795	Interleukin-10 levels	rs385697	6	7880027	T	C	0.0555	0.0119	0.6126	3.1e-06	14727	TRUE	reported	textfile	0.00147481	21.7487
GCST90274795	Interleukin-10 levels	rs17654493	6	18825879	T	C	0.2951	0.0626	0.014	2.43e-06	12313	TRUE	reported	textfile	0.00180153	22.2187
GCST90274795	Interleukin-10 levels	rs28377109	6	32434716	A	C	0.1586	0.02	0.1118	2.19e-15	13383	TRUE	reported	textfile	0.00467689	62.8755
GCST90274795	Interleukin-10 levels	rs67037615	6	32453163	T	C	-0.1528	0.0196	0.8893	6.39e-15	14296	TRUE	reported	textfile	0.00423329	60.7678
GCST90274795	Interleukin-10 levels	rs150408090	6	122709508	A	G	0.3666	0.0761	0.9898	1.45e-06	12313	TRUE	reported	textfile	0.0018812	23.203
GCST90274795	Interleukin-10 levels	rs389239	6	169465075	A	G	-0.0574	0.0125	0.6162	4.39e-06	14296	TRUE	reported	textfile	0.00147282	21.0835
GCST90274795	Interleukin-10 levels	rs148332061	7	590757	C	G	0.1112	0.0239	0.1005	3.28e-06	13232	TRUE	reported	textfile	0.00163335	21.6445
GCST90274795	Interleukin-10 levels	rs34059323	7	148496619	A	G	-0.1789	0.0401	0.0275	8.14e-06	14744	TRUE	reported	textfile	0.00134813	19.9009
GCST90274795	Interleukin-10 levels	rs66624860	8	61861039	T	C	0.0681	0.0143	0.2791	1.91e-06	12799	TRUE	reported	textfile	0.00176879	22.6754
GCST90274795	Interleukin-10 levels	rs79438518	9	18625666	A	T	-0.2845	0.0618	0.0122	4.15e-06	13809	TRUE	reported	textfile	0.00153236	21.1897
GCST90274795	Interleukin-10 levels	rs3135932	11	117864063	A	G	-0.1597	0.0154	0.823	3.39e-25	14744	TRUE	reported	textfile	0.00724097	107.525
GCST90274795	Interleukin-10 levels	rs147027610	13	52566577	T	C	0.1876	0.0416	0.9747	6.49e-06	14250	TRUE	reported	textfile	0.0014251	20.3338
GCST90274795	Interleukin-10 levels	rs72661933	13	113612154	A	C	-0.2388	0.0535	0.9811	8.06e-06	13809	TRUE	reported	textfile	0.0014407	19.9204
GCST90274795	Interleukin-10 levels	rs76932862	14	20318041	T	C	0.1401	0.0291	0.1028	1.48e-06	12412	TRUE	reported	textfile	0.00186397	23.175
GCST90274795	Interleukin-10 levels	rs35898626	14	83509406	C	G	-0.0519	0.0117	0.4552	9.17e-06	14729	TRUE	reported	textfile	0.00133417	19.6745
GCST90274795	Interleukin-10 levels	rs28929474	14	94844947	T	C	0.2027	0.0451	0.0203	6.97e-06	14744	TRUE	reported	textfile	0.00136818	20.1974
GCST90274795	Interleukin-10 levels	rs17632797	15	95207832	A	G	-0.0772	0.0173	0.8561	8.1e-06	14296	TRUE	reported	textfile	0.00139099	19.9105
GCST90274795	Interleukin-10 levels	rs7500869	16	11009587	A	C	-0.0714	0.0159	0.1848	7.1e-06	14743	TRUE	reported	textfile	0.00136591	20.1624
GCST90274795	Interleukin-10 levels	rs11397955	18	45104867	G	GA	0.0637	0.0142	0.5115	7.26e-06	10893	TRUE	reported	textfile	0.00184397	20.1197
GCST90274795	Interleukin-10 levels	rs139690790	19	2017120	T	TCAAA	0.0771	0.0171	0.7263	6.52e-06	9830	TRUE	reported	textfile	0.00206379	20.3249
GCST90274795	Interleukin-10 levels	rs17747934	20	60272196	A	G	-0.1551	0.0342	0.9375	5.76e-06	13232	TRUE	reported	textfile	0.00155193	20.5639
GCST90274795	Interleukin-10 levels	rs9975090	21	43024340	A	G	0.0551	0.0123	0.5972	7.48e-06	14296	TRUE	reported	textfile	0.00140175	20.0647
GCST90274795	Interleukin-10 levels	rs11443190	22	32844853	A	AG	0.0622	0.0133	0.5045	2.92e-06	11326	TRUE	reported	textfile	0.00192736	21.8676
GCST90274796	Interleukin-10 receptor subunit alpha levels	rs6670799	1	56566352	A	G	-0.1247	0.0252	0.0839	7.48e-07	11345	TRUE	reported	textfile	0.00215373	24.4825
GCST90274796	Interleukin-10 receptor subunit alpha levels	rs12026492	1	226676794	T	C	0.0709	0.0156	0.2527	5.5e-06	11345	TRUE	reported	textfile	0.00181739	20.6522
GCST90274796	Interleukin-10 receptor subunit alpha levels	rs28408877	1	247347252	C	G	-0.069	0.0153	0.7429	6.49e-06	11345	TRUE	reported	textfile	0.00178951	20.3347
GCST90274796	Interleukin-10 receptor subunit alpha levels	rs62262707	3	83110489	A	C	0.2156	0.0483	0.0253	8.05e-06	11345	TRUE	reported	textfile	0.00175322	19.9217
GCST90274796	Interleukin-10 receptor subunit alpha levels	rs41272625	3	158540291	T	G	0.082	0.0179	0.1526	4.63e-06	11784	TRUE	reported	textfile	0.00177769	20.9821
GCST90274796	Interleukin-10 receptor subunit alpha levels	rs286605	5	154443639	T	G	0.0623	0.0131	0.5891	1.98e-06	11793	TRUE	reported	textfile	0.00191416	22.6131
GCST90274796	Interleukin-10 receptor subunit alpha levels	rs9472032	6	43294041	A	C	0.0968	0.0214	0.1006	6.09e-06	11793	TRUE	reported	textfile	0.00173199	20.4574
GCST90274796	Interleukin-10 receptor subunit alpha levels	rs180893431	6	78703747	A	C	0.4057	0.0865	0.9896	2.73e-06	9340	TRUE	reported	textfile	0.00234968	21.993
GCST90274796	Interleukin-10 receptor subunit alpha levels	rs492616	6	116712455	A	G	-0.0835	0.0189	0.8497	9.96e-06	11344	TRUE	reported	textfile	0.00171766	19.5152
GCST90274796	Interleukin-10 receptor subunit alpha levels	rs3777726	6	167359279	T	C	-0.075	0.0165	0.2995	5.48e-06	9461	TRUE	reported	textfile	0.00217906	20.6568
GCST90274796	Interleukin-10 receptor subunit alpha levels	rs10091841	8	9104264	T	G	0.064	0.0135	0.4945	2.13e-06	11345	TRUE	reported	textfile	0.0019771	22.4707
GCST90274796	Interleukin-10 receptor subunit alpha levels	rs79202194	8	27864161	T	C	-0.0993	0.0224	0.1001	9.29e-06	11792	TRUE	reported	textfile	0.00166376	19.6485
GCST90274796	Interleukin-10 receptor subunit alpha levels	rs958402	8	97437587	T	C	0.06	0.0134	0.4233	7.55e-06	11345	TRUE	reported	textfile	0.00176409	20.0455
GCST90274796	Interleukin-10 receptor subunit alpha levels	rs80137559	10	18335103	T	C	0.2347	0.0511	0.9822	4.37e-06	11791	TRUE	reported	textfile	0.0017859	21.0917
GCST90274796	Interleukin-10 receptor subunit alpha levels	rs3135932	11	117864063	A	G	-0.0844	0.0168	0.8171	5.07e-07	11793	TRUE	reported	textfile	0.00213557	25.2344
GCST90274796	Interleukin-10 receptor subunit alpha levels	rs9548767	13	31511360	T	G	-0.0686	0.0155	0.2251	9.61e-06	11781	TRUE	reported	textfile	0.0016599	19.5844
GCST90274796	Interleukin-10 receptor subunit alpha levels	rs17832137	14	55005535	A	G	0.1676	0.0343	0.0481	1.03e-06	10289	TRUE	reported	textfile	0.00231516	23.8713
GCST90274796	Interleukin-10 receptor subunit alpha levels	rs74719858	14	66407688	A	G	0.3915	0.0823	0.9853	1.97e-06	10858	TRUE	reported	textfile	0.00207974	22.6248
GCST90274796	Interleukin-10 receptor subunit alpha levels	rs1406714	15	93461371	C	G	0.0623	0.0131	0.4267	1.98e-06	11783	TRUE	reported	textfile	0.00191578	22.6131
GCST90274796	Interleukin-10 receptor subunit alpha levels	rs143313574	16	5247086	T	C	-0.3868	0.0841	0.0107	4.24e-06	9956	TRUE	reported	textfile	0.00212019	21.1492
GCST90274796	Interleukin-10 receptor subunit alpha levels	rs201449583	18	9085066	A	T	-0.0782	0.0172	0.5926	5.45e-06	7943	TRUE	reported	textfile	0.00259563	20.6656
GCST90274796	Interleukin-10 receptor subunit alpha levels	rs1377036	20	12662915	A	G	-0.0791	0.0179	0.8076	9.92e-06	9907	TRUE	reported	textfile	0.00196721	19.5236
GCST90274797	Interleukin-10 receptor subunit beta levels	rs142421172	1	179682087	A	G	0.208	0.031	0.0438	1.95e-11	12840	TRUE	reported	textfile	0.00349396	45.0128
GCST90274797	Interleukin-10 receptor subunit beta levels	rs114288486	1	212796908	T	C	0.1449	0.0311	0.0363	3.17e-06	14730	TRUE	reported	textfile	0.00147155	21.7049
GCST90274797	Interleukin-10 receptor subunit beta levels	rs12087642	1	216769382	A	G	-0.0533	0.0118	0.3491	6.27e-06	14719	TRUE	reported	textfile	0.00138424	20.4001
GCST90274797	Interleukin-10 receptor subunit beta levels	rs112798338	1	228433772	T	C	0.1926	0.0411	0.026	2.78e-06	14286	TRUE	reported	textfile	0.0015348	21.9568
GCST90274797	Interleukin-10 receptor subunit beta levels	rs7574167	2	43150924	A	G	0.0637	0.0135	0.2684	2.38e-06	12832	TRUE	reported	textfile	0.00173207	22.2609
GCST90274797	Interleukin-10 receptor subunit beta levels	rs116315732	2	176630651	T	C	0.1988	0.0402	0.0212	7.6e-07	14734	TRUE	reported	textfile	0.00165707	24.4524
GCST90274797	Interleukin-10 receptor subunit beta levels	rs1153572	3	4275803	T	C	-0.0548	0.0119	0.5866	4.12e-06	14286	TRUE	reported	textfile	0.00148222	21.2034
GCST90274797	Interleukin-10 receptor subunit beta levels	rs4686528	3	189486023	A	G	-0.1435	0.0317	0.9488	5.99e-06	14286	TRUE	reported	textfile	0.00143236	20.4892
GCST90274797	Interleukin-10 receptor subunit beta levels	rs186756775	4	40034728	A	C	-0.0632	0.0142	0.4693	8.56e-06	11538	TRUE	reported	textfile	0.00171389	19.8053
GCST90274797	Interleukin-10 receptor subunit beta levels	rs9685374	4	119751261	A	G	-0.0618	0.0134	0.2721	3.99e-06	14286	TRUE	reported	textfile	0.00148666	21.267
GCST90274797	Interleukin-10 receptor subunit beta levels	rs115242284	4	183615376	T	C	-0.1662	0.0373	0.027	8.36e-06	14724	TRUE	reported	textfile	0.00134658	19.8511
GCST90274797	Interleukin-10 receptor subunit beta levels	rs11731108	4	185140403	C	G	-0.0592	0.0132	0.7134	7.3e-06	14286	TRUE	reported	textfile	0.00140596	20.1111
GCST90274797	Interleukin-10 receptor subunit beta levels	rs34361138	6	41174158	A	G	0.0532	0.0113	0.5488	2.5e-06	14732	TRUE	reported	textfile	0.00150228	22.1619
GCST90274797	Interleukin-10 receptor subunit beta levels	rs16887395	6	55785369	A	G	-0.0547	0.012	0.6068	5.16e-06	14286	TRUE	reported	textfile	0.00145235	20.7755
GCST90274797	Interleukin-10 receptor subunit beta levels	rs111850948	7	25740142	A	G	-0.0843	0.0181	0.1348	3.2e-06	14286	TRUE	reported	textfile	0.0015161	21.6889
GCST90274797	Interleukin-10 receptor subunit beta levels	rs7815666	8	18274205	T	C	0.0512	0.0113	0.5351	5.87e-06	14732	TRUE	reported	textfile	0.00139161	20.5269
GCST90274797	Interleukin-10 receptor subunit beta levels	rs116898411	8	128868102	A	G	-0.1593	0.0349	0.96	5.01e-06	14286	TRUE	reported	textfile	0.00145625	20.8315
GCST90274797	Interleukin-10 receptor subunit beta levels	rs7855466	9	136121303	T	C	0.0861	0.0169	0.1723	3.49e-07	11783	TRUE	reported	textfile	0.00219797	25.9513
GCST90274797	Interleukin-10 receptor subunit beta levels	rs192325200	10	71477178	A	G	-0.2327	0.0505	0.9827	4.07e-06	13867	TRUE	reported	textfile	0.00152884	21.2299
GCST90274797	Interleukin-10 receptor subunit beta levels	rs6584485	10	103937244	T	C	0.0743	0.0161	0.8362	3.93e-06	14286	TRUE	reported	textfile	0.00148857	21.2944
GCST90274797	Interleukin-10 receptor subunit beta levels	rs145144288	10	121606887	T	G	-0.3019	0.0671	0.9879	6.82e-06	14286	TRUE	reported	textfile	0.001415	20.2405
GCST90274797	Interleukin-10 receptor subunit beta levels	rs1605333	12	58388232	C	G	-0.0601	0.0124	0.6484	1.25e-06	13237	TRUE	reported	textfile	0.00177152	23.4877
GCST90274797	Interleukin-10 receptor subunit beta levels	rs55780441	16	13209083	T	C	0.1783	0.0348	0.9674	3e-07	14734	TRUE	reported	textfile	0.00177849	26.2473
GCST90274797	Interleukin-10 receptor subunit beta levels	rs8064909	17	74093726	T	C	-0.0608	0.0135	0.4413	6.68e-06	10281	TRUE	reported	textfile	0.00196901	20.2794
GCST90274797	Interleukin-10 receptor subunit beta levels	rs149156511	20	39437913	A	G	0.2066	0.0444	0.0323	3.27e-06	14286	TRUE	reported	textfile	0.0015133	21.6488
GCST90274797	Interleukin-10 receptor subunit beta levels	rs75710908	21	34510084	A	G	0.1586	0.0341	0.9665	3.3e-06	14708	TRUE	reported	textfile	0.00146861	21.6291
GCST90274797	Interleukin-10 receptor subunit beta levels	rs6517157	21	34634808	T	C	0.1509	0.0251	0.9258	1.83e-09	14286	TRUE	reported	textfile	0.00252361	36.1385
GCST90274797	Interleukin-10 receptor subunit beta levels	rs8178484	21	34651253	T	C	-0.426	0.0117	0.5452	1e-200	14286	TRUE	reported	textfile	0.0849175	1325.52
GCST90274798	Interleukin-12 subunit beta levels	rs6750065	2	64889908	T	C	0.0628	0.0134	0.7333	2.78e-06	14286	TRUE	reported	textfile	0.00153508	21.9608
GCST90274798	Interleukin-12 subunit beta levels	rs149993822	2	112046960	T	C	0.0984	0.0194	0.1662	3.93e-07	14287	TRUE	reported	textfile	0.00179748	25.7233
GCST90274798	Interleukin-12 subunit beta levels	rs201331149	2	180262342	T	C	0.0663	0.015	0.487	9.87e-06	10893	TRUE	reported	textfile	0.00179027	19.5328
GCST90274798	Interleukin-12 subunit beta levels	rs11130215	3	5026008	A	G	-0.1009	0.0151	0.8154	2.36e-11	14732	TRUE	reported	textfile	0.00302171	44.6447
GCST90274798	Interleukin-12 subunit beta levels	rs77331970	3	23011632	A	G	-0.1039	0.0229	0.0757	5.7e-06	14286	TRUE	reported	textfile	0.00143888	20.5826
GCST90274798	Interleukin-12 subunit beta levels	rs34169305	3	141071293	T	C	0.0561	0.0126	0.3099	8.49e-06	14722	TRUE	reported	textfile	0.00134472	19.821
GCST90274798	Interleukin-12 subunit beta levels	rs148549227	3	171348710	T	C	0.1088	0.0228	0.0889	1.82e-06	12403	TRUE	reported	textfile	0.00183259	22.7676
GCST90274798	Interleukin-12 subunit beta levels	rs9815073	3	188115682	A	C	0.2861	0.013	0.3539	2.43e-107	14287	TRUE	reported	textfile	0.0327891	484.271
GCST90274798	Interleukin-12 subunit beta levels	rs13095341	3	188238286	T	C	0.1904	0.0429	0.027	9.07e-06	14287	TRUE	reported	textfile	0.00137683	19.6951
GCST90274798	Interleukin-12 subunit beta levels	rs3822030	4	987343	T	G	0.0751	0.0166	0.5622	6.07e-06	7424	TRUE	reported	textfile	0.00274935	20.4619
GCST90274798	Interleukin-12 subunit beta levels	rs12510419	4	66148918	A	G	0.2664	0.0595	0.019	7.56e-06	11272	TRUE	reported	textfile	0.00177526	20.0428
GCST90274798	Interleukin-12 subunit beta levels	rs76322730	4	96638784	A	G	0.1511	0.0335	0.0343	6.47e-06	14735	TRUE	reported	textfile	0.00137876	20.3414
GCST90274798	Interleukin-12 subunit beta levels	rs5014495	4	190527932	T	C	0.207	0.0442	0.0363	2.82e-06	10208	TRUE	reported	textfile	0.00214399	21.9286
GCST90274798	Interleukin-12 subunit beta levels	rs200899958	5	134291956	A	AGGGT	-0.0607	0.0136	0.426	8.07e-06	10893	TRUE	reported	textfile	0.0018254	19.9168
GCST90274798	Interleukin-12 subunit beta levels	rs144850787	5	158693364	T	G	0.3161	0.056	0.9869	1.66e-08	14287	TRUE	reported	textfile	0.00222518	31.8575
GCST90274798	Interleukin-12 subunit beta levels	rs34936428	5	158767155	A	AT	-0.4662	0.0139	0.3347	1e-200	10893	TRUE	reported	textfile	0.0936022	1124.7
GCST90274798	Interleukin-12 subunit beta levels	rs17722688	5	158907737	T	C	-0.0857	0.0131	0.7246	6.07e-11	14729	TRUE	reported	textfile	0.00289725	42.7918
GCST90274798	Interleukin-12 subunit beta levels	rs3130510	6	31154493	A	G	0.1155	0.014	0.2275	1.58e-16	14735	TRUE	reported	textfile	0.00459787	68.0533
GCST90274798	Interleukin-12 subunit beta levels	rs144411658	6	31305502	T	TTTAG	-0.0658	0.0145	0.3108	5.68e-06	11327	TRUE	reported	textfile	0.00181473	20.5892
GCST90274798	Interleukin-12 subunit beta levels	rs11402660	6	83169743	CA	C	-0.089	0.0198	0.4989	6.96e-06	8910	TRUE	reported	textfile	0.0022625	20.2
GCST90274798	Interleukin-12 subunit beta levels	rs6968201	7	6408796	T	G	-0.0622	0.0119	0.5425	1.72e-07	14287	TRUE	reported	textfile	0.00190861	27.3166
GCST90274798	Interleukin-12 subunit beta levels	rs117888068	8	4597842	T	C	0.219	0.0472	0.9787	3.49e-06	11783	TRUE	reported	textfile	0.00182371	21.5244
GCST90274798	Interleukin-12 subunit beta levels	rs10100578	8	106471906	A	G	-0.0523	0.0117	0.5034	7.82e-06	14723	TRUE	reported	textfile	0.00135533	19.9789
GCST90274798	Interleukin-12 subunit beta levels	rs17500902	10	56466912	A	G	-0.0727	0.0164	0.8535	9.3e-06	14726	TRUE	reported	textfile	0.00133265	19.6482
GCST90274798	Interleukin-12 subunit beta levels	rs780679	10	73114509	T	C	-0.0695	0.0139	0.2389	5.73e-07	14729	TRUE	reported	textfile	0.00169446	24.9966
GCST90274798	Interleukin-12 subunit beta levels	rs201503938	10	94215014	CTTGA	C	-0.1064	0.0219	0.1117	1.18e-06	10893	TRUE	reported	textfile	0.00216226	23.6002
GCST90274798	Interleukin-12 subunit beta levels	rs144811230	10	108564105	A	G	0.0787	0.0177	0.8682	8.74e-06	13869	TRUE	reported	textfile	0.00142344	19.767
GCST90274798	Interleukin-12 subunit beta levels	rs11039216	11	47406592	T	C	0.0588	0.0116	0.5207	4e-07	14730	TRUE	reported	textfile	0.00174132	25.6909
GCST90274798	Interleukin-12 subunit beta levels	rs539598	11	96026074	T	C	-0.0672	0.0129	0.2822	1.9e-07	14731	TRUE	reported	textfile	0.00183877	27.1331
GCST90274798	Interleukin-12 subunit beta levels	rs72993671	11	115767583	A	G	-0.204	0.0435	0.0216	2.74e-06	14246	TRUE	reported	textfile	0.00154141	21.9898
GCST90274798	Interleukin-12 subunit beta levels	rs1398590	12	17314071	A	G	-0.197	0.0363	0.0298	5.73e-08	14726	TRUE	reported	textfile	0.00199603	29.4483
GCST90274798	Interleukin-12 subunit beta levels	rs705705	12	56435504	C	G	0.0785	0.0133	0.323	3.59e-09	12841	TRUE	reported	textfile	0.00270558	34.8312
GCST90274798	Interleukin-12 subunit beta levels	rs3184504	12	111884608	T	C	0.1332	0.0131	0.4766	2.76e-24	11785	TRUE	reported	textfile	0.00869647	103.369
GCST90274798	Interleukin-12 subunit beta levels	rs516978	12	121197553	C	G	0.0721	0.0122	0.3473	3.42e-09	14725	TRUE	reported	textfile	0.00236628	34.9214
GCST90274798	Interleukin-12 subunit beta levels	rs76428106	13	28604007	T	C	-0.3406	0.0535	0.9832	1.94e-10	13800	TRUE	reported	textfile	0.00292839	40.5246
GCST90274798	Interleukin-12 subunit beta levels	rs1950897	14	68760141	T	C	0.0798	0.0128	0.7151	4.54e-10	14735	TRUE	reported	textfile	0.00263082	38.8622
GCST90274798	Interleukin-12 subunit beta levels	rs12588969	14	103230758	C	G	-0.1297	0.0127	0.6875	1.74e-24	14287	TRUE	reported	textfile	0.00724724	104.283
GCST90274798	Interleukin-12 subunit beta levels	rs8026767	15	80260554	A	G	-0.0743	0.0132	0.2595	1.81e-08	14734	TRUE	reported	textfile	0.00214574	31.679
GCST90274798	Interleukin-12 subunit beta levels	rs4783410	16	20634309	A	G	-0.0874	0.0196	0.097	8.23e-06	14722	TRUE	reported	textfile	0.00134883	19.8816
GCST90274798	Interleukin-12 subunit beta levels	rs9965402	18	26624891	A	G	0.0918	0.0201	0.9081	4.94e-06	14729	TRUE	reported	textfile	0.00141418	20.8562
GCST90274798	Interleukin-12 subunit beta levels	rs73416208	22	37881211	A	G	-0.1477	0.0246	0.0654	1.92e-09	14729	TRUE	reported	textfile	0.0024415	36.0439
GCST90274799	Interleukin-13 levels	rs10917637	1	162878651	A	G	0.0692	0.0136	0.3447	3.61e-07	11772	TRUE	reported	textfile	0.00219447	25.8857
GCST90274799	Interleukin-13 levels	rs10752781	1	234425332	T	G	0.0595	0.0134	0.4904	8.98e-06	11344	TRUE	reported	textfile	0.00173502	19.7128
GCST90274799	Interleukin-13 levels	rs13021250	2	8361137	C	G	0.1112	0.0248	0.9154	7.33e-06	10915	TRUE	reported	textfile	0.00183858	20.1014
GCST90274799	Interleukin-13 levels	rs4535095	2	98857893	T	C	0.0594	0.0134	0.5305	9.3e-06	11344	TRUE	reported	textfile	0.0017292	19.6466
GCST90274799	Interleukin-13 levels	rs36038515	3	8912627	A	G	0.0892	0.0197	0.1389	5.96e-06	11344	TRUE	reported	textfile	0.00180404	20.4984
GCST90274799	Interleukin-13 levels	rs9881117	3	123702960	A	G	-0.0656	0.0141	0.3094	3.28e-06	11791	TRUE	reported	textfile	0.00183241	21.6419
GCST90274799	Interleukin-13 levels	rs10446322	3	143068250	A	G	0.064	0.0132	0.3961	1.24e-06	11777	TRUE	reported	textfile	0.0019921	23.5038
GCST90274799	Interleukin-13 levels	rs141538472	3	162592726	T	C	0.3156	0.0692	0.9803	5.1e-06	9093	TRUE	reported	textfile	0.00228225	20.7954
GCST90274799	Interleukin-13 levels	rs13119159	4	40938582	A	G	0.0739	0.0132	0.4958	2.16e-08	11344	TRUE	reported	textfile	0.00275535	31.3375
GCST90274799	Interleukin-13 levels	rs183684201	5	9974643	C	G	-0.2968	0.0628	0.9858	2.29e-06	11782	TRUE	reported	textfile	0.0018922	22.3324
GCST90274799	Interleukin-13 levels	rs4260678	5	33630839	A	G	0.0713	0.016	0.7649	8.34e-06	11786	TRUE	reported	textfile	0.00168206	19.8548
GCST90274799	Interleukin-13 levels	rs74647203	6	16610802	A	G	-0.2845	0.0629	0.0136	6.1e-06	11792	TRUE	reported	textfile	0.0017319	20.4545
GCST90274799	Interleukin-13 levels	rs11757926	6	41584211	C	G	0.1458	0.0327	0.9259	8.25e-06	7943	TRUE	reported	textfile	0.0024966	19.8751
GCST90274799	Interleukin-13 levels	rs1472639	6	55271616	A	C	0.0677	0.015	0.2405	6.38e-06	11790	TRUE	reported	textfile	0.00172477	20.3667
GCST90274799	Interleukin-13 levels	rs2485365	6	159512373	A	G	0.0579	0.0129	0.4703	7.18e-06	11776	TRUE	reported	textfile	0.0017078	20.1421
GCST90274799	Interleukin-13 levels	rs149979178	7	61999529	A	G	0.1832	0.039	0.9229	2.63e-06	6901	TRUE	reported	textfile	0.0031873	22.0595
GCST90274799	Interleukin-13 levels	rs76219628	7	154418309	A	G	0.169	0.0357	0.0397	2.2e-06	11344	TRUE	reported	textfile	0.00197158	22.4058
GCST90274799	Interleukin-13 levels	rs2073696	8	17271300	A	G	-0.0992	0.0219	0.112	5.91e-06	11782	TRUE	reported	textfile	0.00173844	20.5145
GCST90274799	Interleukin-13 levels	rs909357	8	133902602	A	G	-0.1099	0.0247	0.0772	8.61e-06	11777	TRUE	reported	textfile	0.00167818	19.7937
GCST90274799	Interleukin-13 levels	rs13297881	9	4934758	T	G	0.1562	0.035	0.9494	8.09e-06	11344	TRUE	reported	textfile	0.00175266	19.9136
GCST90274799	Interleukin-13 levels	rs11251952	10	3623961	A	G	-0.1845	0.0397	0.0751	3.36e-06	11344	TRUE	reported	textfile	0.00190029	21.5941
GCST90274799	Interleukin-13 levels	rs12146346	10	53942324	T	G	0.0734	0.0155	0.3902	2.19e-06	8388	TRUE	reported	textfile	0.00266631	22.4195
GCST90274799	Interleukin-13 levels	rs36107074	11	11427220	T	C	-0.0706	0.0159	0.2438	8.99e-06	11343	TRUE	reported	textfile	0.00173513	19.7124
GCST90274799	Interleukin-13 levels	rs10893042	11	123332970	C	G	-0.0702	0.015	0.6744	2.87e-06	11344	TRUE	reported	textfile	0.00192703	21.8985
GCST90274799	Interleukin-13 levels	rs141726773	13	41810092	T	C	0.2093	0.0446	0.9682	2.69e-06	11344	TRUE	reported	textfile	0.00193758	22.0187
GCST90274799	Interleukin-13 levels	rs55924857	15	57830694	T	C	-0.0934	0.0183	0.8535	3.33e-07	11792	TRUE	reported	textfile	0.00220417	26.0446
GCST90274799	Interleukin-13 levels	rs59235092	16	79977921	A	G	0.2122	0.0439	0.0274	1.34e-06	11784	TRUE	reported	textfile	0.00197883	23.3608
GCST90274799	Interleukin-13 levels	rs72477067	17	1645221	T	C	0.0999	0.0226	0.6877	9.85e-06	6879	TRUE	reported	textfile	0.00283242	19.5338
GCST90274799	Interleukin-13 levels	rs141637150	19	48502692	T	C	0.206	0.0466	0.0279	9.84e-06	11779	TRUE	reported	textfile	0.00165628	19.5384
GCST90274799	Interleukin-13 levels	rs3119485	21	14817382	A	T	-0.1308	0.0293	0.094	8.04e-06	7523	TRUE	reported	textfile	0.00264204	19.9235
GCST90274799	Interleukin-13 levels	rs5756680	22	37842933	T	C	0.0848	0.0186	0.177	5.14e-06	9905	TRUE	reported	textfile	0.00209412	20.7816
GCST90274799	Interleukin-13 levels	rs117322078	22	37976432	T	C	0.2081	0.046	0.9743	6.07e-06	11781	TRUE	reported	textfile	0.00173417	20.4623
GCST90274800	Interleukin-15 receptor subunit alpha levels	rs79638163	1	235799305	T	G	0.176	0.0398	0.9701	9.77e-06	11792	TRUE	reported	textfile	0.00165559	19.5517
GCST90274800	Interleukin-15 receptor subunit alpha levels	rs62144964	2	31652761	A	G	0.0852	0.019	0.1223	7.32e-06	11782	TRUE	reported	textfile	0.00170378	20.1047
GCST90274800	Interleukin-15 receptor subunit alpha levels	rs6751509	2	52233445	T	C	0.0577	0.0128	0.3704	6.55e-06	11782	TRUE	reported	textfile	0.00172173	20.3169
GCST90274800	Interleukin-15 receptor subunit alpha levels	rs75485361	3	174432353	A	G	-0.07	0.0158	0.2414	9.41e-06	11343	TRUE	reported	textfile	0.00172744	19.6248
GCST90274800	Interleukin-15 receptor subunit alpha levels	rs56240706	4	20169693	A	T	0.0919	0.0193	0.8082	1.92e-06	8861	TRUE	reported	textfile	0.00255225	22.6683
GCST90274800	Interleukin-15 receptor subunit alpha levels	rs6845172	4	140657353	C	G	0.0778	0.0162	0.8203	1.57e-06	11772	TRUE	reported	textfile	0.00195537	23.0598
GCST90274800	Interleukin-15 receptor subunit alpha levels	rs9270551	6	32560501	A	G	0.0749	0.0153	0.7077	9.81e-07	11344	TRUE	reported	textfile	0.00210813	23.961
GCST90274800	Interleukin-15 receptor subunit alpha levels	rs679874	6	153065996	A	G	0.0629	0.0139	0.7114	6.03e-06	11779	TRUE	reported	textfile	0.00173544	20.4738
GCST90274800	Interleukin-15 receptor subunit alpha levels	rs17635883	7	51409710	A	G	0.0937	0.0211	0.122	8.96e-06	11344	TRUE	reported	textfile	0.00173538	19.7169
GCST90274800	Interleukin-15 receptor subunit alpha levels	rs117428573	8	27696981	A	C	-0.3132	0.0684	0.0119	4.67e-06	10857	TRUE	reported	textfile	0.00192745	20.9629
GCST90274800	Interleukin-15 receptor subunit alpha levels	rs151041734	8	79506727	T	C	-0.3825	0.0746	0.0139	2.94e-07	8297	TRUE	reported	textfile	0.00315857	26.2833
GCST90274800	Interleukin-15 receptor subunit alpha levels	rs200247407	8	107366332	A	AT	0.1209	0.0267	0.8974	5.95e-06	7943	TRUE	reported	textfile	0.0025747	20.4984
GCST90274800	Interleukin-15 receptor subunit alpha levels	rs10125254	9	1673918	A	C	0.0651	0.0138	0.5937	2.39e-06	10856	TRUE	reported	textfile	0.00204571	22.2497
GCST90274800	Interleukin-15 receptor subunit alpha levels	rs1004308	9	124977274	T	C	0.0727	0.0162	0.1931	7.2e-06	11783	TRUE	reported	textfile	0.00170624	20.1356
GCST90274800	Interleukin-15 receptor subunit alpha levels	rs649129	9	136154304	T	C	-0.0726	0.0158	0.2166	4.33e-06	10918	TRUE	reported	textfile	0.00193009	21.1096
GCST90274800	Interleukin-15 receptor subunit alpha levels	rs12570881	10	5815194	A	T	-0.0867	0.0174	0.8028	6.27e-07	11344	TRUE	reported	textfile	0.00218386	24.8235
GCST90274800	Interleukin-15 receptor subunit alpha levels	rs2228059	10	6002368	T	G	0.3692	0.0127	0.5146	8.39e-186	11344	TRUE	reported	textfile	0.0693336	844.966
GCST90274800	Interleukin-15 receptor subunit alpha levels	rs7898286	10	6009462	T	G	-0.1967	0.0135	0.3975	4.34e-48	11344	TRUE	reported	textfile	0.0183706	212.258
GCST90274800	Interleukin-15 receptor subunit alpha levels	rs145793996	11	37594094	A	G	-0.2278	0.0492	0.9801	3.66e-06	11779	TRUE	reported	textfile	0.00181668	21.434
GCST90274800	Interleukin-15 receptor subunit alpha levels	rs17129907	11	97047987	A	G	-0.1381	0.0303	0.9503	5.17e-06	11790	TRUE	reported	textfile	0.00175883	20.7696
GCST90274800	Interleukin-15 receptor subunit alpha levels	rs142180961	12	38055500	T	C	0.2488	0.0553	0.0166	6.82e-06	10724	TRUE	reported	textfile	0.00188397	20.2381
GCST90274800	Interleukin-15 receptor subunit alpha levels	rs7137828	12	111932800	T	C	-0.0748	0.0133	0.5243	1.87e-08	11344	TRUE	reported	textfile	0.00278051	31.6245
GCST90274800	Interleukin-15 receptor subunit alpha levels	rs4772056	13	98893318	C	G	0.0894	0.0197	0.8608	5.68e-06	11344	TRUE	reported	textfile	0.00181213	20.5905
GCST90274800	Interleukin-15 receptor subunit alpha levels	rs200144408	14	86567756	T	TG	-0.0682	0.0147	0.595	3.49e-06	8368	TRUE	reported	textfile	0.00256565	21.5194
GCST90274800	Interleukin-15 receptor subunit alpha levels	rs117046642	15	94729209	A	T	-0.0849	0.017	0.4367	5.91e-07	7943	TRUE	reported	textfile	0.0031302	24.9349
GCST90274800	Interleukin-15 receptor subunit alpha levels	rs4459616	18	12175379	T	C	0.14	0.0294	0.0658	1.92e-06	9899	TRUE	reported	textfile	0.00228547	22.6712
GCST90274800	Interleukin-15 receptor subunit alpha levels	rs140982443	19	14884642	T	C	0.1794	0.0395	0.963	5.58e-06	9906	TRUE	reported	textfile	0.00207802	20.6235
GCST90274800	Interleukin-15 receptor subunit alpha levels	rs200873126	19	35402241	A	G	-0.1	0.0226	0.8163	9.65e-06	7942	TRUE	reported	textfile	0.00245914	19.5737
GCST90274800	Interleukin-15 receptor subunit alpha levels	rs192538756	20	2629394	A	T	0.1159	0.0241	0.8743	1.52e-06	9461	TRUE	reported	textfile	0.00243857	23.1228
GCST90274800	Interleukin-15 receptor subunit alpha levels	rs117484888	21	15303777	A	G	0.3794	0.0799	0.0158	2.05e-06	7423	TRUE	reported	textfile	0.00302834	22.5416
GCST90274800	Interleukin-15 receptor subunit alpha levels	rs2836464	21	39896592	A	G	0.0796	0.0169	0.8384	2.48e-06	11791	TRUE	reported	textfile	0.00187796	22.1809
GCST90274801	Interleukin-17A levels	rs33998516	1	96622380	A	C	-0.0802	0.0164	0.7781	1.01e-06	11336	TRUE	reported	textfile	0.00210516	23.9103
GCST90274801	Interleukin-17A levels	rs75788494	2	13468626	T	C	-0.2432	0.0525	0.021	3.61e-06	10574	TRUE	reported	textfile	0.0020253	21.4549
GCST90274801	Interleukin-17A levels	rs13028360	2	193404884	A	T	0.0597	0.0135	0.4446	9.77e-06	11336	TRUE	reported	textfile	0.00172216	19.5526
GCST90274801	Interleukin-17A levels	rs115193412	3	63484616	T	C	0.1688	0.0349	0.0418	1.32e-06	11778	TRUE	reported	textfile	0.00198226	23.3895
GCST90274801	Interleukin-17A levels	rs13092332	3	163713211	T	C	0.1668	0.0373	0.0383	7.75e-06	11776	TRUE	reported	textfile	0.00169527	19.994
GCST90274801	Interleukin-17A levels	rs17448036	3	189579511	A	G	-0.0585	0.0128	0.5609	4.87e-06	11783	TRUE	reported	textfile	0.00176957	20.8842
GCST90274801	Interleukin-17A levels	rs10024009	4	108605133	A	C	-0.1038	0.0234	0.1174	9.17e-06	10274	TRUE	reported	textfile	0.00191158	19.6734
GCST90274801	Interleukin-17A levels	rs2731803	5	17221637	T	C	-0.0713	0.0161	0.3974	9.49e-06	11782	TRUE	reported	textfile	0.00166183	19.6089
GCST90274801	Interleukin-17A levels	rs41270871	6	32628224	A	T	0.0923	0.0189	0.221	1.04e-06	8742	TRUE	reported	textfile	0.00272073	23.8441
GCST90274801	Interleukin-17A levels	rs28852438	7	6380998	A	G	-0.068	0.0148	0.2897	4.34e-06	11336	TRUE	reported	textfile	0.00185877	21.1066
GCST90274801	Interleukin-17A levels	rs146730540	7	158133754	T	C	-0.0903	0.0202	0.7451	7.81e-06	7943	TRUE	reported	textfile	0.00250956	19.9785
GCST90274801	Interleukin-17A levels	rs56702825	8	504034	A	G	0.1383	0.0303	0.9451	5.01e-06	11766	TRUE	reported	textfile	0.00176751	20.8298
GCST90274801	Interleukin-17A levels	rs1462017	8	70106392	C	G	-0.0893	0.017	0.1776	1.5e-07	11774	TRUE	reported	textfile	0.00233811	27.5887
GCST90274801	Interleukin-17A levels	rs145734140	8	82998811	A	G	-0.3662	0.0815	0.985	7.01e-06	8187	TRUE	reported	textfile	0.00245995	20.1844
GCST90274801	Interleukin-17A levels	rs77529534	9	27215497	T	C	-0.1279	0.0272	0.9323	2.57e-06	11775	TRUE	reported	textfile	0.00187425	22.107
GCST90274801	Interleukin-17A levels	rs79982350	9	31560030	C	G	-0.1467	0.0295	0.0555	6.6e-07	11336	TRUE	reported	textfile	0.00217676	24.7252
GCST90274801	Interleukin-17A levels	rs4877075	9	91976386	A	G	0.0908	0.0192	0.1411	2.25e-06	11336	TRUE	reported	textfile	0.00196904	22.3611
GCST90274801	Interleukin-17A levels	rs34557923	10	67955765	T	G	0.2446	0.0517	0.9819	2.23e-06	10913	TRUE	reported	textfile	0.00204691	22.3796
GCST90274801	Interleukin-17A levels	rs3895928	12	89686567	T	C	-0.1893	0.0418	0.9682	5.93e-06	11783	TRUE	reported	textfile	0.00173755	20.5057
GCST90274801	Interleukin-17A levels	rs71447205	12	113643865	CA	C	0.1183	0.0264	0.1028	7.43e-06	8373	TRUE	reported	textfile	0.00239244	20.0751
GCST90274801	Interleukin-17A levels	rs77595989	12	118130693	T	G	0.1696	0.0371	0.9648	4.84e-06	11767	TRUE	reported	textfile	0.00177283	20.8944
GCST90274801	Interleukin-17A levels	rs57876893	14	23580861	T	G	0.1915	0.043	0.0279	8.45e-06	11776	TRUE	reported	textfile	0.0016814	19.8302
GCST90274801	Interleukin-17A levels	rs12599620	16	8011846	T	C	-0.0726	0.0153	0.7391	2.08e-06	11336	TRUE	reported	textfile	0.0019823	22.512
GCST90274801	Interleukin-17A levels	rs4985487	16	70109850	T	G	-0.0615	0.0138	0.6045	8.33e-06	11336	TRUE	reported	textfile	0.00174893	19.8571
GCST90274801	Interleukin-17A levels	rs2429911	17	2272057	T	C	0.2309	0.0486	0.0251	2.02e-06	11294	TRUE	reported	textfile	0.00199462	22.5683
GCST90274801	Interleukin-17A levels	rs2693361	17	43658721	T	G	0.0884	0.0185	0.517	1.77e-06	7943	TRUE	reported	textfile	0.00286635	22.8272
GCST90274801	Interleukin-17A levels	rs146575213	19	16896917	A	T	-0.4006	0.0904	0.0103	9.36e-06	8776	TRUE	reported	textfile	0.00223264	19.633
GCST90274802	Interleukin-17C levels	rs114882743	1	176930254	A	T	-0.3259	0.0548	0.9804	2.73e-09	11345	TRUE	reported	textfile	0.00310779	35.3615
GCST90274802	Interleukin-17C levels	rs12092228	1	242536005	T	G	0.1508	0.0327	0.0512	4e-06	9892	TRUE	reported	textfile	0.00214531	21.2627
GCST90274802	Interleukin-17C levels	rs139637682	2	111999407	T	C	-0.3301	0.0737	0.9817	7.5e-06	8488	TRUE	reported	textfile	0.0023579	20.0564
GCST90274802	Interleukin-17C levels	rs2584966	2	117363487	T	C	0.0625	0.0139	0.4639	6.91e-06	9906	TRUE	reported	textfile	0.00203679	20.2136
GCST90274802	Interleukin-17C levels	rs77654242	2	136675328	T	G	-0.2174	0.0469	0.9707	3.56e-06	10294	TRUE	reported	textfile	0.00208297	21.4827
GCST90274802	Interleukin-17C levels	rs7559734	2	212465664	T	C	-0.0915	0.0206	0.8803	8.92e-06	11345	TRUE	reported	textfile	0.001736	19.7256
GCST90274802	Interleukin-17C levels	rs149756404	2	239715033	A	C	-0.2749	0.0524	0.9809	1.55e-07	11302	TRUE	reported	textfile	0.00242927	27.5176
GCST90274802	Interleukin-17C levels	rs113334480	3	184205438	T	C	-0.0962	0.0217	0.8992	9.29e-06	11788	TRUE	reported	textfile	0.00166444	19.6497
GCST90274802	Interleukin-17C levels	rs1072074	4	24758319	A	G	-0.0649	0.0141	0.5847	4.17e-06	11785	TRUE	reported	textfile	0.00179449	21.1825
GCST90274802	Interleukin-17C levels	rs11931996	4	152291909	T	C	-0.1219	0.0262	0.9068	3.28e-06	11345	TRUE	reported	textfile	0.00190446	21.6435
GCST90274802	Interleukin-17C levels	rs6874610	5	39436460	T	G	-0.0649	0.0144	0.2795	6.58e-06	11783	TRUE	reported	textfile	0.00172092	20.3091
GCST90274802	Interleukin-17C levels	rs59356989	5	107423766	A	G	-0.0882	0.0177	0.8432	6.26e-07	11790	TRUE	reported	textfile	0.00210166	24.8266
GCST90274802	Interleukin-17C levels	rs2408771	5	126053775	T	G	0.0625	0.0138	0.4358	5.93e-06	11345	TRUE	reported	textfile	0.00180473	20.5081
GCST90274802	Interleukin-17C levels	rs75246422	5	174179760	T	C	-0.0951	0.0201	0.1233	2.23e-06	11793	TRUE	reported	textfile	0.00189462	22.3818
GCST90274802	Interleukin-17C levels	rs72815428	5	174836306	T	C	-0.1673	0.0366	0.0423	4.85e-06	11775	TRUE	reported	textfile	0.00177133	20.8908
GCST90274802	Interleukin-17C levels	rs2814092	6	66547346	C	G	0.0624	0.0135	0.6437	3.8e-06	11792	TRUE	reported	textfile	0.00180854	21.3613
GCST90274802	Interleukin-17C levels	rs2770113	6	158194819	A	G	0.0604	0.0135	0.4998	7.67e-06	11345	TRUE	reported	textfile	0.00176131	20.0138
GCST90274802	Interleukin-17C levels	rs1920106	7	21240100	T	C	0.0633	0.0132	0.3948	1.62e-06	11792	TRUE	reported	textfile	0.00194637	22.9925
GCST90274802	Interleukin-17C levels	rs75360344	7	35414652	A	G	-0.1414	0.031	0.0498	5.08e-06	11774	TRUE	reported	textfile	0.00176394	20.8018
GCST90274802	Interleukin-17C levels	rs78289993	8	14156196	A	G	0.1577	0.0351	0.961	7.03e-06	11785	TRUE	reported	textfile	0.00170992	20.1825
GCST90274802	Interleukin-17C levels	rs28552890	8	23691952	A	T	-0.096	0.0215	0.8859	8e-06	11345	TRUE	reported	textfile	0.00175428	19.9337
GCST90274802	Interleukin-17C levels	rs113702571	8	118629302	T	C	-0.2558	0.0564	0.9848	5.75e-06	11786	TRUE	reported	textfile	0.00174229	20.5669
GCST90274802	Interleukin-17C levels	rs79340054	10	19368604	T	C	0.138	0.0309	0.9508	7.97e-06	11780	TRUE	reported	textfile	0.00169029	19.9419
GCST90274802	Interleukin-17C levels	rs139152046	12	23245149	T	G	-0.2421	0.0536	0.0211	6.28e-06	9422	TRUE	reported	textfile	0.00216062	20.3971
GCST90274802	Interleukin-17C levels	rs199658824	12	52739413	T	TG	-0.2362	0.0468	0.9733	4.49e-07	8391	TRUE	reported	textfile	0.00302648	25.4662
GCST90274802	Interleukin-17C levels	rs7324443	13	30065064	C	G	0.0637	0.014	0.3575	5.36e-06	11345	TRUE	reported	textfile	0.00182149	20.6989
GCST90274802	Interleukin-17C levels	rs10870773	13	44396409	A	G	-0.0816	0.0171	0.8025	1.82e-06	11345	TRUE	reported	textfile	0.00200315	22.7673
GCST90274802	Interleukin-17C levels	rs12863903	13	96638651	T	C	-0.0857	0.018	0.1597	1.93e-06	11345	TRUE	reported	textfile	0.00199409	22.6642
GCST90274802	Interleukin-17C levels	rs8015296	14	92763907	C	G	-0.1162	0.0253	0.0991	4.37e-06	9461	TRUE	reported	textfile	0.00222468	21.0901
GCST90274802	Interleukin-17C levels	rs12895022	14	102333234	T	C	0.1091	0.0236	0.0906	3.78e-06	11774	TRUE	reported	textfile	0.00181182	21.3674
GCST90274802	Interleukin-17C levels	rs79599491	15	42484321	T	C	-0.1905	0.0419	0.9711	5.45e-06	11306	TRUE	reported	textfile	0.00182499	20.6674
GCST90274802	Interleukin-17C levels	rs77223587	15	46123423	T	G	-0.3175	0.0705	0.9893	6.68e-06	10324	TRUE	reported	textfile	0.00196069	20.278
GCST90274802	Interleukin-17C levels	rs39779	16	8393906	C	G	0.1077	0.0227	0.1032	2.09e-06	11345	TRUE	reported	textfile	0.00198022	22.5062
GCST90274802	Interleukin-17C levels	rs12445031	16	76626873	C	G	-0.09	0.0195	0.1382	3.92e-06	11339	TRUE	reported	textfile	0.00187511	21.298
GCST90274802	Interleukin-17C levels	rs17700884	16	88684495	T	G	-0.105	0.0136	0.3783	1.16e-14	11775	TRUE	reported	textfile	0.00503671	59.5974
GCST90274802	Interleukin-17C levels	rs5992909	22	17005246	T	C	0.0828	0.0186	0.4646	8.52e-06	6879	TRUE	reported	textfile	0.0028725	19.8111
GCST90274802	Interleukin-17C levels	rs73181003	22	46922217	A	G	-0.1122	0.0246	0.093	5.09e-06	11345	TRUE	reported	textfile	0.00183027	20.7988
GCST90274803	Interleukin-18 levels	rs115120333	1	78975194	T	C	-0.1967	0.0443	0.9795	8.99e-06	14743	TRUE	reported	textfile	0.00133547	19.7125
GCST90274803	Interleukin-18 levels	rs385076	2	32489851	T	C	-0.1857	0.0123	0.3734	1.68e-51	14296	TRUE	reported	textfile	0.0156938	227.904
GCST90274803	Interleukin-18 levels	rs144626837	2	125030834	T	C	0.2026	0.0458	0.9792	9.71e-06	14741	TRUE	reported	textfile	0.0013257	19.5654
GCST90274803	Interleukin-18 levels	rs12711729	2	126751021	T	C	-0.0702	0.0153	0.7336	4.47e-06	11345	TRUE	reported	textfile	0.00185217	21.0482
GCST90274803	Interleukin-18 levels	rs139760701	3	115001900	A	T	-0.3049	0.0604	0.989	4.46e-07	13809	TRUE	reported	textfile	0.00184195	25.4787
GCST90274803	Interleukin-18 levels	rs11918804	3	196038580	A	C	-0.1184	0.0266	0.9337	8.54e-06	11791	TRUE	reported	textfile	0.00167749	19.8092
GCST90274803	Interleukin-18 levels	rs12648080	4	121893301	A	G	0.072	0.0146	0.8077	8.16e-07	14743	TRUE	reported	textfile	0.00164686	24.3165
GCST90274803	Interleukin-18 levels	rs62351325	5	19698240	T	C	0.1557	0.0344	0.9627	6.01e-06	14744	TRUE	reported	textfile	0.00138753	20.4834
GCST90274803	Interleukin-18 levels	rs17229943	5	68682536	A	C	-0.16	0.0267	0.9351	2.07e-09	14744	TRUE	reported	textfile	0.00242966	35.9053
GCST90274803	Interleukin-18 levels	rs72766437	5	83710370	T	C	0.0637	0.0143	0.2088	8.41e-06	14734	TRUE	reported	textfile	0.00134494	19.8403
GCST90274803	Interleukin-18 levels	rs4140444	6	38300402	A	G	0.2157	0.0461	0.0204	2.88e-06	14741	TRUE	reported	textfile	0.00148295	21.8897
GCST90274803	Interleukin-18 levels	rs4612182	6	138336137	A	G	-0.0547	0.0123	0.5914	8.7e-06	14743	TRUE	reported	textfile	0.00133967	19.7745
GCST90274803	Interleukin-18 levels	rs7755771	6	158786921	T	C	-0.0861	0.0181	0.2688	1.97e-06	10893	TRUE	reported	textfile	0.00207301	22.624
GCST90274803	Interleukin-18 levels	rs12201187	6	162785078	A	T	0.0676	0.0138	0.2767	9.65e-07	13245	TRUE	reported	textfile	0.00180841	23.9922
GCST90274803	Interleukin-18 levels	rs67424072	7	11104167	T	G	-0.082	0.0165	0.8341	6.71e-07	14296	TRUE	reported	textfile	0.00172463	24.6944
GCST90274803	Interleukin-18 levels	rs56836641	7	155637974	T	C	-0.163	0.0301	0.0477	6.12e-08	14743	TRUE	reported	textfile	0.00198515	29.3213
GCST90274803	Interleukin-18 levels	rs12681624	8	144606172	C	G	-0.0935	0.0157	0.8179	2.59e-09	13657	TRUE	reported	textfile	0.00259025	35.4618
GCST90274803	Interleukin-18 levels	rs112338272	9	20069041	A	C	-0.1954	0.0425	0.0236	4.27e-06	14721	TRUE	reported	textfile	0.00143387	21.1355
GCST90274803	Interleukin-18 levels	rs56266057	10	17082153	T	G	0.0796	0.018	0.8662	9.77e-06	14295	TRUE	reported	textfile	0.00136616	19.5533
GCST90274803	Interleukin-18 levels	rs11605127	11	268430	C	G	-0.0629	0.0137	0.7543	4.41e-06	14730	TRUE	reported	textfile	0.00142901	21.0766
GCST90274803	Interleukin-18 levels	rs4758106	11	6482713	C	G	0.0595	0.0133	0.5639	7.69e-06	12411	TRUE	reported	textfile	0.00160999	20.0106
GCST90274803	Interleukin-18 levels	rs55858715	11	86685696	T	G	-0.117	0.0254	0.0649	4.1e-06	13233	TRUE	reported	textfile	0.00160085	21.2148
GCST90274803	Interleukin-18 levels	rs60235102	11	105060888	T	C	0.1154	0.0225	0.9237	2.91e-07	14722	TRUE	reported	textfile	0.00178363	26.3019
GCST90274803	Interleukin-18 levels	rs5744249	11	112025306	A	C	0.2039	0.0135	0.7618	1.53e-51	14742	TRUE	reported	textfile	0.0152385	228.091
GCST90274803	Interleukin-18 levels	rs35495214	11	112433719	T	C	0.1374	0.0291	0.0465	2.34e-06	14735	TRUE	reported	textfile	0.00151071	22.2909
GCST90274803	Interleukin-18 levels	rs113841145	11	116331456	A	G	0.2866	0.0629	0.9893	5.2e-06	13809	TRUE	reported	textfile	0.00150119	20.7581
GCST90274803	Interleukin-18 levels	rs7990672	13	90838056	T	G	-0.0568	0.0128	0.69	9.1e-06	14295	TRUE	reported	textfile	0.00137561	19.6887
GCST90274803	Interleukin-18 levels	rs35656694	16	52032393	A	C	0.0746	0.0165	0.851	6.15e-06	14744	TRUE	reported	textfile	0.0013845	20.4386
GCST90274803	Interleukin-18 levels	rs148504635	16	54161464	A	C	0.2532	0.0525	0.9857	1.42e-06	14737	TRUE	reported	textfile	0.00157585	23.2568
GCST90274803	Interleukin-18 levels	rs113552426	16	84730435	C	G	-0.278	0.0581	0.9792	1.71e-06	11249	TRUE	reported	textfile	0.00203114	22.8908
GCST90274803	Interleukin-18 levels	rs77994606	18	28763724	A	G	-0.2314	0.0472	0.9814	9.46e-07	14743	TRUE	reported	textfile	0.00162761	24.0317
GCST90274803	Interleukin-18 levels	rs2108621	19	5344989	T	C	0.0581	0.0126	0.3565	4.01e-06	14296	TRUE	reported	textfile	0.00148508	21.2594
GCST90274803	Interleukin-18 levels	rs1403742	20	51289816	A	T	-0.0567	0.0124	0.371	4.82e-06	14296	TRUE	reported	textfile	0.00146041	20.9056
GCST90274803	Interleukin-18 levels	rs35538453	21	15968566	CA	C	-0.3011	0.0663	0.0126	5.59e-06	10407	TRUE	reported	textfile	0.00197792	20.6211
GCST90274804	interleukin-18 receptor 1 levels	rs7512350	1	15404794	A	G	0.0921	0.0201	0.1213	4.6e-06	11771	TRUE	reported	textfile	0.00178049	20.992
GCST90274804	interleukin-18 receptor 1 levels	rs6693634	1	162509685	A	C	0.0537	0.012	0.4791	7.64e-06	14295	TRUE	reported	textfile	0.00139892	20.0228
GCST90274804	interleukin-18 receptor 1 levels	rs3010065	1	183830781	A	G	-0.0644	0.0145	0.7923	8.94e-06	14724	TRUE	reported	textfile	0.00133792	19.7232
GCST90274804	interleukin-18 receptor 1 levels	rs78714574	2	102637685	C	G	0.4727	0.0474	0.0198	2.01e-23	14735	TRUE	reported	textfile	0.00670414	99.4387
GCST90274804	interleukin-18 receptor 1 levels	rs140698681	2	102843538	CTTTTG	C	-0.2417	0.042	0.0263	8.68e-09	11334	TRUE	reported	textfile	0.00291343	33.1114
GCST90274804	interleukin-18 receptor 1 levels	rs55871806	2	102880806	C	G	0.5302	0.0152	0.1737	1e-200	14733	TRUE	reported	textfile	0.076285	1216.56
GCST90274804	interleukin-18 receptor 1 levels	rs75366565	2	103166288	T	C	-0.401	0.0142	0.1988	1.92e-175	14735	TRUE	reported	textfile	0.0513419	797.358
GCST90274804	interleukin-18 receptor 1 levels	rs2732865	2	103401780	A	C	0.3635	0.0303	0.0405	3.7e-33	14743	TRUE	reported	textfile	0.0096676	143.901
GCST90274804	interleukin-18 receptor 1 levels	rs113070302	2	103454352	T	G	-0.1397	0.0284	0.0535	8.7e-07	14743	TRUE	reported	textfile	0.00163854	24.1934
GCST90274804	interleukin-18 receptor 1 levels	rs114696908	2	236845654	A	G	0.1235	0.0278	0.0625	8.89e-06	14295	TRUE	reported	textfile	0.00137867	19.7326
GCST90274804	interleukin-18 receptor 1 levels	rs7642750	3	10580281	A	C	0.0935	0.02	0.8764	2.94e-06	11788	TRUE	reported	textfile	0.00185063	21.8519
GCST90274804	interleukin-18 receptor 1 levels	rs35021151	3	58414784	A	G	-0.1646	0.0342	0.0317	1.49e-06	14735	TRUE	reported	textfile	0.00156955	23.1605
GCST90274804	interleukin-18 receptor 1 levels	rs62257659	3	79589418	A	G	-0.2015	0.042	0.9745	1.61e-06	14727	TRUE	reported	textfile	0.00156048	23.014
GCST90274804	interleukin-18 receptor 1 levels	rs78199195	3	146882115	A	G	-0.0956	0.0196	0.8928	1.07e-06	14295	TRUE	reported	textfile	0.00166149	23.7872
GCST90274804	interleukin-18 receptor 1 levels	rs34333927	5	9342797	A	G	0.0658	0.0147	0.2237	7.6e-06	14741	TRUE	reported	textfile	0.00135738	20.0336
GCST90274804	interleukin-18 receptor 1 levels	rs139290695	5	120319225	A	T	-0.1505	0.0336	0.9589	7.49e-06	11791	TRUE	reported	textfile	0.00169866	20.0595
GCST90274804	interleukin-18 receptor 1 levels	rs78035061	6	801754	A	C	0.1039	0.0222	0.0787	2.87e-06	14295	TRUE	reported	textfile	0.00152995	21.901
GCST90274804	interleukin-18 receptor 1 levels	rs2267951	6	133019858	T	C	0.056	0.0125	0.3421	7.46e-06	14295	TRUE	reported	textfile	0.00140205	20.0676
GCST90274804	interleukin-18 receptor 1 levels	rs117145942	7	29690677	A	G	-0.3006	0.0649	0.0131	3.63e-06	13164	TRUE	reported	textfile	0.00162702	21.4498
GCST90274804	interleukin-18 receptor 1 levels	rs80317525	7	47517191	A	G	0.1408	0.0299	0.0468	2.49e-06	14730	TRUE	reported	textfile	0.00150317	22.172
GCST90274804	interleukin-18 receptor 1 levels	rs73176827	7	156048777	T	C	-0.1045	0.022	0.0762	2.03e-06	14733	TRUE	reported	textfile	0.00152908	22.5594
GCST90274804	interleukin-18 receptor 1 levels	rs190615956	8	67827730	A	T	-0.3331	0.0754	0.0269	9.97e-06	7424	TRUE	reported	textfile	0.00262197	19.5115
GCST90274804	interleukin-18 receptor 1 levels	rs144315890	8	102663032	A	ATATCTATC	-0.178	0.0377	0.9579	2.34e-06	10406	TRUE	reported	textfile	0.00213769	22.2881
GCST90274804	interleukin-18 receptor 1 levels	rs148530961	9	1057984	A	G	0.2415	0.0532	0.017	5.64e-06	14295	TRUE	reported	textfile	0.00143947	20.6039
GCST90274804	interleukin-18 receptor 1 levels	rs62554051	9	29175150	C	G	-0.1084	0.0243	0.0677	8.16e-06	14735	TRUE	reported	textfile	0.00134868	19.897
GCST90274804	interleukin-18 receptor 1 levels	rs60148804	10	47584857	C	G	-0.2162	0.0479	0.0325	6.37e-06	9829	TRUE	reported	textfile	0.00206839	20.3682
GCST90274804	interleukin-18 receptor 1 levels	rs117195704	10	61379709	A	G	-0.1505	0.0313	0.0389	1.52e-06	14730	TRUE	reported	textfile	0.00156711	23.1167
GCST90274804	interleukin-18 receptor 1 levels	rs139990768	11	37732931	T	C	-0.1848	0.0415	0.0239	8.47e-06	13860	TRUE	reported	textfile	0.00142864	19.8265
GCST90274804	interleukin-18 receptor 1 levels	rs11418872	12	54443328	CT	C	-0.0671	0.015	0.6643	7.7e-06	10893	TRUE	reported	textfile	0.00183366	20.007
GCST90274804	interleukin-18 receptor 1 levels	rs7398357	12	99887674	A	G	0.0662	0.0147	0.1899	6.69e-06	14735	TRUE	reported	textfile	0.00137447	20.2779
GCST90274804	interleukin-18 receptor 1 levels	rs1760941	14	20930038	A	C	0.0657	0.0142	0.7591	3.71e-06	14295	TRUE	reported	textfile	0.00149527	21.4039
GCST90274804	interleukin-18 receptor 1 levels	rs68109559	14	62549256	T	C	-0.0553	0.0124	0.3212	8.21e-06	14732	TRUE	reported	textfile	0.00134822	19.886
GCST90274804	interleukin-18 receptor 1 levels	rs28929474	14	94844947	T	C	0.2643	0.0445	0.0204	2.86e-09	14743	TRUE	reported	textfile	0.00238699	35.2708
GCST90274804	interleukin-18 receptor 1 levels	rs75969720	15	70052155	A	G	0.1945	0.0439	0.021	9.4e-06	14743	TRUE	reported	textfile	0.00132968	19.6269
GCST90274804	interleukin-18 receptor 1 levels	rs1477086	16	54743526	A	G	-0.1103	0.0243	0.0692	5.65e-06	14295	TRUE	reported	textfile	0.00143922	20.6005
GCST90274804	interleukin-18 receptor 1 levels	rs117599131	16	87926882	A	C	-0.1483	0.0317	0.0536	2.89e-06	13231	TRUE	reported	textfile	0.0016514	21.8826
GCST90274804	interleukin-18 receptor 1 levels	rs78357146	17	64305051	A	G	-0.3382	0.0378	0.9715	3.65e-19	14743	TRUE	reported	textfile	0.0054004	80.0396
GCST90274804	interleukin-18 receptor 1 levels	rs10401247	19	52051784	A	G	0.095	0.0211	0.8846	6.72e-06	11344	TRUE	reported	textfile	0.00178378	20.2678
GCST90274804	interleukin-18 receptor 1 levels	rs34174304	20	51193977	A	G	0.073	0.0149	0.8157	9.62e-07	14725	TRUE	reported	textfile	0.00162746	24.0002
GCST90274804	interleukin-18 receptor 1 levels	rs140199696	21	24054958	T	C	-0.2071	0.0454	0.9784	5.07e-06	14295	TRUE	reported	textfile	0.00145356	20.806
GCST90274804	interleukin-18 receptor 1 levels	rs79097546	22	19662319	T	C	-0.2754	0.056	0.9865	8.75e-07	14256	TRUE	reported	textfile	0.00169363	24.1819
GCST90274804	interleukin-18 receptor 1 levels	rs116935210	22	34904594	A	G	0.2387	0.0512	0.9848	3.13e-06	14733	TRUE	reported	textfile	0.0014731	21.7323
GCST90274805	Interleukin-1-alpha levels	rs6702801	1	89516076	C	G	-0.077	0.0171	0.6598	6.7e-06	7943	TRUE	reported	textfile	0.00254623	20.2712
GCST90274805	Interleukin-1-alpha levels	rs12047801	1	105113404	T	C	0.0783	0.0171	0.174	4.67e-06	11785	TRUE	reported	textfile	0.00177595	20.9632
GCST90274805	Interleukin-1-alpha levels	rs115494443	1	116784131	A	G	0.2658	0.0565	0.0186	2.55e-06	10853	TRUE	reported	textfile	0.00203507	22.1275
GCST90274805	Interleukin-1-alpha levels	rs115602471	2	170964850	T	C	0.2215	0.0469	0.0311	2.33e-06	11340	TRUE	reported	textfile	0.00196307	22.301
GCST90274805	Interleukin-1-alpha levels	rs190042298	3	147628690	A	G	0.1502	0.0339	0.0497	9.39e-06	9897	TRUE	reported	textfile	0.00197959	19.6269
GCST90274805	Interleukin-1-alpha levels	rs10063171	5	67352803	T	G	0.0775	0.0175	0.1932	9.49e-06	11340	TRUE	reported	textfile	0.00172649	19.6088
GCST90274805	Interleukin-1-alpha levels	rs10057700	5	161958436	A	G	-0.0822	0.0181	0.4388	5.59e-06	8587	TRUE	reported	textfile	0.00239609	20.6198
GCST90274805	Interleukin-1-alpha levels	rs11759846	6	32586222	A	G	-0.3263	0.0266	0.0799	1.36e-34	11788	TRUE	reported	textfile	0.0126044	150.452
GCST90274805	Interleukin-1-alpha levels	rs9272305	6	32603879	A	C	-0.2444	0.0462	0.0316	1.22e-07	8587	TRUE	reported	textfile	0.00324836	27.978
GCST90274805	Interleukin-1-alpha levels	rs13195317	6	32656094	T	C	-0.3251	0.0554	0.0358	4.4e-09	11301	TRUE	reported	textfile	0.00303792	34.43
GCST90274805	Interleukin-1-alpha levels	rs12529944	6	84066908	T	C	-0.0845	0.0189	0.178	7.79e-06	11340	TRUE	reported	textfile	0.00175959	19.9854
GCST90274805	Interleukin-1-alpha levels	rs10233998	7	89060931	T	G	0.131	0.0286	0.0604	4.64e-06	11785	TRUE	reported	textfile	0.00177709	20.9767
GCST90274805	Interleukin-1-alpha levels	rs16886503	8	89744017	A	T	0.2438	0.0524	0.9824	3.28e-06	11786	TRUE	reported	textfile	0.00183333	21.6437
GCST90274805	Interleukin-1-alpha levels	rs11461659	11	60773403	CA	C	0.073	0.0165	0.4802	9.68e-06	7943	TRUE	reported	textfile	0.00245824	19.569
GCST90274805	Interleukin-1-alpha levels	rs72937918	11	80672314	T	C	-0.2056	0.0452	0.0233	5.4e-06	11772	TRUE	reported	textfile	0.00175451	20.6869
GCST90274805	Interleukin-1-alpha levels	rs145501816	11	98540302	A	AAC	0.1696	0.0371	0.9558	4.84e-06	8391	TRUE	reported	textfile	0.00248433	20.893
GCST90274805	Interleukin-1-alpha levels	rs523604	11	118755738	A	G	0.0754	0.0142	0.5264	1.1e-07	10290	TRUE	reported	textfile	0.00273251	28.1891
GCST90274805	Interleukin-1-alpha levels	rs76012752	12	28953348	A	G	0.1568	0.0352	0.9527	8.41e-06	11340	TRUE	reported	textfile	0.00174676	19.8395
GCST90274805	Interleukin-1-alpha levels	rs7138689	12	103893494	T	G	0.0961	0.0208	0.8877	3.83e-06	11777	TRUE	reported	textfile	0.00180925	21.3426
GCST90274805	Interleukin-1-alpha levels	rs4767214	12	114539621	T	C	0.062	0.013	0.5326	1.85e-06	11772	TRUE	reported	textfile	0.00192845	22.7417
GCST90274805	Interleukin-1-alpha levels	rs76544453	14	81651382	T	C	-0.1609	0.0361	0.9585	8.31e-06	11788	TRUE	reported	textfile	0.00168239	19.862
GCST90274805	Interleukin-1-alpha levels	rs78267257	14	83490781	A	G	-0.1825	0.0406	0.0323	6.95e-06	10903	TRUE	reported	textfile	0.00184979	20.202
GCST90274805	Interleukin-1-alpha levels	rs117537822	17	32073614	T	C	0.2176	0.0439	0.9755	7.17e-07	11788	TRUE	reported	textfile	0.00207991	24.5649
GCST90274805	Interleukin-1-alpha levels	rs61098036	17	53509585	A	G	-0.0856	0.0187	0.8232	4.7e-06	9891	TRUE	reported	textfile	0.002114	20.9496
GCST90274805	Interleukin-1-alpha levels	rs11878153	18	308555	A	G	0.1116	0.0221	0.9015	4.42e-07	11787	TRUE	reported	textfile	0.00215875	25.4959
GCST90274805	Interleukin-1-alpha levels	rs2426634	20	55282711	A	G	-0.0896	0.0198	0.1376	6.03e-06	11787	TRUE	reported	textfile	0.00173432	20.4744
GCST90274806	Interleukin-2 levels	rs79419497	2	192579384	A	G	0.2016	0.0424	0.9733	1.99e-06	11789	TRUE	reported	textfile	0.00191399	22.6035
GCST90274806	Interleukin-2 levels	rs142641125	3	12396234	T	C	0.2095	0.0419	0.0287	5.73e-07	11789	TRUE	reported	textfile	0.00211613	24.9958
GCST90274806	Interleukin-2 levels	rs77853517	3	64865615	T	C	-0.1048	0.0217	0.8961	1.37e-06	11787	TRUE	reported	textfile	0.00197488	23.32
GCST90274806	Interleukin-2 levels	rs7638939	3	125991040	A	T	0.0854	0.0174	0.8293	9.2e-07	11769	TRUE	reported	textfile	0.00204263	24.0848
GCST90274806	Interleukin-2 levels	rs75739108	3	137247468	T	C	0.1737	0.038	0.039	4.85e-06	11341	TRUE	reported	textfile	0.001839	20.8908
GCST90274806	Interleukin-2 levels	rs111783480	4	14756774	A	G	-0.1462	0.0329	0.1075	8.84e-06	9265	TRUE	reported	textfile	0.00212683	19.7428
GCST90274806	Interleukin-2 levels	rs79925007	4	34713434	T	G	0.1176	0.0255	0.9036	3.99e-06	11341	TRUE	reported	textfile	0.00187184	21.2646
GCST90274806	Interleukin-2 levels	rs77880908	4	47700645	T	C	-0.0886	0.0196	0.1258	6.17e-06	11770	TRUE	reported	textfile	0.00173311	20.4306
GCST90274806	Interleukin-2 levels	rs6535212	4	138235156	T	G	-0.0646	0.0139	0.6861	3.36e-06	11784	TRUE	reported	textfile	0.00182956	21.5954
GCST90274806	Interleukin-2 levels	rs4703508	5	35188802	T	C	-0.1216	0.026	0.9334	2.91e-06	11789	TRUE	reported	textfile	0.00185199	21.8699
GCST90274806	Interleukin-2 levels	rs72659067	8	62639773	A	G	0.3327	0.0736	0.0111	6.17e-06	9980	TRUE	reported	textfile	0.0020433	20.4297
GCST90274806	Interleukin-2 levels	rs11141276	9	88777064	T	C	0.1434	0.0306	0.0611	2.78e-06	9265	TRUE	reported	textfile	0.00236473	21.9564
GCST90274806	Interleukin-2 levels	rs74852566	10	2293803	T	G	-0.1999	0.0431	0.0244	3.52e-06	11789	TRUE	reported	textfile	0.00182139	21.5079
GCST90274806	Interleukin-2 levels	rs1657222	10	34837139	A	G	-0.0621	0.0137	0.4037	5.82e-06	11340	TRUE	reported	textfile	0.0018086	20.5431
GCST90274806	Interleukin-2 levels	rs10996419	10	67202938	T	C	-0.1222	0.0259	0.9188	2.38e-06	11784	TRUE	reported	textfile	0.00188552	22.2571
GCST90274806	Interleukin-2 levels	rs55813957	11	128560199	C	G	0.0728	0.016	0.7076	5.36e-06	11341	TRUE	reported	textfile	0.00182213	20.6988
GCST90274806	Interleukin-2 levels	rs77832761	13	85868678	A	G	0.1922	0.0414	0.0318	3.44e-06	11785	TRUE	reported	textfile	0.00182551	21.5493
GCST90274806	Interleukin-2 levels	rs145516501	13	95200973	CA	C	-0.2759	0.0539	0.0229	3.08e-07	8383	TRUE	reported	textfile	0.00311581	26.1952
GCST90274806	Interleukin-2 levels	rs144129701	14	55563894	C	G	-0.2699	0.0576	0.9727	2.79e-06	11341	TRUE	reported	textfile	0.00193228	21.9525
GCST90274806	Interleukin-2 levels	rs200667067	16	1789487	A	ATC	0.0917	0.0203	0.8218	6.27e-06	8372	TRUE	reported	textfile	0.00243142	20.4006
GCST90274806	Interleukin-2 levels	rs36006983	16	77431739	T	C	-0.0728	0.0153	0.7384	1.95e-06	11341	TRUE	reported	textfile	0.00199234	22.6362
GCST90274806	Interleukin-2 levels	rs28515912	17	103299	A	C	-0.0723	0.0149	0.6969	1.22e-06	10723	TRUE	reported	textfile	0.00219096	23.5409
GCST90274806	Interleukin-2 levels	rs35252272	17	73558213	G	GT	-0.081	0.0177	0.7096	4.73e-06	7307	TRUE	reported	textfile	0.00285786	20.9365
GCST90274806	Interleukin-2 levels	rs1943222	18	58028057	A	G	-0.0622	0.0138	0.6878	6.57e-06	11789	TRUE	reported	textfile	0.00172028	20.3118
GCST90274806	Interleukin-2 levels	rs150999021	19	54588401	CAAAT	C	0.0798	0.0175	0.5014	5.12e-06	7456	TRUE	reported	textfile	0.00278108	20.788
GCST90274806	Interleukin-2 levels	rs35266089	19	55506516	T	TA	-0.1007	0.0197	0.222	3.19e-07	7943	TRUE	reported	textfile	0.00327881	26.1226
GCST90274807	Interleukin-20 levels	rs72633862	1	9746065	T	G	-0.1722	0.0376	0.0444	4.65e-06	11774	TRUE	reported	textfile	0.00177825	20.9709
GCST90274807	Interleukin-20 levels	rs114363239	1	41433965	T	C	-0.2372	0.0487	0.0189	1.11e-06	11782	TRUE	reported	textfile	0.00200946	23.7191
GCST90274807	Interleukin-20 levels	rs112421516	1	67400701	A	G	0.1935	0.0435	0.9708	8.66e-06	11336	TRUE	reported	textfile	0.00174247	19.7837
GCST90274807	Interleukin-20 levels	rs35710660	1	72288886	A	AT	-0.0779	0.0174	0.5308	7.57e-06	7943	TRUE	reported	textfile	0.00251708	20.0386
GCST90274807	Interleukin-20 levels	rs115191082	1	104640701	T	G	-0.2543	0.0561	0.0149	5.82e-06	11294	TRUE	reported	textfile	0.00181606	20.5442
GCST90274807	Interleukin-20 levels	rs2285212	1	169461481	T	C	-0.1112	0.0248	0.9158	7.33e-06	11336	TRUE	reported	textfile	0.00177042	20.1016
GCST90274807	Interleukin-20 levels	rs383039	1	242399370	A	G	-0.0698	0.0156	0.2136	7.66e-06	11783	TRUE	reported	textfile	0.00169617	20.0165
GCST90274807	Interleukin-20 levels	rs13421547	2	13940522	T	C	0.147	0.0325	0.044	6.09e-06	11784	TRUE	reported	textfile	0.00173309	20.4548
GCST90274807	Interleukin-20 levels	rs114209791	2	52215130	A	G	-0.2134	0.046	0.9756	3.5e-06	11784	TRUE	reported	textfile	0.00182301	21.5179
GCST90274807	Interleukin-20 levels	rs146918864	2	141913966	T	C	-0.2551	0.0515	0.0228	7.29e-07	11438	TRUE	reported	textfile	0.00214055	24.5319
GCST90274807	Interleukin-20 levels	rs35508685	2	213241261	T	C	0.1688	0.0373	0.9672	6.03e-06	11782	TRUE	reported	textfile	0.00173522	20.4764
GCST90274807	Interleukin-20 levels	rs73192044	3	119431497	A	G	-0.1066	0.0237	0.9032	6.86e-06	11336	TRUE	reported	textfile	0.00178149	20.2274
GCST90274807	Interleukin-20 levels	rs12498781	4	133183457	A	G	0.0635	0.0137	0.3202	3.57e-06	11763	TRUE	reported	textfile	0.00182304	21.4799
GCST90274807	Interleukin-20 levels	rs34172193	6	112451601	A	G	-0.2175	0.0488	0.02	8.31e-06	10918	TRUE	reported	textfile	0.00181613	19.8609
GCST90274807	Interleukin-20 levels	rs143181662	7	17753237	T	C	0.0719	0.0156	0.5043	4.05e-06	8587	TRUE	reported	textfile	0.00246771	21.2377
GCST90274807	Interleukin-20 levels	rs6952803	7	54991055	A	G	0.2776	0.0597	0.9804	3.32e-06	10849	TRUE	reported	textfile	0.001989	21.6177
GCST90274807	Interleukin-20 levels	rs188205021	11	100596026	T	C	-0.222	0.0427	0.0255	2e-07	11774	TRUE	reported	textfile	0.0022905	27.0257
GCST90274807	Interleukin-20 levels	rs143409618	13	112575760	T	C	-0.2247	0.0504	0.0541	8.26e-06	11784	TRUE	reported	textfile	0.00168392	19.8734
GCST90274807	Interleukin-20 levels	rs72659995	14	21169862	T	C	-0.1232	0.0267	0.9142	3.95e-06	11336	TRUE	reported	textfile	0.00187467	21.2874
GCST90274807	Interleukin-20 levels	rs61992201	14	48507353	T	G	0.0888	0.0201	0.1397	9.97e-06	10267	TRUE	reported	textfile	0.00189743	19.5141
GCST90274807	Interleukin-20 levels	rs28542561	15	23769949	T	C	-0.1753	0.0372	0.965	2.45e-06	11774	TRUE	reported	textfile	0.0018825	22.2026
GCST90274807	Interleukin-20 levels	rs117977288	16	80689313	T	G	-0.1546	0.0316	0.9553	9.96e-07	11784	TRUE	reported	textfile	0.00202708	23.9316
GCST90274807	Interleukin-20 levels	rs11432579	18	58431552	G	GTT	0.3109	0.0641	0.9851	1.23e-06	7902	TRUE	reported	textfile	0.00296823	23.5188
GCST90274807	Interleukin-20 levels	rs12969831	18	74247282	A	G	0.1474	0.0331	0.9399	8.46e-06	11336	TRUE	reported	textfile	0.00174631	19.8272
GCST90274807	Interleukin-20 levels	rs34691354	18	75094435	C	G	0.0651	0.0143	0.6659	5.3e-06	11336	TRUE	reported	textfile	0.00182489	20.7211
GCST90274808	Interleukin-20 receptor subunit alpha levels	rs28846828	1	153082810	T	C	-0.0765	0.0154	0.4228	6.78e-07	8817	TRUE	reported	textfile	0.00279092	24.6708
GCST90274808	Interleukin-20 receptor subunit alpha levels	rs12138611	1	168180874	C	G	0.119	0.0256	0.1039	3.34e-06	11344	TRUE	reported	textfile	0.00190117	21.6042
GCST90274808	Interleukin-20 receptor subunit alpha levels	rs2064077	1	171216897	T	C	0.1072	0.0241	0.083	8.66e-06	11790	TRUE	reported	textfile	0.00167538	19.7825
GCST90274808	Interleukin-20 receptor subunit alpha levels	rs2883991	2	53038599	T	C	0.08	0.0181	0.8477	9.88e-06	11789	TRUE	reported	textfile	0.00165435	19.5321
GCST90274808	Interleukin-20 receptor subunit alpha levels	rs34488531	2	66332146	CT	C	0.077	0.0172	0.3457	7.58e-06	7943	TRUE	reported	textfile	0.00251678	20.0362
GCST90274808	Interleukin-20 receptor subunit alpha levels	rs4667792	2	166018354	T	C	-0.0606	0.0135	0.5471	7.16e-06	11344	TRUE	reported	textfile	0.00177313	20.1466
GCST90274808	Interleukin-20 receptor subunit alpha levels	rs9817113	3	151178393	T	C	0.1541	0.0346	0.0446	8.44e-06	11790	TRUE	reported	textfile	0.00167961	19.8326
GCST90274808	Interleukin-20 receptor subunit alpha levels	rs6842116	4	6909807	C	G	-0.0925	0.0204	0.8324	5.78e-06	11344	TRUE	reported	textfile	0.00180913	20.5564
GCST90274808	Interleukin-20 receptor subunit alpha levels	rs115680168	4	164735206	T	C	-0.3364	0.0757	0.0177	8.84e-06	7586	TRUE	reported	textfile	0.00259644	19.7427
GCST90274808	Interleukin-20 receptor subunit alpha levels	rs188200783	5	22203180	T	C	-0.2004	0.0449	0.0429	8.07e-06	8974	TRUE	reported	textfile	0.0022149	19.9162
GCST90274808	Interleukin-20 receptor subunit alpha levels	rs143067549	5	46131995	T	C	-0.4166	0.091	0.0114	4.69e-06	7315	TRUE	reported	textfile	0.00285693	20.9526
GCST90274808	Interleukin-20 receptor subunit alpha levels	rs59446445	5	154577444	A	G	0.1741	0.038	0.0321	4.61e-06	11790	TRUE	reported	textfile	0.00177723	20.9873
GCST90274808	Interleukin-20 receptor subunit alpha levels	rs145607970	6	32624017	A	C	-0.2162	0.048	0.0367	6.66e-06	7523	TRUE	reported	textfile	0.00268948	20.2821
GCST90274808	Interleukin-20 receptor subunit alpha levels	rs6920753	6	158071161	A	G	-0.0664	0.0144	0.704	4.01e-06	11762	TRUE	reported	textfile	0.00180445	21.2587
GCST90274808	Interleukin-20 receptor subunit alpha levels	rs113563938	7	12560554	A	T	0.3176	0.0676	0.9871	2.62e-06	11344	TRUE	reported	textfile	0.00194203	22.0694
GCST90274808	Interleukin-20 receptor subunit alpha levels	rs11987533	8	35154239	A	G	0.1171	0.0198	0.1374	3.34e-09	11344	TRUE	reported	textfile	0.00307383	34.9709
GCST90274808	Interleukin-20 receptor subunit alpha levels	rs12056343	8	79840734	T	G	-0.0761	0.0166	0.7494	4.55e-06	9894	TRUE	reported	textfile	0.00211963	21.0119
GCST90274808	Interleukin-20 receptor subunit alpha levels	rs113153423	8	139987300	A	G	0.1913	0.0407	0.972	2.6e-06	11792	TRUE	reported	textfile	0.00187	22.0886
GCST90274808	Interleukin-20 receptor subunit alpha levels	rs113105910	11	5315973	A	G	-0.2425	0.0538	0.0165	6.56e-06	11786	TRUE	reported	textfile	0.00172086	20.3135
GCST90274808	Interleukin-20 receptor subunit alpha levels	rs71476058	11	109386685	A	T	-0.2711	0.0606	0.0278	7.69e-06	7943	TRUE	reported	textfile	0.00251325	20.008
GCST90274808	Interleukin-20 receptor subunit alpha levels	rs72785422	16	14288564	T	C	0.0897	0.0195	0.8313	4.22e-06	11343	TRUE	reported	textfile	0.00186199	21.1563
GCST90274808	Interleukin-20 receptor subunit alpha levels	rs74032581	16	83519341	A	T	-0.1343	0.0298	0.9366	6.58e-06	11344	TRUE	reported	textfile	0.00178721	20.3069
GCST90274808	Interleukin-20 receptor subunit alpha levels	rs149111746	17	59389022	A	G	0.2357	0.0511	0.0208	3.98e-06	11783	TRUE	reported	textfile	0.00180234	21.2718
GCST90274809	Interleukin-22 receptor subunit alpha-1 levels	rs187651556	1	29484787	T	C	-0.3827	0.0859	0.9838	8.38e-06	6752	TRUE	reported	textfile	0.00293105	19.8428
GCST90274809	Interleukin-22 receptor subunit alpha-1 levels	rs78594373	2	85320044	T	C	-0.1271	0.0273	0.0671	3.23e-06	11767	TRUE	reported	textfile	0.00183866	21.6717
GCST90274809	Interleukin-22 receptor subunit alpha-1 levels	rs114416525	3	99744651	A	G	0.2819	0.0619	0.0142	5.26e-06	11345	TRUE	reported	textfile	0.00182478	20.7363
GCST90274809	Interleukin-22 receptor subunit alpha-1 levels	rs146501549	3	164196006	CCCA	C	0.0731	0.0163	0.4392	7.3e-06	7943	TRUE	reported	textfile	0.00252567	20.1071
GCST90274809	Interleukin-22 receptor subunit alpha-1 levels	rs1473089	4	26143082	A	C	0.2679	0.0561	0.0253	1.79e-06	10916	TRUE	reported	textfile	0.00208473	22.8003
GCST90274809	Interleukin-22 receptor subunit alpha-1 levels	rs75590335	4	157031745	A	G	0.1722	0.037	0.0376	3.25e-06	11345	TRUE	reported	textfile	0.00190559	21.6564
GCST90274809	Interleukin-22 receptor subunit alpha-1 levels	rs13169282	5	144256718	A	G	-0.0709	0.0158	0.2216	7.21e-06	11783	TRUE	reported	textfile	0.00170601	20.1328
GCST90274809	Interleukin-22 receptor subunit alpha-1 levels	rs79229049	7	81154741	A	T	-0.2102	0.0412	0.9695	3.36e-07	11781	TRUE	reported	textfile	0.0022046	26.0254
GCST90274809	Interleukin-22 receptor subunit alpha-1 levels	rs11777386	8	52767675	A	G	-0.1003	0.0224	0.0953	7.55e-06	11779	TRUE	reported	textfile	0.00169926	20.0462
GCST90274809	Interleukin-22 receptor subunit alpha-1 levels	rs56282088	8	81502336	A	G	0.2815	0.0571	0.0165	8.23e-07	10919	TRUE	reported	textfile	0.00222094	24.2999
GCST90274809	Interleukin-22 receptor subunit alpha-1 levels	rs13257574	8	87485765	T	C	0.2714	0.0584	0.0167	3.36e-06	11306	TRUE	reported	textfile	0.00190658	21.5932
GCST90274809	Interleukin-22 receptor subunit alpha-1 levels	rs3181361	9	117667449	T	C	0.27	0.0582	0.0163	3.5e-06	11345	TRUE	reported	textfile	0.00189345	21.5182
GCST90274809	Interleukin-22 receptor subunit alpha-1 levels	rs12240324	10	44669337	A	G	0.2203	0.047	0.9713	2.77e-06	11793	TRUE	reported	textfile	0.00185952	21.9664
GCST90274809	Interleukin-22 receptor subunit alpha-1 levels	rs148579602	10	71011969	T	TA	0.0784	0.017	0.6334	3.99e-06	7943	TRUE	reported	textfile	0.00267047	21.263
GCST90274809	Interleukin-22 receptor subunit alpha-1 levels	rs11607326	11	83564435	A	T	-0.0919	0.0206	0.1246	8.15e-06	11345	TRUE	reported	textfile	0.00175118	19.8985
GCST90274809	Interleukin-22 receptor subunit alpha-1 levels	rs369913010	12	131925456	T	C	-0.2141	0.0484	0.0264	9.71e-06	9246	TRUE	reported	textfile	0.00211189	19.5636
GCST90274809	Interleukin-22 receptor subunit alpha-1 levels	rs17256492	14	62394907	T	C	-0.0751	0.0162	0.7694	3.56e-06	11345	TRUE	reported	textfile	0.0018907	21.4869
GCST90274809	Interleukin-22 receptor subunit alpha-1 levels	rs7158900	14	94197473	A	G	-0.0674	0.0138	0.6092	1.04e-06	11344	TRUE	reported	textfile	0.00209837	23.8498
GCST90274809	Interleukin-22 receptor subunit alpha-1 levels	rs143949731	18	22333712	T	C	0.1655	0.0366	0.0384	6.13e-06	11782	TRUE	reported	textfile	0.00173245	20.4437
GCST90274809	Interleukin-22 receptor subunit alpha-1 levels	rs4811167	20	50001752	T	C	0.0632	0.0134	0.5504	2.4e-06	11793	TRUE	reported	textfile	0.0018827	22.2408
GCST90274809	Interleukin-22 receptor subunit alpha-1 levels	rs117263973	21	42295154	A	G	0.3467	0.0752	0.0109	4.02e-06	10858	TRUE	reported	textfile	0.00195377	21.2516
GCST90274809	Interleukin-22 receptor subunit alpha-1 levels	rs4466	22	35723831	A	G	0.0906	0.0203	0.1324	8.08e-06	11792	TRUE	reported	textfile	0.00168633	19.9155
GCST90274810	Interleukin-24 levels	rs116790447	1	18931322	T	C	0.1729	0.0371	0.0521	3.16e-06	9453	TRUE	reported	textfile	0.00229232	21.7145
GCST90274810	Interleukin-24 levels	rs199770642	1	153060770	A	T	0.0762	0.0162	0.4768	2.55e-06	7943	TRUE	reported	textfile	0.00277771	22.1193
GCST90274810	Interleukin-24 levels	rs36183478	1	236592040	T	C	0.0815	0.0172	0.4915	2.15e-06	8587	TRUE	reported	textfile	0.00260785	22.4469
GCST90274810	Interleukin-24 levels	rs61760504	4	47684375	C	G	0.12	0.0265	0.9234	5.95e-06	11337	TRUE	reported	textfile	0.00180546	20.5019
GCST90274810	Interleukin-24 levels	rs2341294	5	149232308	A	G	-0.1318	0.028	0.0716	2.51e-06	9900	TRUE	reported	textfile	0.0022331	22.1527
GCST90274810	Interleukin-24 levels	rs145295031	7	9959098	A	T	0.3063	0.0647	0.014	2.2e-06	11287	TRUE	reported	textfile	0.00198173	22.4083
GCST90274810	Interleukin-24 levels	rs167018	7	155623090	A	G	0.0657	0.0136	0.4443	1.36e-06	11336	TRUE	reported	textfile	0.00205447	23.3333
GCST90274810	Interleukin-24 levels	rs76088721	9	23373327	T	C	0.1847	0.0417	0.9596	9.46e-06	8587	TRUE	reported	textfile	0.00227945	19.6137
GCST90274810	Interleukin-24 levels	rs11256610	10	6122343	A	G	0.3005	0.0641	0.0145	2.76e-06	10850	TRUE	reported	textfile	0.00202146	21.9732
GCST90274810	Interleukin-24 levels	rs145450029	11	76932037	T	G	-0.2153	0.0484	0.0246	8.65e-06	11784	TRUE	reported	textfile	0.00167639	19.7844
GCST90274810	Interleukin-24 levels	rs145660089	11	94477313	T	C	0.2004	0.0446	0.0274	7.01e-06	11779	TRUE	reported	textfile	0.00171109	20.1861
GCST90274810	Interleukin-24 levels	rs12275648	11	129057999	T	C	-0.0696	0.0155	0.3114	7.11e-06	10277	TRUE	reported	textfile	0.00195811	20.1591
GCST90274810	Interleukin-24 levels	rs146778171	12	27963647	A	AAAC	0.1086	0.0242	0.8723	7.2e-06	7943	TRUE	reported	textfile	0.00252898	20.1335
GCST90274810	Interleukin-24 levels	rs145891540	12	93849398	T	G	0.1913	0.0422	0.0315	5.81e-06	11772	TRUE	reported	textfile	0.0017426	20.5462
GCST90274810	Interleukin-24 levels	rs71445573	12	112829103	CAT	C	0.081	0.0167	0.4923	1.23e-06	7943	TRUE	reported	textfile	0.00295303	23.5195
GCST90274810	Interleukin-24 levels	rs61997688	14	57398908	T	C	-0.0757	0.017	0.8019	8.47e-06	11772	TRUE	reported	textfile	0.00168156	19.8253
GCST90274810	Interleukin-24 levels	rs7401175	14	86024172	A	T	0.0892	0.0195	0.2392	4.78e-06	7943	TRUE	reported	textfile	0.00262744	20.9195
GCST90274810	Interleukin-24 levels	rs117613902	14	97741799	A	G	-0.3	0.0657	0.9862	4.97e-06	10850	TRUE	reported	textfile	0.001918	20.8464
GCST90274810	Interleukin-24 levels	rs12588414	14	104576816	A	G	0.0753	0.0169	0.2361	8.37e-06	10273	TRUE	reported	textfile	0.00192877	19.8487
GCST90274810	Interleukin-24 levels	rs60306270	16	49575164	A	G	-0.0886	0.0191	0.1398	3.51e-06	11781	TRUE	reported	textfile	0.00182317	21.5143
GCST90274810	Interleukin-24 levels	rs2165910	18	7919506	A	G	0.0674	0.015	0.7371	7.01e-06	11768	TRUE	reported	textfile	0.00171273	20.1866
GCST90274810	Interleukin-24 levels	rs113974014	19	2576036	C	G	-0.1197	0.0268	0.8687	7.95e-06	7943	TRUE	reported	textfile	0.00250521	19.9439
GCST90274810	Interleukin-24 levels	rs143986178	21	26067535	A	G	0.2969	0.0644	0.0144	4.02e-06	10850	TRUE	reported	textfile	0.0019551	21.2505
GCST90274810	Interleukin-24 levels	rs73169406	22	48661109	A	G	0.111	0.0207	0.1327	8.22e-08	11337	TRUE	reported	textfile	0.00252992	28.7494
GCST90274811	Interleukin-2 receptor subunit beta levels	rs116068903	1	67498721	T	C	0.2831	0.0636	0.0151	8.54e-06	10470	TRUE	reported	textfile	0.00188885	19.8099
GCST90274811	Interleukin-2 receptor subunit beta levels	rs116381951	1	177439129	T	C	0.2794	0.063	0.9817	9.21e-06	9983	TRUE	reported	textfile	0.00196633	19.6646
GCST90274811	Interleukin-2 receptor subunit beta levels	rs13001788	2	31896839	T	C	0.2769	0.0557	0.9745	6.65e-07	8243	TRUE	reported	textfile	0.00298917	24.7076
GCST90274811	Interleukin-2 receptor subunit beta levels	rs115890206	2	171243489	A	G	0.232	0.0502	0.9786	3.81e-06	10403	TRUE	reported	textfile	0.00204889	21.3543
GCST90274811	Interleukin-2 receptor subunit beta levels	rs111805691	4	13099601	A	G	-0.1278	0.0286	0.0648	7.88e-06	11344	TRUE	reported	textfile	0.00175711	19.9643
GCST90274811	Interleukin-2 receptor subunit beta levels	rs17549820	4	108118301	T	C	0.0631	0.0129	0.5622	1e-06	11791	TRUE	reported	textfile	0.00202511	23.9224
GCST90274811	Interleukin-2 receptor subunit beta levels	rs116007066	4	136755243	A	G	-0.2101	0.0441	0.025	1.9e-06	10295	TRUE	reported	textfile	0.00219985	22.6929
GCST90274811	Interleukin-2 receptor subunit beta levels	rs199629395	5	22599432	T	TA	-0.2288	0.0454	0.9611	4.66e-07	7943	TRUE	reported	textfile	0.00318735	25.3917
GCST90274811	Interleukin-2 receptor subunit beta levels	rs11153066	6	107846644	T	C	0.0615	0.0137	0.5833	7.15e-06	11343	TRUE	reported	textfile	0.00177341	20.148
GCST90274811	Interleukin-2 receptor subunit beta levels	rs9321271	6	131393771	A	C	-0.157	0.0325	0.9549	1.36e-06	11779	TRUE	reported	textfile	0.00197726	23.3324
GCST90274811	Interleukin-2 receptor subunit beta levels	rs1472270	7	98121843	C	G	0.0704	0.0144	0.346	1.01e-06	11344	TRUE	reported	textfile	0.00210252	23.897
GCST90274811	Interleukin-2 receptor subunit beta levels	rs147955591	8	120536724	A	C	-0.0739	0.0166	0.2186	8.52e-06	11344	TRUE	reported	textfile	0.00174401	19.8151
GCST90274811	Interleukin-2 receptor subunit beta levels	rs301439	9	4589802	C	G	-0.0643	0.0144	0.6412	8e-06	11344	TRUE	reported	textfile	0.00175456	19.9352
GCST90274811	Interleukin-2 receptor subunit beta levels	rs34246740	11	36198233	T	C	-0.0721	0.0156	0.2619	3.8e-06	11344	TRUE	reported	textfile	0.00187948	21.3572
GCST90274811	Interleukin-2 receptor subunit beta levels	rs141460846	11	40470032	T	C	-0.2471	0.0535	0.9783	3.86e-06	11304	TRUE	reported	textfile	0.00188359	21.3285
GCST90274811	Interleukin-2 receptor subunit beta levels	rs71476282	11	115220909	T	C	-0.1842	0.0412	0.0363	7.79e-06	11344	TRUE	reported	textfile	0.00175895	19.9852
GCST90274811	Interleukin-2 receptor subunit beta levels	rs56353341	12	13099229	T	C	-0.0984	0.021	0.7599	2.79e-06	7943	TRUE	reported	textfile	0.00275656	21.9504
GCST90274811	Interleukin-2 receptor subunit beta levels	rs2157876	12	111592380	T	G	-0.1133	0.0239	0.0879	2.13e-06	11343	TRUE	reported	textfile	0.00197732	22.4692
GCST90274811	Interleukin-2 receptor subunit beta levels	rs111358562	13	30976443	A	C	-0.1638	0.0368	0.3346	8.54e-06	8817	TRUE	reported	textfile	0.00224201	19.8077
GCST90274811	Interleukin-2 receptor subunit beta levels	rs55757846	14	25692351	A	G	-0.1021	0.0231	0.8947	9.87e-06	11344	TRUE	reported	textfile	0.00171915	19.5322
GCST90274811	Interleukin-2 receptor subunit beta levels	rs11630708	15	84665328	T	C	-0.2102	0.0443	0.9766	2.09e-06	11788	TRUE	reported	textfile	0.00190629	22.5105
GCST90274811	Interleukin-2 receptor subunit beta levels	rs55987136	16	12220199	T	C	-0.1967	0.0443	0.9753	8.99e-06	11781	TRUE	reported	textfile	0.00167068	19.7119
GCST90274811	Interleukin-2 receptor subunit beta levels	rs9921181	16	80775714	A	G	-0.0606	0.0128	0.4465	2.2e-06	11786	TRUE	reported	textfile	0.00189816	22.4105
GCST90274811	Interleukin-2 receptor subunit beta levels	rs117538197	17	4507431	T	C	0.1213	0.0261	0.0695	3.36e-06	11774	TRUE	reported	textfile	0.00183114	21.5957
GCST90274811	Interleukin-2 receptor subunit beta levels	rs117953283	17	74316443	T	G	0.1688	0.0374	0.0635	6.38e-06	8397	TRUE	reported	textfile	0.00242005	20.3656
GCST90274811	Interleukin-2 receptor subunit beta levels	rs2281533	20	6103768	C	G	-0.1844	0.0404	0.0481	5.01e-06	11776	TRUE	reported	textfile	0.00176601	20.8298
GCST90274812	Interleukin-33 levels	rs201096730	1	15344293	T	TC	0.1947	0.0435	0.9543	7.61e-06	7943	TRUE	reported	textfile	0.00251579	20.0283
GCST90274812	Interleukin-33 levels	rs112523022	2	13437884	A	ATG	-0.0903	0.0203	0.6895	8.66e-06	7456	TRUE	reported	textfile	0.00264683	19.7819
GCST90274812	Interleukin-33 levels	rs34648588	2	168518584	T	TA	-0.0863	0.0187	0.2972	3.93e-06	7943	TRUE	reported	textfile	0.00267418	21.2926
GCST90274812	Interleukin-33 levels	rs1273797	2	227438887	A	G	-0.0652	0.0144	0.4698	5.96e-06	9252	TRUE	reported	textfile	0.00221092	20.4963
GCST90274812	Interleukin-33 levels	rs1427438	3	69721499	T	C	0.3362	0.0761	0.0144	9.97e-06	10891	TRUE	reported	textfile	0.00178888	19.514
GCST90274812	Interleukin-33 levels	rs28658099	4	45839898	A	T	0.0848	0.0188	0.8568	6.46e-06	11773	TRUE	reported	textfile	0.0017252	20.3424
GCST90274812	Interleukin-33 levels	rs35370544	4	189492967	T	G	0.1741	0.0364	0.047	1.73e-06	8385	TRUE	reported	textfile	0.00272087	22.8713
GCST90274812	Interleukin-33 levels	rs10941408	5	38788544	T	C	-0.0666	0.0148	0.2923	6.8e-06	11345	TRUE	reported	textfile	0.00178175	20.2464
GCST90274812	Interleukin-33 levels	rs7742625	6	38719850	C	G	0.0691	0.0148	0.6997	3.03e-06	11345	TRUE	reported	textfile	0.00191776	21.795
GCST90274812	Interleukin-33 levels	rs60781061	6	85285875	A	G	0.1773	0.0398	0.9431	8.4e-06	9265	TRUE	reported	textfile	0.00213736	19.8407
GCST90274812	Interleukin-33 levels	rs77792454	6	156872261	T	C	-0.1166	0.0255	0.1064	4.82e-06	8817	TRUE	reported	textfile	0.00236574	20.9035
GCST90274812	Interleukin-33 levels	rs17149396	7	24423445	C	G	0.1833	0.04	0.0307	4.59e-06	11789	TRUE	reported	textfile	0.00177809	20.9957
GCST90274812	Interleukin-33 levels	rs75671803	7	83421169	A	G	0.2055	0.0451	0.9763	5.2e-06	11785	TRUE	reported	textfile	0.00175864	20.7585
GCST90274812	Interleukin-33 levels	rs66755903	8	87995921	A	G	-0.0752	0.0162	0.2321	3.45e-06	11345	TRUE	reported	textfile	0.00189573	21.5441
GCST90274812	Interleukin-33 levels	rs62556318	9	21663051	C	G	0.1308	0.0277	0.9172	2.34e-06	11345	TRUE	reported	textfile	0.00196155	22.2936
GCST90274812	Interleukin-33 levels	rs79417946	9	31779365	T	C	-0.1259	0.0285	0.0665	9.98e-06	11345	TRUE	reported	textfile	0.00171716	19.5113
GCST90274812	Interleukin-33 levels	rs17147023	9	133361010	T	C	0.0689	0.0154	0.7409	7.68e-06	11344	TRUE	reported	textfile	0.00176143	20.0134
GCST90274812	Interleukin-33 levels	rs78455659	12	96439814	A	G	0.1259	0.0273	0.9273	3.99e-06	11345	TRUE	reported	textfile	0.00187115	21.2642
GCST90274812	Interleukin-33 levels	rs8042883	15	66970271	T	C	-0.0681	0.0135	0.5496	4.55e-07	11345	TRUE	reported	textfile	0.00223794	25.4419
GCST90274812	Interleukin-33 levels	rs77248338	15	98506292	T	G	0.2314	0.0518	0.9759	7.93e-06	10471	TRUE	reported	textfile	0.00190218	19.9519
GCST90274812	Interleukin-33 levels	rs148213188	16	27450250	G	GGT	-0.1366	0.0303	0.908	6.54e-06	7456	TRUE	reported	textfile	0.00271849	20.3189
GCST90274812	Interleukin-33 levels	rs13336496	16	79491576	A	C	0.0936	0.0203	0.8755	4.01e-06	11780	TRUE	reported	textfile	0.00180149	21.2562
GCST90274812	Interleukin-33 levels	rs78103000	16	83303070	T	C	-0.0889	0.0201	0.8647	9.74e-06	11345	TRUE	reported	textfile	0.00172131	19.5585
GCST90274812	Interleukin-33 levels	rs12453636	17	64288475	A	G	-0.1028	0.0231	0.1006	8.58e-06	9892	TRUE	reported	textfile	0.00199806	19.8004
GCST90274812	Interleukin-33 levels	rs112495884	18	73359115	A	G	0.3432	0.0748	0.0112	4.47e-06	10858	TRUE	reported	textfile	0.00193509	21.048
GCST90274812	Interleukin-33 levels	rs10415966	19	14299739	A	C	-0.1184	0.0233	0.1177	3.74e-07	10281	TRUE	reported	textfile	0.00250534	25.8171
GCST90274812	Interleukin-33 levels	rs6099755	20	56364589	A	G	0.095	0.0212	0.1263	7.42e-06	11345	TRUE	reported	textfile	0.00176686	20.077
GCST90274812	Interleukin-33 levels	rs1013434	21	40484010	T	C	-0.0732	0.0158	0.2201	3.61e-06	11783	TRUE	reported	textfile	0.00181828	21.4602
GCST90274812	Interleukin-33 levels	rs35545105	21	40666580	CA	C	-0.0796	0.0179	0.3353	8.71e-06	7943	TRUE	reported	textfile	0.00248345	19.7702
GCST90274813	Interleukin-4 levels	rs10910814	1	145427960	C	G	0.1919	0.0417	0.0407	4.19e-06	7953	TRUE	reported	textfile	0.00265578	21.1723
GCST90274813	Interleukin-4 levels	rs9425728	1	173492229	T	G	0.0664	0.015	0.2727	9.57e-06	11345	TRUE	reported	textfile	0.00172425	19.5919
GCST90274813	Interleukin-4 levels	rs2502347	1	243071390	T	C	-0.077	0.0167	0.2195	4.01e-06	11345	TRUE	reported	textfile	0.00187039	21.2555
GCST90274813	Interleukin-4 levels	rs6712163	2	43501970	T	C	0.0609	0.0136	0.546	7.54e-06	11344	TRUE	reported	textfile	0.00176451	20.0484
GCST90274813	Interleukin-4 levels	rs13418255	2	107668175	A	G	0.0701	0.0153	0.7233	4.61e-06	11345	TRUE	reported	textfile	0.00184691	20.9883
GCST90274813	Interleukin-4 levels	rs7587695	2	172513639	A	C	0.0598	0.0134	0.6086	8.09e-06	11793	TRUE	reported	textfile	0.00168592	19.9122
GCST90274813	Interleukin-4 levels	rs13130198	4	40156881	A	G	-0.0773	0.0159	0.2374	1.16e-06	11345	TRUE	reported	textfile	0.00207901	23.6313
GCST90274813	Interleukin-4 levels	rs6552795	4	185535085	T	G	0.0753	0.0157	0.482	1.62e-06	8100	TRUE	reported	textfile	0.00283188	22.9976
GCST90274813	Interleukin-4 levels	rs9270229	6	32556783	T	C	0.1212	0.0255	0.1501	2e-06	6252	TRUE	reported	textfile	0.00360031	22.5832
GCST90274813	Interleukin-4 levels	rs2766594	6	35764540	A	G	0.085	0.0179	0.5892	2.05e-06	7943	TRUE	reported	textfile	0.00283084	22.5436
GCST90274813	Interleukin-4 levels	rs71552590	6	62665592	T	C	0.0782	0.0173	0.6589	6.18e-06	7943	TRUE	reported	textfile	0.00256579	20.4273
GCST90274813	Interleukin-4 levels	rs802281	6	124516990	T	G	-0.1305	0.0294	0.9368	9.05e-06	11786	TRUE	reported	textfile	0.00166892	19.6994
GCST90274813	Interleukin-4 levels	rs11989681	8	22649912	A	G	0.0678	0.0136	0.5982	6.19e-07	11345	TRUE	reported	textfile	0.00218588	24.8488
GCST90274813	Interleukin-4 levels	rs79359966	8	71370392	A	C	-0.1552	0.0345	0.9596	6.84e-06	11775	TRUE	reported	textfile	0.00171569	20.2335
GCST90274813	Interleukin-4 levels	rs4876407	8	119274249	T	G	-0.1391	0.0299	0.9451	3.28e-06	11788	TRUE	reported	textfile	0.00183263	21.6391
GCST90274813	Interleukin-4 levels	rs1490743	9	117036047	T	G	-0.1338	0.0278	0.0752	1.49e-06	10281	TRUE	reported	textfile	0.00224807	23.16
GCST90274813	Interleukin-4 levels	rs75610895	10	6800809	T	C	-0.2354	0.045	0.0253	1.68e-07	11787	TRUE	reported	textfile	0.00231621	27.3599
GCST90274813	Interleukin-4 levels	rs116963481	10	34284406	A	G	0.2805	0.0592	0.9846	2.16e-06	11793	TRUE	reported	textfile	0.00190008	22.4465
GCST90274813	Interleukin-4 levels	rs371539	11	131406108	T	G	0.0797	0.0177	0.8324	6.71e-06	11775	TRUE	reported	textfile	0.00171894	20.272
GCST90274813	Interleukin-4 levels	rs61984458	14	64861479	T	C	-0.1955	0.043	0.0285	5.45e-06	11345	TRUE	reported	textfile	0.0018187	20.6671
GCST90274813	Interleukin-4 levels	rs10152568	15	39160069	T	C	-0.0682	0.0154	0.6072	9.49e-06	11784	TRUE	reported	textfile	0.00166155	19.6089
GCST90274813	Interleukin-4 levels	rs12900168	15	79066932	A	G	0.0716	0.0152	0.4842	2.47e-06	10471	TRUE	reported	textfile	0.00211461	22.1848
GCST90274813	Interleukin-4 levels	rs76678067	15	79597917	T	G	0.1045	0.0231	0.9046	6.07e-06	11345	TRUE	reported	textfile	0.00180062	20.4612
GCST90274813	Interleukin-4 levels	rs669029	18	10579314	A	G	-0.0699	0.0158	0.7524	9.69e-06	11345	TRUE	reported	textfile	0.00172221	19.5688
GCST90274813	Interleukin-4 levels	rs12481726	20	51651490	T	C	-0.313	0.0706	0.0162	9.27e-06	9849	TRUE	reported	textfile	0.00199169	19.6513
GCST90274813	Interleukin-4 levels	rs139570187	20	58024118	A	AT	-0.2154	0.0486	0.9648	9.33e-06	7943	TRUE	reported	textfile	0.00246696	19.6386
GCST90274814	Interleukin-5 levels	rs114829303	1	37473314	T	C	0.1661	0.0361	0.0436	4.2e-06	11344	TRUE	reported	textfile	0.00186273	21.1665
GCST90274814	Interleukin-5 levels	rs139303816	1	62157502	A	G	0.1942	0.0435	0.0315	8.03e-06	9895	TRUE	reported	textfile	0.00201016	19.9266
GCST90274814	Interleukin-5 levels	rs41264833	1	159897328	A	G	-0.2117	0.0468	0.0254	6.08e-06	11790	TRUE	reported	textfile	0.00173254	20.4586
GCST90274814	Interleukin-5 levels	rs17009223	1	208050360	A	G	-0.1169	0.0236	0.0881	7.29e-07	11789	TRUE	reported	textfile	0.00207695	24.5319
GCST90274814	Interleukin-5 levels	rs10182644	2	46461654	T	C	-0.0828	0.0186	0.1671	8.52e-06	11344	TRUE	reported	textfile	0.00174386	19.8134
GCST90274814	Interleukin-5 levels	rs72873944	2	139572732	T	C	-0.1649	0.0368	0.9609	7.43e-06	11792	TRUE	reported	textfile	0.00169988	20.0758
GCST90274814	Interleukin-5 levels	rs112289272	3	126910721	T	C	-0.213	0.0471	0.9743	6.12e-06	10905	TRUE	reported	textfile	0.00187188	20.4474
GCST90274814	Interleukin-5 levels	rs706716	5	67548442	T	C	-0.0708	0.0158	0.2459	7.43e-06	11344	TRUE	reported	textfile	0.00176692	20.0759
GCST90274814	Interleukin-5 levels	rs34639000	5	95530542	A	G	0.0765	0.0147	0.7289	1.95e-07	11773	TRUE	reported	textfile	0.00229511	27.0779
GCST90274814	Interleukin-5 levels	rs141941146	6	124474284	A	G	0.3833	0.0825	0.9859	3.38e-06	10280	TRUE	reported	textfile	0.00209539	21.5817
GCST90274814	Interleukin-5 levels	rs9457226	6	167250912	A	G	0.1911	0.0429	0.0282	8.41e-06	11786	TRUE	reported	textfile	0.00168078	19.8396
GCST90274814	Interleukin-5 levels	rs10235012	7	138588598	T	C	-0.3402	0.075	0.0162	5.73e-06	7943	TRUE	reported	textfile	0.00258368	20.5701
GCST90274814	Interleukin-5 levels	rs2995998	9	96094846	T	C	-0.0623	0.0137	0.3561	5.43e-06	11792	TRUE	reported	textfile	0.0017506	20.6758
GCST90274814	Interleukin-5 levels	rs10988407	9	132281601	A	G	0.0777	0.0167	0.2002	3.28e-06	11791	TRUE	reported	textfile	0.00183257	21.6439
GCST90274814	Interleukin-5 levels	rs201464214	10	8132034	A	AT	-0.2449	0.048	0.9701	3.36e-07	8377	TRUE	reported	textfile	0.00309784	26.025
GCST90274814	Interleukin-5 levels	rs4277106	11	10380223	A	G	-0.2747	0.0592	0.9858	3.48e-06	11790	TRUE	reported	textfile	0.00182292	21.5278
GCST90274814	Interleukin-5 levels	rs2212484	11	132275295	T	G	-0.0732	0.0162	0.2044	6.23e-06	11792	TRUE	reported	textfile	0.00172844	20.4135
GCST90274814	Interleukin-5 levels	rs12864018	13	78234635	A	C	-0.2292	0.0499	0.0477	4.37e-06	7943	TRUE	reported	textfile	0.00264906	21.092
GCST90274814	Interleukin-5 levels	rs7142197	14	93316119	A	G	-0.0924	0.0188	0.1442	8.88e-07	11773	TRUE	reported	textfile	0.00204763	24.1521
GCST90274814	Interleukin-5 levels	rs144124166	15	56343222	T	G	0.211	0.0465	0.0271	5.69e-06	11768	TRUE	reported	textfile	0.00174661	20.5866
GCST90274814	Interleukin-5 levels	rs12592185	15	70546132	T	C	0.0838	0.0173	0.8068	1.27e-06	11344	TRUE	reported	textfile	0.00206411	23.4595
GCST90274814	Interleukin-5 levels	rs67927317	16	6155800	T	C	-0.114	0.0255	0.0784	7.8e-06	11344	TRUE	reported	textfile	0.00175873	19.9826
GCST90274814	Interleukin-5 levels	rs7193141	16	86933894	C	G	0.2407	0.0521	0.0351	3.84e-06	9377	TRUE	reported	textfile	0.00227104	21.3395
GCST90274814	Interleukin-5 levels	rs62069649	17	59402478	A	G	0.2206	0.0482	0.0267	4.72e-06	10431	TRUE	reported	textfile	0.0020041	20.9427
GCST90274814	Interleukin-5 levels	rs4815018	20	2159791	A	G	0.0615	0.0139	0.363	9.67e-06	11344	TRUE	reported	textfile	0.00172268	19.5724
GCST90274814	Interleukin-5 levels	rs132210	22	48143913	T	C	-0.0686	0.0141	0.3408	1.14e-06	11344	TRUE	reported	textfile	0.00208228	23.6665
GCST90274815	Interleukin-6 levels	rs2228145	1	154426970	A	C	-0.1684	0.0119	0.6128	1.83e-45	14742	TRUE	reported	textfile	0.0134021	200.231
GCST90274815	Interleukin-6 levels	rs17486819	2	113871806	T	G	0.0975	0.0211	0.9152	3.82e-06	14739	TRUE	reported	textfile	0.0014466	21.3494
GCST90274815	Interleukin-6 levels	rs112669397	4	7449788	T	C	-0.3592	0.0787	0.0119	5.01e-06	10217	TRUE	reported	textfile	0.00203477	20.8275
GCST90274815	Interleukin-6 levels	rs248536	5	141146747	T	G	-0.0671	0.0143	0.2276	2.7e-06	14295	TRUE	reported	textfile	0.00153787	22.0147
GCST90274815	Interleukin-6 levels	rs116457146	6	32578632	T	C	0.064	0.0131	0.2766	1.03e-06	14743	TRUE	reported	textfile	0.00161633	23.8648
GCST90274815	Interleukin-6 levels	rs10234370	7	28486167	T	C	0.0582	0.0127	0.6371	4.59e-06	14295	TRUE	reported	textfile	0.00146696	20.998
GCST90274815	Interleukin-6 levels	rs187416244	7	76792340	T	C	-0.2244	0.0469	0.0182	1.71e-06	14726	TRUE	reported	textfile	0.00155218	22.8897
GCST90274815	Interleukin-6 levels	rs1346147	8	21260780	A	G	-0.0659	0.0135	0.7459	1.05e-06	14295	TRUE	reported	textfile	0.00166416	23.8255
GCST90274815	Interleukin-6 levels	rs10977774	9	954741	A	C	-0.3418	0.0701	0.9865	1.08e-06	12312	TRUE	reported	textfile	0.00192727	23.7705
GCST90274815	Interleukin-6 levels	rs76203502	10	127845552	A	G	-0.2492	0.0557	0.017	7.68e-06	12634	TRUE	reported	textfile	0.00158182	20.0132
GCST90274815	Interleukin-6 levels	rs185969953	13	68942611	T	G	-0.3427	0.0682	0.0105	5.04e-07	12934	TRUE	reported	textfile	0.00194841	25.246
GCST90274815	Interleukin-6 levels	rs1642826	14	77078350	A	T	0.1165	0.0244	0.118	1.8e-06	10893	TRUE	reported	textfile	0.00208842	22.7925
GCST90274815	Interleukin-6 levels	rs12433894	14	85619189	C	G	0.063	0.0139	0.2257	5.83e-06	14726	TRUE	reported	textfile	0.00139303	20.5396
GCST90274815	Interleukin-6 levels	rs35441559	18	73432128	A	C	-0.2484	0.0553	0.9868	7.06e-06	14740	TRUE	reported	textfile	0.00136698	20.1741
GCST90274815	Interleukin-6 levels	rs79254378	19	58504085	A	C	0.1173	0.0262	0.0664	7.57e-06	14295	TRUE	reported	textfile	0.00140023	20.0416
GCST90274816	Interleukin-7 levels	rs77336315	1	97287518	A	C	0.2512	0.0531	0.9836	2.24e-06	13801	TRUE	reported	textfile	0.00161896	22.3762
GCST90274816	Interleukin-7 levels	rs56889120	1	174141356	A	G	0.097	0.021	0.8744	3.86e-06	11340	TRUE	reported	textfile	0.00187791	21.3318
GCST90274816	Interleukin-7 levels	rs74131483	1	194276216	A	G	0.1372	0.0274	0.9451	5.52e-07	13240	TRUE	reported	textfile	0.00189015	25.0693
GCST90274816	Interleukin-7 levels	rs17161952	1	223649878	T	C	0.0929	0.0204	0.9031	5.27e-06	14734	TRUE	reported	textfile	0.00140553	20.7354
GCST90274816	Interleukin-7 levels	rs11428073	2	167396150	CT	C	-0.2369	0.046	0.9552	2.6e-07	10894	TRUE	reported	textfile	0.00242868	26.5176
GCST90274816	Interleukin-7 levels	rs144728120	3	35502404	T	C	0.1495	0.0316	0.0436	2.23e-06	14717	TRUE	reported	textfile	0.00151855	22.3794
GCST90274816	Interleukin-7 levels	rs116415547	4	110732727	T	G	0.2093	0.046	0.0198	5.36e-06	13870	TRUE	reported	textfile	0.00149039	20.6995
GCST90274816	Interleukin-7 levels	rs139102025	4	147814894	C	G	-0.1493	0.0337	0.0376	9.41e-06	12846	TRUE	reported	textfile	0.00152556	19.6242
GCST90274816	Interleukin-7 levels	rs62338232	4	185760185	A	G	-0.0813	0.018	0.1357	6.28e-06	14288	TRUE	reported	textfile	0.00142575	20.3974
GCST90274816	Interleukin-7 levels	rs11742240	5	35881376	T	G	-0.0647	0.0131	0.2796	7.86e-07	14736	TRUE	reported	textfile	0.0016526	24.3897
GCST90274816	Interleukin-7 levels	rs1050152	5	131676320	T	C	-0.0651	0.0133	0.4122	9.84e-07	11785	TRUE	reported	textfile	0.00202884	23.9544
GCST90274816	Interleukin-7 levels	rs202212924	5	133893338	A	G	-0.0713	0.0159	0.2092	7.32e-06	12202	TRUE	reported	textfile	0.00164528	20.1054
GCST90274816	Interleukin-7 levels	rs62387962	5	157298830	T	G	-0.078	0.0176	0.1347	9.34e-06	14288	TRUE	reported	textfile	0.00137276	19.6383
GCST90274816	Interleukin-7 levels	rs12699881	7	2401569	A	G	0.068	0.0138	0.2517	8.33e-07	14288	TRUE	reported	textfile	0.00169649	24.2772
GCST90274816	Interleukin-7 levels	rs78939185	7	129478199	C	G	0.2134	0.0481	0.0211	9.14e-06	11775	TRUE	reported	textfile	0.00166883	19.68
GCST90274816	Interleukin-7 levels	rs144088095	8	79713753	G	GAGCCATGGCCGTA	-0.1694	0.0225	0.1	5.12e-14	10894	TRUE	reported	textfile	0.00517631	56.6738
GCST90274816	Interleukin-7 levels	rs1375955	8	106555039	T	G	0.0613	0.0121	0.4013	4.06e-07	14288	TRUE	reported	textfile	0.00179308	25.6619
GCST90274816	Interleukin-7 levels	rs7026771	9	133854336	A	G	0.0691	0.0148	0.5682	3.03e-06	12403	TRUE	reported	textfile	0.00175446	21.7953
GCST90274816	Interleukin-7 levels	rs12217463	10	16318694	T	C	-0.1374	0.031	0.9572	9.33e-06	14736	TRUE	reported	textfile	0.00133135	19.6422
GCST90274816	Interleukin-7 levels	rs10734292	11	20486401	A	G	0.1208	0.0267	0.067	6.06e-06	11776	TRUE	reported	textfile	0.00173524	20.4662
GCST90274816	Interleukin-7 levels	rs76213792	12	17798114	T	G	-0.2791	0.0616	0.0113	5.87e-06	14288	TRUE	reported	textfile	0.00143471	20.5257
GCST90274816	Interleukin-7 levels	rs11171132	12	55251385	T	C	-0.0724	0.0163	0.8342	8.92e-06	14288	TRUE	reported	textfile	0.00137889	19.7261
GCST90274816	Interleukin-7 levels	rs12321566	12	97807415	A	G	0.0698	0.0139	0.237	5.12e-07	14287	TRUE	reported	textfile	0.00176187	25.2128
GCST90274816	Interleukin-7 levels	rs71203034	13	77616524	CTCCA	C	0.0751	0.0162	0.2556	3.56e-06	10893	TRUE	reported	textfile	0.001969	21.4867
GCST90274816	Interleukin-7 levels	rs11158239	14	59452945	T	G	0.0965	0.0217	0.0814	8.71e-06	14288	TRUE	reported	textfile	0.00138218	19.7731
GCST90274816	Interleukin-7 levels	rs79072837	15	81321256	T	C	-0.136	0.028	0.0497	1.19e-06	14715	TRUE	reported	textfile	0.00160068	23.5886
GCST90274816	Interleukin-7 levels	rs10403201	19	14764810	A	G	-0.0584	0.0127	0.2923	4.26e-06	14730	TRUE	reported	textfile	0.00143348	21.1426
GCST90274817	Interleukin-8 levels	rs75579654	1	46373240	A	G	0.1025	0.0231	0.0739	9.11e-06	14728	TRUE	reported	textfile	0.00133506	19.6863
GCST90274817	Interleukin-8 levels	rs12075	1	159175354	A	G	0.0667	0.0116	0.5552	8.92e-09	14741	TRUE	reported	textfile	0.00223787	33.058
GCST90274817	Interleukin-8 levels	rs144815207	1	233542010	T	C	0.3186	0.0622	0.9879	3.02e-07	13394	TRUE	reported	textfile	0.00195502	26.2329
GCST90274817	Interleukin-8 levels	rs6709159	2	108946178	A	G	0.0562	0.0117	0.4424	1.56e-06	14744	TRUE	reported	textfile	0.00156245	23.0697
GCST90274817	Interleukin-8 levels	rs146058124	2	233468903	G	GGC	0.1599	0.0328	0.9498	1.09e-06	11329	TRUE	reported	textfile	0.00209338	23.7614
GCST90274817	Interleukin-8 levels	rs13064825	3	16705058	T	C	0.056	0.012	0.4104	3.06e-06	14296	TRUE	reported	textfile	0.00152103	21.7747
GCST90274817	Interleukin-8 levels	rs1516478	3	76218188	T	C	0.1479	0.0322	0.0386	4.37e-06	14741	TRUE	reported	textfile	0.00142915	21.0943
GCST90274817	Interleukin-8 levels	rs11712240	3	132203683	T	C	0.0932	0.0206	0.1151	6.06e-06	11777	TRUE	reported	textfile	0.00173504	20.4656
GCST90274817	Interleukin-8 levels	rs141979722	3	172877373	T	C	0.2829	0.0608	0.0146	3.27e-06	11669	TRUE	reported	textfile	0.00185191	21.6463
GCST90274817	Interleukin-8 levels	rs199932878	4	73291057	CT	C	-0.239	0.0465	0.0364	2.75e-07	10894	TRUE	reported	textfile	0.00241908	26.4125
GCST90274817	Interleukin-8 levels	rs6446951	4	74574265	A	G	-0.1894	0.0241	0.0665	3.87e-15	14729	TRUE	reported	textfile	0.00417576	61.7543
GCST90274817	Interleukin-8 levels	rs72710634	5	2106405	T	C	0.1432	0.0322	0.0447	8.7e-06	14744	TRUE	reported	textfile	0.00133961	19.7749
GCST90274817	Interleukin-8 levels	rs972492	5	37903927	A	C	-0.0936	0.0184	0.1404	3.64e-07	12412	TRUE	reported	textfile	0.00208051	25.873
GCST90274817	Interleukin-8 levels	rs12188297	5	120608739	A	T	-0.0755	0.0147	0.2006	2.81e-07	14740	TRUE	reported	textfile	0.00178643	26.3755
GCST90274817	Interleukin-8 levels	rs145125644	7	17688229	A	G	0.2687	0.0555	0.9866	1.29e-06	14733	TRUE	reported	textfile	0.00158843	23.4364
GCST90274817	Interleukin-8 levels	rs7458637	7	57105100	A	G	0.0948	0.0213	0.7166	8.56e-06	9830	TRUE	reported	textfile	0.00201108	19.8047
GCST90274817	Interleukin-8 levels	rs2466352	8	133415401	C	G	-0.0957	0.0212	0.9125	6.36e-06	14730	TRUE	reported	textfile	0.00138149	20.3748
GCST90274817	Interleukin-8 levels	rs12217463	10	16318694	T	C	-0.1365	0.0308	0.9559	9.34e-06	14744	TRUE	reported	textfile	0.00133036	19.6383
GCST90274817	Interleukin-8 levels	rs6585420	10	118629449	T	C	0.1545	0.0325	0.9598	2e-06	14744	TRUE	reported	textfile	0.00153042	22.596
GCST90274817	Interleukin-8 levels	rs4769882	13	31352538	T	C	-0.1103	0.0249	0.94	9.44e-06	14744	TRUE	reported	textfile	0.0013291	19.6197
GCST90274817	Interleukin-8 levels	rs370288870	14	40504540	T	TACACACACACACAC	-0.0691	0.0156	0.2706	9.45e-06	10893	TRUE	reported	textfile	0.00179795	19.6168
GCST90274817	Interleukin-8 levels	rs72633250	15	101649801	A	C	0.0574	0.0124	0.4025	3.67e-06	14296	TRUE	reported	textfile	0.00149663	21.4249
GCST90274817	Interleukin-8 levels	rs76149515	16	4804879	T	C	-0.1546	0.0348	0.9689	8.89e-06	14741	TRUE	reported	textfile	0.00133706	19.7334
GCST90274817	Interleukin-8 levels	rs370192906	16	22653353	A	G	0.389	0.0875	0.9886	8.76e-06	9893	TRUE	reported	textfile	0.00199383	19.7604
GCST90274817	Interleukin-8 levels	rs1582581	16	60551242	A	G	-0.0541	0.0119	0.393	5.46e-06	14730	TRUE	reported	textfile	0.00140116	20.6653
GCST90274817	Interleukin-8 levels	rs1988503	17	11189278	T	C	0.0548	0.0121	0.5814	5.93e-06	14296	TRUE	reported	textfile	0.00143269	20.5083
GCST90274817	Interleukin-8 levels	rs8069322	17	54450134	A	G	0.0668	0.0131	0.7222	3.41e-07	14726	TRUE	reported	textfile	0.00176262	25.9987
GCST90274817	Interleukin-8 levels	rs7216538	17	73572798	A	G	-0.1324	0.0279	0.0541	2.08e-06	13672	TRUE	reported	textfile	0.00164445	22.5167
GCST90274817	Interleukin-8 levels	rs34519991	18	12258051	T	C	0.0555	0.012	0.5073	3.75e-06	14296	TRUE	reported	textfile	0.00149403	21.3876
GCST90274817	Interleukin-8 levels	rs2612387	18	73584415	T	G	0.2945	0.0651	0.0101	6.07e-06	12935	TRUE	reported	textfile	0.00157963	20.4617
GCST90274817	Interleukin-8 levels	rs906401	18	73700336	T	C	0.0941	0.02	0.9034	2.54e-06	14729	TRUE	reported	textfile	0.0015007	22.134
GCST90274817	Interleukin-8 levels	rs71337505	19	34248514	A	G	0.0948	0.0209	0.1019	5.74e-06	14563	TRUE	reported	textfile	0.00141078	20.5714
GCST90274818	Latency-associated peptide transforming growth factor beta 1 levels	rs4659810	1	237983229	A	G	-0.0551	0.0121	0.3438	5.27e-06	14710	TRUE	reported	textfile	0.00140769	20.7335
GCST90274818	Latency-associated peptide transforming growth factor beta 1 levels	rs7570818	2	107310081	A	G	-0.0849	0.0183	0.8857	3.5e-06	14729	TRUE	reported	textfile	0.00145917	21.5206
GCST90274818	Latency-associated peptide transforming growth factor beta 1 levels	rs11428073	2	167396150	CT	C	-0.2111	0.0461	0.9553	4.67e-06	10894	TRUE	reported	textfile	0.00192111	20.965
GCST90274818	Latency-associated peptide transforming growth factor beta 1 levels	rs141437550	3	124310529	T	TA	-0.1073	0.0225	0.906	1.85e-06	11330	TRUE	reported	textfile	0.00200324	22.7383
GCST90274818	Latency-associated peptide transforming growth factor beta 1 levels	rs7656674	4	5793052	A	T	0.0626	0.0121	0.5957	2.3e-07	14288	TRUE	reported	textfile	0.00186979	26.7619
GCST90274818	Latency-associated peptide transforming growth factor beta 1 levels	rs6827317	4	10683051	A	G	0.2159	0.048	0.0172	6.86e-06	14736	TRUE	reported	textfile	0.00137103	20.2285
GCST90274818	Latency-associated peptide transforming growth factor beta 1 levels	rs73112514	4	26142254	C	G	0.2053	0.0433	0.9689	2.12e-06	12393	TRUE	reported	textfile	0.00181067	22.4767
GCST90274818	Latency-associated peptide transforming growth factor beta 1 levels	rs1921885	4	84952443	A	C	0.1265	0.0263	0.9391	1.51e-06	14288	TRUE	reported	textfile	0.00161657	23.1318
GCST90274818	Latency-associated peptide transforming growth factor beta 1 levels	rs114152855	4	175537640	T	C	-0.299	0.0613	0.0112	1.07e-06	14249	TRUE	reported	textfile	0.00166691	23.7881
GCST90274818	Latency-associated peptide transforming growth factor beta 1 levels	rs58801460	5	11362066	A	G	0.0964	0.0216	0.081	8.08e-06	14736	TRUE	reported	textfile	0.00134983	19.9153
GCST90274818	Latency-associated peptide transforming growth factor beta 1 levels	rs2631367	5	131705458	C	G	-0.0605	0.013	0.4529	3.26e-06	11785	TRUE	reported	textfile	0.00183441	21.6546
GCST90274818	Latency-associated peptide transforming growth factor beta 1 levels	rs34992551	7	16406570	T	C	-0.0931	0.0199	0.1103	2.89e-06	14734	TRUE	reported	textfile	0.0014833	21.8844
GCST90274818	Latency-associated peptide transforming growth factor beta 1 levels	rs201799031	7	113796203	C	G	0.1918	0.0427	0.9725	7.06e-06	11760	TRUE	reported	textfile	0.00171273	20.1729
GCST90274818	Latency-associated peptide transforming growth factor beta 1 levels	rs2525703	7	144100595	T	C	0.0668	0.0151	0.1815	9.7e-06	14723	TRUE	reported	textfile	0.00132747	19.5677
GCST90274818	Latency-associated peptide transforming growth factor beta 1 levels	rs2365502	7	156395495	A	G	0.1321	0.029	0.9369	5.23e-06	11777	TRUE	reported	textfile	0.00175878	20.7461
GCST90274818	Latency-associated peptide transforming growth factor beta 1 levels	rs143420877	8	51696312	T	C	0.1447	0.0303	0.0388	1.79e-06	14729	TRUE	reported	textfile	0.00154599	22.803
GCST90274818	Latency-associated peptide transforming growth factor beta 1 levels	rs7820135	8	68719454	T	C	-0.0747	0.0155	0.8321	1.44e-06	14730	TRUE	reported	textfile	0.00157431	23.223
GCST90274818	Latency-associated peptide transforming growth factor beta 1 levels	rs7013321	8	106593558	A	G	-0.0608	0.0121	0.4469	5.04e-07	14288	TRUE	reported	textfile	0.001764	25.245
GCST90274818	Latency-associated peptide transforming growth factor beta 1 levels	rs183319799	9	87111083	T	G	0.2185	0.0461	0.0182	2.14e-06	14733	TRUE	reported	textfile	0.00152247	22.4617
GCST90274818	Latency-associated peptide transforming growth factor beta 1 levels	rs10508556	10	18285342	T	C	0.0523	0.0114	0.4627	4.48e-06	14735	TRUE	reported	textfile	0.00142634	21.0443
GCST90274818	Latency-associated peptide transforming growth factor beta 1 levels	rs111848253	11	22351553	A	G	-0.1111	0.0251	0.9044	9.59e-06	11538	TRUE	reported	textfile	0.00169517	19.5887
GCST90274818	Latency-associated peptide transforming growth factor beta 1 levels	rs34536806	11	95274487	T	G	0.0989	0.021	0.9023	2.48e-06	14288	TRUE	reported	textfile	0.00154992	22.1765
GCST90274818	Latency-associated peptide transforming growth factor beta 1 levels	rs144834546	12	24809427	T	C	-0.2662	0.0526	0.0227	4.17e-07	12935	TRUE	reported	textfile	0.00197615	25.6081
GCST90274818	Latency-associated peptide transforming growth factor beta 1 levels	rs60821320	12	95312882	A	C	-0.1083	0.0232	0.0779	3.04e-06	12852	TRUE	reported	textfile	0.00169268	21.7878
GCST90274818	Latency-associated peptide transforming growth factor beta 1 levels	rs4911055	13	85826913	T	C	-0.0607	0.0137	0.6556	9.39e-06	11783	TRUE	reported	textfile	0.00166325	19.6274
GCST90274818	Latency-associated peptide transforming growth factor beta 1 levels	rs371119188	13	112876202	T	C	0.1588	0.0358	0.0406	9.18e-06	12189	TRUE	reported	textfile	0.00161163	19.6727
GCST90274818	Latency-associated peptide transforming growth factor beta 1 levels	rs151241327	14	38436952	A	AT	0.1563	0.0336	0.9531	3.29e-06	11324	TRUE	reported	textfile	0.00190726	21.6353
GCST90274818	Latency-associated peptide transforming growth factor beta 1 levels	rs149458216	16	48902293	A	C	-0.2301	0.0472	0.0182	1.09e-06	14726	TRUE	reported	textfile	0.00161125	23.7624
GCST90274818	Latency-associated peptide transforming growth factor beta 1 levels	rs28535005	16	86330952	A	T	-0.0548	0.0122	0.4227	7.06e-06	14288	TRUE	reported	textfile	0.00141012	20.1735
GCST90274818	Latency-associated peptide transforming growth factor beta 1 levels	rs734515	17	9112300	A	G	-0.0594	0.0133	0.7486	7.96e-06	14715	TRUE	reported	textfile	0.0013537	19.9439
GCST90274818	Latency-associated peptide transforming growth factor beta 1 levels	rs56025355	17	62499163	T	C	0.3006	0.0666	0.0106	6.38e-06	12968	TRUE	reported	textfile	0.00156847	20.3687
GCST90274818	Latency-associated peptide transforming growth factor beta 1 levels	rs10403201	19	14764810	A	G	-0.0597	0.0125	0.292	1.79e-06	14730	TRUE	reported	textfile	0.00154616	22.8071
GCST90274818	Latency-associated peptide transforming growth factor beta 1 levels	rs73045256	19	41811072	A	G	-0.1921	0.0276	0.9378	3.4e-12	14288	TRUE	reported	textfile	0.00337905	48.4368
GCST90274818	Latency-associated peptide transforming growth factor beta 1 levels	rs1800472	19	41847860	A	G	-0.4623	0.0335	0.0345	2.55e-43	14736	TRUE	reported	textfile	0.0127586	190.414
GCST90274818	Latency-associated peptide transforming growth factor beta 1 levels	rs7247630	19	41981195	T	C	0.1378	0.0271	0.0525	3.68e-07	14729	TRUE	reported	textfile	0.00175237	25.8524
GCST90274818	Latency-associated peptide transforming growth factor beta 1 levels	rs4919925	21	43119625	T	C	0.0561	0.0124	0.3696	6.06e-06	14287	TRUE	reported	textfile	0.0014306	20.4655
GCST90274818	Latency-associated peptide transforming growth factor beta 1 levels	rs2281119	22	45002724	T	C	-0.0873	0.019	0.1204	4.33e-06	14284	TRUE	reported	textfile	0.00147581	21.1087
GCST90274819	Leukemia inhibitory factor levels	rs4326609	1	244347370	A	T	-0.0707	0.0155	0.7435	5.08e-06	11345	TRUE	reported	textfile	0.00183052	20.8017
GCST90274819	Leukemia inhibitory factor levels	rs11127419	2	3091471	T	C	0.0707	0.0153	0.3559	3.82e-06	9252	TRUE	reported	textfile	0.0023026	21.3482
GCST90274819	Leukemia inhibitory factor levels	rs80092539	2	46125903	A	T	0.0993	0.0213	0.8758	3.13e-06	11345	TRUE	reported	textfile	0.00191207	21.7301
GCST90274819	Leukemia inhibitory factor levels	rs825264	2	222585468	A	G	-0.2119	0.0453	0.0321	2.9e-06	10291	TRUE	reported	textfile	0.00212171	21.8767
GCST90274819	Leukemia inhibitory factor levels	rs116794364	2	224292526	C	G	-0.3015	0.0631	0.9851	1.77e-06	10858	TRUE	reported	textfile	0.00209823	22.8263
GCST90274819	Leukemia inhibitory factor levels	rs145344087	3	58954742	C	G	0.2548	0.0556	0.021	4.59e-06	10281	TRUE	reported	textfile	0.00203858	20.9974
GCST90274819	Leukemia inhibitory factor levels	rs190222173	3	121028150	A	C	-0.3456	0.0781	0.9882	9.64e-06	9984	TRUE	reported	textfile	0.00195745	19.5776
GCST90274819	Leukemia inhibitory factor levels	rs13105239	4	23472007	A	C	0.0575	0.013	0.5333	9.73e-06	11766	TRUE	reported	textfile	0.00165996	19.5603
GCST90274819	Leukemia inhibitory factor levels	rs4699986	5	61150440	T	G	0.0629	0.0139	0.6927	6.03e-06	11792	TRUE	reported	textfile	0.00173353	20.4738
GCST90274819	Leukemia inhibitory factor levels	rs142330159	5	171514639	A	T	0.1155	0.0258	0.0986	7.58e-06	9436	TRUE	reported	textfile	0.00211941	20.037
GCST90274819	Leukemia inhibitory factor levels	rs9482537	6	124651086	C	G	0.1084	0.0243	0.9095	8.16e-06	11345	TRUE	reported	textfile	0.00175098	19.8962
GCST90274819	Leukemia inhibitory factor levels	rs9648464	7	4467714	T	C	0.0606	0.0135	0.4384	7.16e-06	11345	TRUE	reported	textfile	0.00177297	20.1466
GCST90274819	Leukemia inhibitory factor levels	rs111417524	7	52054682	T	C	0.3026	0.0674	0.0139	7.14e-06	10701	TRUE	reported	textfile	0.00188008	20.1529
GCST90274819	Leukemia inhibitory factor levels	rs117675814	7	67523386	T	C	-0.2448	0.0544	0.018	6.8e-06	11345	TRUE	reported	textfile	0.00178175	20.2464
GCST90274819	Leukemia inhibitory factor levels	rs11442499	8	73410768	CT	C	-0.0707	0.0157	0.6419	6.69e-06	8388	TRUE	reported	textfile	0.00241175	20.2738
GCST90274819	Leukemia inhibitory factor levels	rs13264315	8	109432178	A	T	0.0757	0.0158	0.6575	1.66e-06	9460	TRUE	reported	textfile	0.00242066	22.9502
GCST90274819	Leukemia inhibitory factor levels	rs1534627	10	13969539	T	C	0.06	0.0132	0.5978	5.48e-06	11791	TRUE	reported	textfile	0.00174922	20.6577
GCST90274819	Leukemia inhibitory factor levels	rs74992559	10	31490202	A	G	0.1725	0.0367	0.0351	2.6e-06	11784	TRUE	reported	textfile	0.00187129	22.0888
GCST90274819	Leukemia inhibitory factor levels	rs11608349	12	68026044	A	T	-0.3084	0.0661	0.0168	3.08e-06	9362	TRUE	reported	textfile	0.00231979	21.7637
GCST90274819	Leukemia inhibitory factor levels	rs1348602	13	35704767	T	G	-0.0782	0.0173	0.2297	6.18e-06	9023	TRUE	reported	textfile	0.00225937	20.428
GCST90274819	Leukemia inhibitory factor levels	rs117844161	13	88387973	A	G	0.1842	0.0408	0.9695	6.34e-06	11781	TRUE	reported	textfile	0.00172713	20.3791
GCST90274819	Leukemia inhibitory factor levels	rs234592	14	97087097	A	G	-0.0635	0.0136	0.5456	3.02e-06	11345	TRUE	reported	textfile	0.00191792	21.7968
GCST90274819	Leukemia inhibitory factor levels	rs12595568	15	38990803	T	G	-0.0652	0.0146	0.2544	7.98e-06	11792	TRUE	reported	textfile	0.00168837	19.9396
GCST90274819	Leukemia inhibitory factor levels	rs10152968	15	60604436	A	G	0.0678	0.0153	0.7664	9.36e-06	11792	TRUE	reported	textfile	0.00166252	19.6337
GCST90274819	Leukemia inhibitory factor levels	rs147461732	15	80114266	A	G	0.2606	0.0583	0.0179	7.82e-06	11345	TRUE	reported	textfile	0.0017581	19.9772
GCST90274819	Leukemia inhibitory factor levels	rs34084384	16	29777590	A	AT	0.1331	0.0291	0.1302	4.79e-06	6879	TRUE	reported	textfile	0.00303198	20.9143
GCST90274819	Leukemia inhibitory factor levels	rs35337966	16	61998438	A	AT	-0.0783	0.0175	0.674	7.67e-06	7942	TRUE	reported	textfile	0.00251434	20.0142
GCST90274819	Leukemia inhibitory factor levels	rs150843753	16	78805709	T	G	0.1742	0.0385	0.9676	6.05e-06	11779	TRUE	reported	textfile	0.00173505	20.4692
GCST90274819	Leukemia inhibitory factor levels	rs7225483	17	28341679	T	G	0.0671	0.0143	0.486	2.7e-06	9849	TRUE	reported	textfile	0.00223055	22.0133
GCST90274819	Leukemia inhibitory factor levels	rs332426	19	6801966	A	G	0.112	0.0238	0.0899	2.53e-06	11789	TRUE	reported	textfile	0.00187495	22.1416
GCST90274819	Leukemia inhibitory factor levels	rs11883375	19	54851842	A	G	-0.1011	0.0197	0.1385	2.87e-07	11776	TRUE	reported	textfile	0.00223152	26.3327
GCST90274819	Leukemia inhibitory factor levels	rs62213023	21	43995327	T	C	-0.1676	0.0374	0.0399	7.42e-06	11345	TRUE	reported	textfile	0.00176698	20.0784
GCST90274820	Leukemia inhibitory factor receptor levels	rs6671847	1	161478810	A	G	-0.0604	0.0135	0.4812	7.67e-06	11336	TRUE	reported	textfile	0.00176271	20.0138
GCST90274820	Leukemia inhibitory factor receptor levels	rs12754806	1	238821453	A	G	0.0563	0.0122	0.4817	3.94e-06	11768	TRUE	reported	textfile	0.00180638	21.2923
GCST90274820	Leukemia inhibitory factor receptor levels	rs78981063	2	84195883	A	G	-0.1377	0.0302	0.9558	5.13e-06	11784	TRUE	reported	textfile	0.00176115	20.7864
GCST90274820	Leukemia inhibitory factor receptor levels	rs112883732	2	174802976	A	G	0.0639	0.0144	0.2266	9.1e-06	11784	TRUE	reported	textfile	0.00166824	19.6881
GCST90274820	Leukemia inhibitory factor receptor levels	rs3963364	3	12385357	A	C	-0.0951	0.0203	0.1784	2.8e-06	9453	TRUE	reported	textfile	0.00231629	21.942
GCST90274820	Leukemia inhibitory factor receptor levels	rs62258077	3	58363371	T	C	-0.063	0.013	0.6603	1.26e-06	11762	TRUE	reported	textfile	0.00199272	23.4812
GCST90274820	Leukemia inhibitory factor receptor levels	rs4689540	4	6753471	T	C	0.0611	0.0138	0.5834	9.53e-06	11336	TRUE	reported	textfile	0.00172629	19.5996
GCST90274820	Leukemia inhibitory factor receptor levels	rs9313148	5	6378192	C	G	-0.0824	0.0173	0.1414	1.91e-06	11777	TRUE	reported	textfile	0.00192261	22.6824
GCST90274820	Leukemia inhibitory factor receptor levels	rs72730728	5	36424241	A	T	0.1414	0.0302	0.9403	2.84e-06	11336	TRUE	reported	textfile	0.00193013	21.9184
GCST90274820	Leukemia inhibitory factor receptor levels	rs2289779	5	38527228	T	G	0.0788	0.0134	0.5419	4.09e-09	11336	TRUE	reported	textfile	0.00304131	34.5753
GCST90274820	Leukemia inhibitory factor receptor levels	rs452976	5	84611579	T	C	0.0692	0.0153	0.8025	6.1e-06	11770	TRUE	reported	textfile	0.001735	20.4529
GCST90274820	Leukemia inhibitory factor receptor levels	rs1645151	5	95049215	C	G	0.0745	0.0164	0.6059	5.55e-06	8809	TRUE	reported	textfile	0.00233713	20.6313
GCST90274820	Leukemia inhibitory factor receptor levels	rs115938660	5	110784241	T	C	-0.2181	0.0467	0.0215	3.01e-06	11770	TRUE	reported	textfile	0.00184968	21.8074
GCST90274820	Leukemia inhibitory factor receptor levels	rs2569006	5	145246085	T	G	-0.0553	0.0125	0.4142	9.69e-06	11780	TRUE	reported	textfile	0.00165869	19.5685
GCST90274820	Leukemia inhibitory factor receptor levels	rs778016	6	68918580	A	G	-0.0681	0.0145	0.2875	2.65e-06	9883	TRUE	reported	textfile	0.0022269	22.0531
GCST90274820	Leukemia inhibitory factor receptor levels	rs73157388	7	79349730	T	C	-0.1306	0.0285	0.9229	4.6e-06	11336	TRUE	reported	textfile	0.00184898	20.9952
GCST90274820	Leukemia inhibitory factor receptor levels	rs1604713	8	107256388	A	C	-0.1451	0.0322	0.9399	6.6e-06	11336	TRUE	reported	textfile	0.00178808	20.3024
GCST90274820	Leukemia inhibitory factor receptor levels	rs1275374	8	118638630	A	G	-0.0611	0.0137	0.4056	8.2e-06	11336	TRUE	reported	textfile	0.00175154	19.8868
GCST90274820	Leukemia inhibitory factor receptor levels	rs117117000	8	119917062	A	G	0.1586	0.0333	0.961	1.91e-06	11784	TRUE	reported	textfile	0.00192128	22.6801
GCST90274820	Leukemia inhibitory factor receptor levels	rs7047277	9	14698077	T	C	0.0558	0.0126	0.6218	9.49e-06	11774	TRUE	reported	textfile	0.00166296	19.6089
GCST90274820	Leukemia inhibitory factor receptor levels	rs635634	9	136155000	T	C	-0.2885	0.0153	0.1918	2.61e-79	11784	TRUE	reported	textfile	0.0292891	355.496
GCST90274820	Leukemia inhibitory factor receptor levels	rs41307428	9	136336804	T	C	0.2027	0.0299	0.067	1.21e-11	11774	TRUE	reported	textfile	0.00388821	45.9506
GCST90274820	Leukemia inhibitory factor receptor levels	rs1690678	10	27930818	A	C	0.0904	0.0192	0.1109	2.5e-06	11784	TRUE	reported	textfile	0.0018777	22.1646
GCST90274820	Leukemia inhibitory factor receptor levels	rs1549488	11	4431867	C	G	-0.06	0.0134	0.4942	7.55e-06	11335	TRUE	reported	textfile	0.00176565	20.0455
GCST90274820	Leukemia inhibitory factor receptor levels	rs4937122	11	126228659	T	G	0.1262	0.0248	0.9129	3.61e-07	11336	TRUE	reported	textfile	0.00227911	25.8904
GCST90274820	Leukemia inhibitory factor receptor levels	rs143212977	12	115088443	A	G	0.2467	0.0558	0.0184	9.82e-06	11336	TRUE	reported	textfile	0.00172132	19.5431
GCST90274820	Leukemia inhibitory factor receptor levels	rs8059299	16	9246057	A	G	0.1051	0.0232	0.8941	5.89e-06	11336	TRUE	reported	textfile	0.00180711	20.5188
GCST90274820	Leukemia inhibitory factor receptor levels	rs72837682	17	7063650	T	C	-0.08	0.0172	0.7807	3.3e-06	11336	TRUE	reported	textfile	0.00190474	21.6295
GCST90274820	Leukemia inhibitory factor receptor levels	rs141933232	17	36964094	A	G	-0.2724	0.0546	0.0169	6.07e-07	11724	TRUE	reported	textfile	0.00211852	24.886
GCST90274820	Leukemia inhibitory factor receptor levels	rs201075216	18	26174380	T	TA	-0.0817	0.018	0.8181	5.66e-06	8383	TRUE	reported	textfile	0.00245151	20.5966
GCST90274820	Leukemia inhibitory factor receptor levels	rs147006060	21	43780807	A	G	-0.2602	0.0566	0.0179	4.28e-06	11775	TRUE	reported	textfile	0.0017916	21.1304
GCST90274821	Monocyte chemoattractant protein-1 levels	rs35506192	1	21745996	A	AGT	-0.0862	0.0178	0.6817	1.28e-06	10407	TRUE	reported	textfile	0.00224839	23.4472
GCST90274821	Monocyte chemoattractant protein-1 levels	rs12075	1	159175354	A	G	0.1694	0.0113	0.5552	8.39e-51	14730	TRUE	reported	textfile	0.0150277	224.704
GCST90274821	Monocyte chemoattractant protein-1 levels	rs142018247	2	114120803	T	C	0.1966	0.0442	0.02	8.67e-06	14726	TRUE	reported	textfile	0.0013417	19.7817
GCST90274821	Monocyte chemoattractant protein-1 levels	rs4682862	3	42877413	A	G	0.0576	0.0122	0.6154	2.34e-06	14285	TRUE	reported	textfile	0.001558	22.2877
GCST90274821	Monocyte chemoattractant protein-1 levels	rs1846616	3	46032441	A	T	0.0856	0.0119	0.362	6.33e-13	14719	TRUE	reported	textfile	0.00350309	51.7362
GCST90274821	Monocyte chemoattractant protein-1 levels	rs35728689	3	46390228	A	G	0.3004	0.0198	0.0959	5.44e-52	14732	TRUE	reported	textfile	0.0153842	230.15
GCST90274821	Monocyte chemoattractant protein-1 levels	rs181998213	3	46519788	T	C	0.3723	0.0695	0.9872	8.47e-08	14285	TRUE	reported	textfile	0.00200477	28.6917
GCST90274821	Monocyte chemoattractant protein-1 levels	rs9811380	3	128321226	A	G	-0.0584	0.0131	0.7146	8.27e-06	14284	TRUE	reported	textfile	0.00138941	19.8711
GCST90274821	Monocyte chemoattractant protein-1 levels	rs7619350	3	132269435	A	G	0.0986	0.0201	0.118	9.32e-07	11764	TRUE	reported	textfile	0.00204136	24.0596
GCST90274821	Monocyte chemoattractant protein-1 levels	rs149604038	3	185463545	C	G	-0.2813	0.0556	0.9851	4.21e-07	13798	TRUE	reported	textfile	0.00185169	25.5933
GCST90274821	Monocyte chemoattractant protein-1 levels	rs207311	4	19075878	T	C	0.0579	0.0126	0.6697	4.32e-06	14285	TRUE	reported	textfile	0.00147603	21.1133
GCST90274821	Monocyte chemoattractant protein-1 levels	rs148307902	5	2885014	A	G	0.2553	0.0538	0.0243	2.08e-06	13798	TRUE	reported	textfile	0.00162934	22.5151
GCST90274821	Monocyte chemoattractant protein-1 levels	rs72730728	5	36424241	A	T	0.1238	0.0272	0.9416	5.33e-06	14285	TRUE	reported	textfile	0.00144808	20.713
GCST90274821	Monocyte chemoattractant protein-1 levels	rs34116106	5	92851390	A	AT	0.0626	0.014	0.6262	7.77e-06	10894	TRUE	reported	textfile	0.00183193	19.99
GCST90274821	Monocyte chemoattractant protein-1 levels	rs2544916	5	100158495	A	T	0.1653	0.0366	0.9698	6.29e-06	14720	TRUE	reported	textfile	0.0013838	20.395
GCST90274821	Monocyte chemoattractant protein-1 levels	rs146186562	6	20408729	T	G	-0.2293	0.0497	0.9789	3.96e-06	14285	TRUE	reported	textfile	0.00148788	21.2831
GCST90274821	Monocyte chemoattractant protein-1 levels	rs352082	6	114180646	C	G	0.0788	0.0178	0.1269	9.56e-06	14284	TRUE	reported	textfile	0.00137015	19.5953
GCST90274821	Monocyte chemoattractant protein-1 levels	rs9942602	7	17977054	T	C	0.0618	0.0117	0.4922	1.28e-07	14728	TRUE	reported	textfile	0.00189077	27.8963
GCST90274821	Monocyte chemoattractant protein-1 levels	rs77344300	9	78838039	T	C	-0.1381	0.0293	0.0491	2.44e-06	14733	TRUE	reported	textfile	0.00150559	22.2123
GCST90274821	Monocyte chemoattractant protein-1 levels	rs117510656	11	87277670	T	C	-0.2587	0.0562	0.9806	4.16e-06	14285	TRUE	reported	textfile	0.00148114	21.1865
GCST90274821	Monocyte chemoattractant protein-1 levels	rs11214549	11	113108311	A	G	-0.1673	0.0376	0.0305	8.61e-06	14732	TRUE	reported	textfile	0.00134206	19.7951
GCST90274821	Monocyte chemoattractant protein-1 levels	rs12367122	12	30998369	A	G	0.0739	0.0159	0.1756	3.35e-06	14284	TRUE	reported	textfile	0.00151004	21.599
GCST90274821	Monocyte chemoattractant protein-1 levels	rs34292320	13	43553825	T	C	-0.0684	0.0134	0.2742	3.32e-07	14285	TRUE	reported	textfile	0.00182067	26.052
GCST90274821	Monocyte chemoattractant protein-1 levels	rs9324105	14	29273195	T	C	-0.0775	0.0175	0.1395	9.49e-06	14285	TRUE	reported	textfile	0.00137104	19.6095
GCST90274821	Monocyte chemoattractant protein-1 levels	rs34085806	15	91389656	CT	C	-0.0785	0.016	0.4529	9.28e-07	10894	TRUE	reported	textfile	0.00220472	24.0669
GCST90274821	Monocyte chemoattractant protein-1 levels	rs117265389	16	4938452	C	G	0.1734	0.0377	0.0256	4.24e-06	14733	TRUE	reported	textfile	0.00143384	21.1522
GCST90274821	Monocyte chemoattractant protein-1 levels	rs11870164	17	32567679	T	C	0.0751	0.013	0.2772	7.61e-09	14733	TRUE	reported	textfile	0.00226006	33.3683
GCST90274821	Monocyte chemoattractant protein-1 levels	rs190108694	18	75133468	A	G	-0.2084	0.0455	0.0286	4.64e-06	11325	TRUE	reported	textfile	0.00184897	20.9747
GCST90274821	Monocyte chemoattractant protein-1 levels	rs79697698	20	9086080	T	C	-0.348	0.0653	0.0136	9.86e-08	13752	TRUE	reported	textfile	0.00206096	28.3968
GCST90274821	Monocyte chemoattractant protein-1 levels	rs77128226	20	15213518	T	C	-0.1063	0.0218	0.0875	1.08e-06	14285	TRUE	reported	textfile	0.00166169	23.7735
GCST90274821	Monocyte chemoattractant protein-1 levels	rs1788443	21	43981957	T	C	-0.0537	0.0119	0.5055	6.4e-06	14285	TRUE	reported	textfile	0.00142349	20.3608
GCST90274821	Monocyte chemoattractant protein-1 levels	rs117317477	22	21921920	T	G	-0.3227	0.0704	0.0125	4.57e-06	11725	TRUE	reported	textfile	0.0017888	21.0077
[truncated: 947 more rows]
