# Supplementary material for: Metabolic biomarkers mediate allergic rhinitis via circulating inflammatory proteins: Evidence from a Mendelian randomization study
Source: Braz J Otorhinolaryngol. 2025 Jun 25;91(5):101658. doi: 10.1016/j.bjorl.2025.101658 (PMC12246841; doi:10.1016/j.bjorl.2025.101658)
Supplement: Supplementary file 3 [file mmc3.xlsx]

## Sheet: Sheet1
Table S2 Detailed information on the included SNPs of metabolites
id.exposure	exposure	SNP	chr.exposure	pos.exposure	effect_allele.exposure	other_allele.exposure	beta.exposure	pval.exposure	samplesize.exposure	F
GCST90199621	Carnitine levels	rs7537155	1	18880127	A	G	-0.0900652	2.82e-06	8192	21.9328
GCST90199621	Carnitine levels	rs78562549	2	36068755	T	G	0.394897	7.54e-06	8192	20.0451
GCST90199621	Carnitine levels	rs4254516	2	112944230	C	G	-0.0700485	4.16e-06	8192	21.185
GCST90199621	Carnitine levels	rs12692101	2	129893296	T	A	-0.0812856	3.39e-07	8192	26.0051
GCST90199621	Carnitine levels	rs13026148	2	214649844	A	G	-0.0706059	8.57e-06	8192	19.8006
GCST90199621	Carnitine levels	rs73025372	3	15272857	G	A	0.157569	5.32e-06	8192	20.714
GCST90199621	Carnitine levels	rs115168226	4	39615371	G	A	-0.446554	4.19e-06	8192	21.1714
GCST90199621	Carnitine levels	rs10006723	4	101752577	T	G	0.170956	7.41e-07	8192	24.5
GCST90199621	Carnitine levels	rs1511808	4	188424754	T	C	-0.0697692	9.28e-06	8192	19.6487
GCST90199621	Carnitine levels	rs7705826	5	132396764	G	T	0.199276	2.38e-22	8192	94.5369
GCST90199621	Carnitine levels	rs149235996	5	151340348	G	A	-0.56909	4.46e-16	8192	66.0037
GCST90199621	Carnitine levels	rs72836546	6	14093088	T	C	-0.0906795	5.22e-07	8192	25.1746
GCST90199621	Carnitine levels	rs112819917	6	58310440	A	G	-0.438422	2.98e-07	8192	26.2546
GCST90199621	Carnitine levels	rs13247874	7	73596112	T	C	-0.103668	1.2e-07	8192	28.0089
GCST90199621	Carnitine levels	rs78428648	8	115036848	A	G	0.179162	7.68e-06	8192	20.0102
GCST90199621	Carnitine levels	rs79717472	9	120853883	G	A	-0.218081	2.32e-06	8192	22.3027
GCST90199621	Carnitine levels	rs76187828	10	33762953	G	A	-0.117619	8.69e-06	8192	19.7738
GCST90199621	Carnitine levels	rs10900223	10	45526183	C	T	-0.105448	2.15e-09	8192	35.8217
GCST90199621	Carnitine levels	rs10826332	10	59620508	A	T	-0.142187	6.93e-07	8192	24.6276
GCST90199621	Carnitine levels	rs1171617	10	59707424	T	G	0.443332	4.76e-134	8192	606.959
GCST90199621	Carnitine levels	rs138190991	10	59984318	A	T	-0.212246	2.27e-06	8192	22.3481
GCST90199621	Carnitine levels	rs55775057	11	20146362	A	G	-0.0960378	8.38e-06	8192	19.8438
GCST90199621	Carnitine levels	rs2512510	11	80402523	A	G	-0.0870239	3.04e-06	8192	21.7867
GCST90199621	Carnitine levels	rs76638161	11	109223591	T	C	0.192728	9.35e-06	8192	19.6346
GCST90199621	Carnitine levels	rs2625939	12	94623634	T	C	0.0859678	2.81e-06	8192	21.9362
GCST90199621	Carnitine levels	rs1765260	15	79574005	A	G	-0.0999797	2.28e-06	8192	22.3392
GCST90199621	Carnitine levels	rs11871125	17	19529080	T	C	0.072665	4.18e-06	8192	21.1748
GCST90199621	Carnitine levels	rs73006619	19	20498107	C	A	-0.168203	5.06e-06	8192	20.8112
GCST90199622	Benzoate levels	rs72638543	1	6935462	T	C	0.185887	4.3e-06	7306	21.1226
GCST90199622	Benzoate levels	rs9943251	1	151944639	A	G	0.0830144	2.58e-06	7306	22.0968
GCST90199622	Benzoate levels	rs149187032	2	96874928	A	G	-0.341939	7.36e-06	7306	20.0924
GCST90199622	Benzoate levels	rs186382517	2	127497198	C	T	1.05299	1.01e-06	7306	23.895
GCST90199622	Benzoate levels	rs141054369	2	198163971	T	C	-0.413333	7.48e-06	7306	20.061
GCST90199622	Benzoate levels	rs62192967	2	241587764	T	A	-0.163284	6.75e-06	7306	20.2561
GCST90199622	Benzoate levels	rs113989462	3	10119238	G	C	0.298062	5.6e-06	7306	20.6147
GCST90199622	Benzoate levels	rs9863931	3	65029103	T	C	-0.108363	6.34e-06	7306	20.3779
GCST90199622	Benzoate levels	rs149023824	4	124909398	G	A	0.721556	8.97e-06	7306	19.7142
GCST90199622	Benzoate levels	rs11749139	5	76692142	G	T	-0.191343	7.78e-06	7306	19.986
GCST90199622	Benzoate levels	rs73801273	5	167537696	T	C	0.243319	1.98e-06	7306	22.6076
GCST90199622	Benzoate levels	rs117191976	8	7071429	T	G	0.561037	4.15e-06	7306	21.1895
GCST90199622	Benzoate levels	rs6468762	8	101217958	A	G	0.319567	3.11e-06	7306	21.7386
GCST90199622	Benzoate levels	rs11166865	8	138955456	A	C	-0.0846751	5.52e-06	7306	20.6411
GCST90199622	Benzoate levels	rs181702052	11	133125620	C	G	0.703091	6.46e-07	7306	24.7645
GCST90199622	Benzoate levels	rs533126002	13	103265932	C	T	0.600846	5.53e-06	7306	20.6377
GCST90199622	Benzoate levels	rs2749463	14	49018533	C	G	-0.10725	2.2e-06	7306	22.4091
GCST90199622	Benzoate levels	rs11625375	14	85809056	T	C	-0.204178	6.31e-06	7306	20.387
GCST90199622	Benzoate levels	rs11070230	15	39725132	G	A	-0.230238	4.31e-06	7306	21.1162
GCST90199622	Benzoate levels	rs62209511	21	23369148	T	C	-0.194544	4.86e-06	7306	20.8863
GCST90199623	Maltotriose levels	rs7525374	1	4693997	G	A	0.0950368	7.6e-06	4641	20.026
GCST90199623	Maltotriose levels	rs72670481	1	68255458	T	C	-0.287487	1.37e-08	4641	32.2159
GCST90199623	Maltotriose levels	rs79441497	2	139973386	G	A	0.282649	6.77e-06	4641	20.2491
GCST90199623	Maltotriose levels	rs147666382	2	209703171	A	G	-0.2699	9.55e-07	4641	24.0073
GCST90199623	Maltotriose levels	rs113410972	3	134325888	A	G	0.141264	4.88e-06	4641	20.8746
GCST90199623	Maltotriose levels	rs9855944	3	141700065	A	G	0.0992769	4.44e-06	4641	21.0548
GCST90199623	Maltotriose levels	rs62317587	4	58402103	C	A	-0.475907	4.24e-06	4641	21.1456
GCST90199623	Maltotriose levels	rs75049736	5	66323556	G	A	-0.274871	3.2e-06	4641	21.6813
GCST90199623	Maltotriose levels	rs117257402	7	83782516	T	C	0.523098	9.77e-07	4641	23.9618
GCST90199623	Maltotriose levels	rs150215008	8	99994779	T	C	-0.229438	5.56e-06	4641	20.6235
GCST90199623	Maltotriose levels	rs150000891	9	1931505	T	G	-0.322444	4.87e-06	4641	20.8783
GCST90199623	Maltotriose levels	rs12340914	9	18511076	G	A	0.0942204	8.5e-06	4641	19.8142
GCST90199623	Maltotriose levels	rs1360005	10	95311303	C	T	0.097467	2.53e-06	4641	22.1361
GCST90199623	Maltotriose levels	rs72552153	11	123627498	A	G	-0.451935	1.27e-06	4641	23.4517
GCST90199623	Maltotriose levels	rs3741902	12	5921136	C	T	-0.113786	9.88e-06	4641	19.5256
GCST90199623	Maltotriose levels	rs1426466	12	107378790	C	T	-0.114917	9.88e-06	4641	19.5256
GCST90199623	Maltotriose levels	rs75183407	12	129779913	T	C	-0.330457	1.57e-06	4641	23.0514
GCST90199623	Maltotriose levels	rs1230433	13	46195297	A	G	-0.105534	1.04e-06	4641	23.8346
GCST90199623	Maltotriose levels	rs1254839	14	61953888	G	A	-0.107757	1.39e-06	4641	23.282
GCST90199623	Maltotriose levels	rs3935534	15	61386873	C	G	-0.105364	2.83e-06	4641	21.9174
GCST90199623	Maltotriose levels	rs78910814	15	82118868	C	T	-0.253193	6.02e-06	4641	20.4721
GCST90199623	Maltotriose levels	rs112191400	17	75101706	T	C	-0.162748	8.49e-06	4641	19.8153
GCST90199623	Maltotriose levels	rs141782806	21	22791486	C	T	-0.367335	3.91e-06	4641	21.2979
GCST90199623	Maltotriose levels	rs6006574	22	43905879	C	G	0.285259	4.8e-06	4641	20.9076
GCST90199624	Hippurate levels	rs6443435	3	177202726	C	T	0.0729509	2.81e-06	8260	21.9396
GCST90199624	Hippurate levels	rs114849156	4	106789058	A	G	0.19722	5.49e-06	8260	20.6518
GCST90199624	Hippurate levels	rs62326335	4	171966715	G	C	-0.0890288	1.04e-06	8260	23.851
GCST90199624	Hippurate levels	rs1505993	5	40519286	T	C	-0.24093	4.42e-06	8260	21.0668
GCST90199624	Hippurate levels	rs76464474	5	124970733	T	G	0.398426	1e-06	8260	23.9232
GCST90199624	Hippurate levels	rs375709482	6	114434155	T	C	-0.255607	4.27e-06	8260	21.1323
GCST90199624	Hippurate levels	rs3779084	7	50501037	G	A	0.0853795	4.63e-06	8260	20.9786
GCST90199624	Hippurate levels	rs10106654	8	95891757	C	A	0.0933587	8.7e-06	8260	19.7717
GCST90199624	Hippurate levels	rs10818729	9	122609637	C	T	-0.0744274	6.92e-06	8260	20.2107
GCST90199624	Hippurate levels	rs2886306	9	133146393	T	C	0.0716047	9.98e-06	8260	19.5104
GCST90199624	Hippurate levels	rs7073480	10	13172160	C	T	0.121973	4.63e-07	8260	25.4076
GCST90199624	Hippurate levels	rs12782560	10	31021128	T	C	0.224836	5.22e-06	8260	20.7483
GCST90199624	Hippurate levels	rs1271526	10	120838827	T	C	0.0916728	4.71e-06	8260	20.9454
GCST90199624	Hippurate levels	rs16909710	12	14111937	T	C	-0.19262	5.32e-07	8260	25.1383
GCST90199624	Hippurate levels	rs1038161	12	75651631	A	T	-0.0698072	8.72e-06	8260	19.7692
GCST90199624	Hippurate levels	rs56266656	13	31286351	G	A	0.222284	8.15e-06	8260	19.8974
GCST90199624	Hippurate levels	rs138633790	13	111879060	A	G	-0.220573	9.27e-06	8260	19.6517
GCST90199624	Hippurate levels	rs117019913	14	50863493	A	G	0.204165	8.71e-06	8260	19.7695
GCST90199624	Hippurate levels	rs72770519	16	22787037	A	G	-0.0980699	2.8e-06	8260	21.9453
GCST90199624	Hippurate levels	rs72782456	16	65558706	G	A	-0.132885	8.33e-06	8260	19.8567
GCST90199625	Methionine sulfoxide levels	rs6706818	2	56347297	G	A	0.076177	6.11e-06	8243	20.4488
GCST90199625	Methionine sulfoxide levels	rs146859626	2	185815120	C	T	-0.333664	6.61e-06	8243	20.2978
GCST90199625	Methionine sulfoxide levels	rs114588795	2	207577160	G	C	0.384825	8.79e-06	8243	19.7536
GCST90199625	Methionine sulfoxide levels	rs3138108	2	227802190	T	C	0.0870865	1.75e-06	8243	22.8417
GCST90199625	Methionine sulfoxide levels	rs162588	3	322415	A	G	0.0843917	8.13e-06	8243	19.9032
GCST90199625	Methionine sulfoxide levels	rs114314137	3	113140407	G	A	-0.37398	9.51e-06	8243	19.6017
GCST90199625	Methionine sulfoxide levels	rs4862595	4	185925809	T	C	0.0750216	7.26e-06	8243	20.1195
GCST90199625	Methionine sulfoxide levels	rs7708674	5	61263052	T	C	-0.13605	4.03e-06	8243	21.2444
GCST90199625	Methionine sulfoxide levels	rs1116046	5	102243065	T	A	-0.132929	5.11e-06	8243	20.7905
GCST90199625	Methionine sulfoxide levels	rs66676945	5	158982497	T	C	0.0997286	6.74e-07	8243	24.6817
GCST90199625	Methionine sulfoxide levels	rs112196227	6	96678263	T	A	0.131339	6.63e-06	8243	20.291
GCST90199625	Methionine sulfoxide levels	rs113966925	7	130155762	T	C	0.214979	8.73e-06	8243	19.7658
GCST90199625	Methionine sulfoxide levels	rs78631663	8	5080675	C	T	0.256598	8.26e-06	8243	19.8714
GCST90199625	Methionine sulfoxide levels	rs12216870	8	9495449	T	C	-0.256812	3.75e-06	8243	21.3853
GCST90199625	Methionine sulfoxide levels	rs74981086	9	26798495	A	G	-0.207867	2.48e-06	8243	22.1798
GCST90199625	Methionine sulfoxide levels	rs1020048	9	84052078	C	A	-0.102991	2.2e-07	8243	26.843
GCST90199625	Methionine sulfoxide levels	rs76954145	10	101716593	T	C	-0.192677	4.21e-07	8243	25.5893
GCST90199625	Methionine sulfoxide levels	rs142260529	11	21700521	T	C	0.289855	6.99e-06	8243	20.1913
GCST90199625	Methionine sulfoxide levels	rs78762284	12	110706960	A	G	0.1179	9.27e-08	8243	28.5145
GCST90199625	Methionine sulfoxide levels	rs12323117	13	20995088	C	T	-0.107817	8.96e-06	8243	19.7168
GCST90199625	Methionine sulfoxide levels	rs7990044	13	88053943	G	A	0.0695317	6.93e-06	8243	20.2063
GCST90199625	Methionine sulfoxide levels	rs112256623	17	46907811	A	G	-0.222873	7.91e-06	8243	19.9537
GCST90199625	Methionine sulfoxide levels	rs72924553	18	31123298	G	A	0.29059	5.81e-06	8243	20.5446
GCST90199625	Methionine sulfoxide levels	rs390784	19	43984037	T	G	0.076227	8.39e-07	8243	24.2597
GCST90199625	Methionine sulfoxide levels	rs146902454	20	51754403	C	T	-0.222442	1.28e-07	8243	27.8881
GCST90199625	Methionine sulfoxide levels	rs57419073	22	48520065	A	G	-0.125118	5.72e-06	8243	20.5751
GCST90199626	Xanthurenate levels	rs4654393	1	29207925	A	G	-0.0716015	5.81e-06	7965	20.5435
GCST90199626	Xanthurenate levels	rs1339135	1	164891445	G	A	-0.102275	3.98e-06	7965	21.2695
GCST90199626	Xanthurenate levels	rs4952404	2	40333490	T	C	0.0900816	3.19e-06	7965	21.6924
GCST90199626	Xanthurenate levels	rs55953511	2	88277900	A	G	0.260906	2.66e-07	7965	26.4789
GCST90199626	Xanthurenate levels	rs354710	2	143129515	T	C	0.0973775	1.27e-09	7965	36.8449
GCST90199626	Xanthurenate levels	rs4148325	2	233764663	T	C	0.160369	1.81e-22	7965	95.0733
GCST90199626	Xanthurenate levels	rs142739097	3	82428809	G	A	-0.281069	2.89e-06	7965	21.8814
GCST90199626	Xanthurenate levels	rs74323113	4	110473158	T	G	0.240073	3.18e-06	7965	21.6968
GCST90199626	Xanthurenate levels	rs80253618	4	169940405	A	G	0.145764	3.1e-09	7965	35.1123
GCST90199626	Xanthurenate levels	rs62344716	4	170071702	A	G	-0.150456	1.33e-06	7965	23.3671
GCST90199626	Xanthurenate levels	rs189750460	5	45640754	C	T	0.201137	5.41e-06	7965	20.6823
GCST90199626	Xanthurenate levels	rs115107012	5	108435076	A	G	0.355674	7.23e-06	7965	20.1257
GCST90199626	Xanthurenate levels	rs2762353	6	25794203	G	A	0.108263	3.94e-12	7965	48.1426
GCST90199626	Xanthurenate levels	rs117446717	6	86716358	G	A	0.337234	8.14e-06	7965	19.8996
GCST90199626	Xanthurenate levels	rs610480	6	139895926	G	A	0.0847289	4.89e-06	7965	20.8728
GCST90199626	Xanthurenate levels	rs148768795	6	150393911	A	G	-0.343757	8.87e-06	7965	19.7366
GCST90199626	Xanthurenate levels	rs41294573	10	5983272	T	C	0.148756	3.46e-06	7965	21.5387
GCST90199626	Xanthurenate levels	rs76961499	10	123940473	T	C	-0.174429	4.37e-06	7965	21.092
GCST90199626	Xanthurenate levels	rs10901595	10	126332367	T	C	-0.0850013	7.96e-06	7965	19.9428
GCST90199626	Xanthurenate levels	rs11037948	11	44303357	C	G	-0.0757183	1.63e-06	7965	22.9854
GCST90199626	Xanthurenate levels	rs75152214	11	64543641	A	G	-0.1598	9.33e-06	7965	19.638
GCST90199626	Xanthurenate levels	rs117776343	14	91044447	C	A	-0.254301	9.73e-07	7965	23.9746
GCST90199626	Xanthurenate levels	rs10518870	15	56725690	G	A	0.0728152	4.8e-06	7965	20.9106
GCST90199626	Xanthurenate levels	rs150456440	16	1787443	A	G	-0.207866	9.53e-06	7965	19.5992
GCST90199626	Xanthurenate levels	rs8058114	16	12603772	A	G	0.0980895	2.3e-06	7965	22.3243
GCST90199626	Xanthurenate levels	rs13038820	20	38613187	A	G	-0.108314	5.66e-07	7965	25.0203
GCST90199627	N-alpha-acetylornithine levels	rs182387902	1	7573804	T	C	-0.469348	3.43e-07	5606	25.9823
GCST90199627	N-alpha-acetylornithine levels	rs10168931	2	73650092	A	G	0.203073	1.33e-21	5606	91.1201
GCST90199627	N-alpha-acetylornithine levels	rs758072	2	241144457	T	G	0.171213	1.92e-06	5606	22.6644
GCST90199627	N-alpha-acetylornithine levels	rs6846979	4	47755798	G	A	0.101172	6.16e-06	5606	20.4295
GCST90199627	N-alpha-acetylornithine levels	rs13184558	5	26807776	C	T	0.215007	8.03e-06	5606	19.9233
GCST90199627	N-alpha-acetylornithine levels	rs149122905	5	102029922	G	A	0.414825	4.63e-06	5606	20.9773
GCST90199627	N-alpha-acetylornithine levels	rs77556524	5	174783352	G	C	-0.335972	2.55e-06	5606	22.1235
GCST90199627	N-alpha-acetylornithine levels	rs17360657	6	36548250	C	T	0.238255	2.38e-06	5606	22.2521
GCST90199627	N-alpha-acetylornithine levels	rs117299913	6	124610707	C	T	0.27471	2.66e-06	5606	22.0362
GCST90199627	N-alpha-acetylornithine levels	rs4960616	7	154799440	C	T	-0.187249	5.77e-07	5606	24.9801
GCST90199627	N-alpha-acetylornithine levels	rs145450037	8	6864294	C	A	-0.417245	2.84e-06	5606	21.9124
GCST90199627	N-alpha-acetylornithine levels	rs117790062	8	113354078	T	C	0.207108	9.01e-06	5606	19.7026
GCST90199627	N-alpha-acetylornithine levels	rs4430142	9	1956595	C	G	-0.395874	6.53e-06	5606	20.3202
GCST90199627	N-alpha-acetylornithine levels	rs13296886	9	81723130	G	C	-0.158395	2.32e-06	5606	22.305
GCST90199627	N-alpha-acetylornithine levels	rs77300395	10	19535694	T	C	0.268952	4.06e-06	5606	21.2298
GCST90199627	N-alpha-acetylornithine levels	rs80205778	11	61173072	A	G	0.467453	7.64e-07	5606	24.4387
GCST90199627	N-alpha-acetylornithine levels	rs2125440	12	113905989	G	C	0.0843011	5.69e-06	5606	20.5828
GCST90199627	N-alpha-acetylornithine levels	rs76075534	14	26212334	T	C	-0.205346	7.22e-06	5606	20.1274
GCST90199627	N-alpha-acetylornithine levels	rs117413891	16	13482830	T	C	0.333876	3.92e-06	5606	21.2957
GCST90199627	N-alpha-acetylornithine levels	rs62053878	17	13932613	T	C	-0.307882	4.64e-06	5606	20.9744
GCST90199627	N-alpha-acetylornithine levels	rs8084246	18	11772231	A	G	0.101796	4.92e-07	5606	25.2863
GCST90199627	N-alpha-acetylornithine levels	rs6507370	18	40588675	C	T	0.0923915	1.14e-06	5606	23.6659
GCST90199627	N-alpha-acetylornithine levels	rs9981625	21	43355398	C	G	-0.0899526	8.37e-06	5606	19.8454
GCST90199628	3-methylhistidine levels	rs114734560	1	33744394	T	C	-0.35764	3.23e-06	8289	21.6673
GCST90199628	3-methylhistidine levels	rs7516441	1	59674575	A	G	0.109101	9.63e-06	8289	19.5786
GCST90199628	3-methylhistidine levels	rs12138831	1	78644960	T	G	-0.223214	4.49e-06	8289	21.0368
GCST90199628	3-methylhistidine levels	rs2797978	1	101465337	C	T	0.120013	5.37e-06	8289	20.697
GCST90199628	3-methylhistidine levels	rs72879030	2	47207061	C	G	-0.116576	3.77e-06	8289	21.3709
GCST90199628	3-methylhistidine levels	rs752834	2	111041081	A	G	0.0925549	1.96e-06	8289	22.6324
GCST90199628	3-methylhistidine levels	rs10181994	2	126725507	T	A	0.0821837	1.21e-06	8289	23.554
GCST90199628	3-methylhistidine levels	rs185076690	2	142733050	T	C	0.211694	9.54e-06	8289	19.597
GCST90199628	3-methylhistidine levels	rs73035811	3	15056914	A	G	0.121144	6.58e-06	8289	20.3054
GCST90199628	3-methylhistidine levels	rs146846950	3	113457137	A	G	-0.535769	9.35e-06	8289	19.6342
GCST90199628	3-methylhistidine levels	rs10014780	4	66474932	G	A	-0.0956574	4.83e-06	8289	20.8982
GCST90199628	3-methylhistidine levels	rs75256283	4	113333758	A	T	0.156459	1.87e-06	8289	22.7185
GCST90199628	3-methylhistidine levels	rs1857803	5	102634283	C	T	-0.0823134	2.38e-06	8289	22.2533
GCST90199628	3-methylhistidine levels	rs2518573	6	53134058	G	T	0.0801615	4.98e-06	8289	20.839
GCST90199628	3-methylhistidine levels	rs7746774	6	139030342	G	A	-0.10469	1.41e-06	8289	23.2609
GCST90199628	3-methylhistidine levels	rs117090299	7	86214632	C	T	-0.295449	6.35e-06	8289	20.3756
GCST90199628	3-methylhistidine levels	rs13234372	7	110247043	A	G	-0.0821865	8.58e-07	8289	24.2164
GCST90199628	3-methylhistidine levels	rs17670800	8	69901423	A	G	0.0880673	3.74e-06	8289	21.3906
GCST90199628	3-methylhistidine levels	rs10966648	9	2512056	T	C	-0.0937684	1.51e-07	8289	27.5659
GCST90199628	3-methylhistidine levels	rs75782963	9	77448309	A	G	0.209933	8.96e-06	8289	19.7161
GCST90199628	3-methylhistidine levels	rs12553086	9	131750885	G	T	0.14967	1.1e-06	8289	23.7357
GCST90199628	3-methylhistidine levels	rs72997812	11	112790715	A	G	0.0913382	6.25e-06	8289	20.406
GCST90199628	3-methylhistidine levels	rs4142196	13	76692299	A	C	-0.0772398	8.92e-06	8289	19.7248
GCST90199628	3-methylhistidine levels	rs9910668	17	80083264	C	A	0.0739981	6.02e-06	8289	20.4776
GCST90199628	3-methylhistidine levels	rs11872731	18	4592009	A	G	0.135492	8.67e-06	8289	19.7789
GCST90199628	3-methylhistidine levels	rs149807477	19	32596526	T	C	-0.26129	9.71e-06	8289	19.5636
GCST90199628	3-methylhistidine levels	rs117771460	19	39659519	A	G	0.264482	9.47e-06	8289	19.6102
GCST90199628	3-methylhistidine levels	rs138750865	19	40182613	T	C	0.229043	2.19e-06	8289	22.4128
GCST90199629	Glycerophosphorylcholine (GPC) levels	rs28631199	1	954724	A	G	0.0807118	7.03e-06	8212	20.1812
GCST90199629	Glycerophosphorylcholine (GPC) levels	rs77692382	1	39941043	T	C	0.124343	2.28e-12	8212	49.2132
GCST90199629	Glycerophosphorylcholine (GPC) levels	rs74814187	1	177105662	T	C	0.158928	2.28e-06	8212	22.3346
GCST90199629	Glycerophosphorylcholine (GPC) levels	rs3738976	2	44931099	T	C	-0.0972846	5.36e-06	8212	20.7
GCST90199629	Glycerophosphorylcholine (GPC) levels	rs112779076	2	166358699	C	T	0.15285	8.88e-06	8212	19.733
GCST90199629	Glycerophosphorylcholine (GPC) levels	rs75158623	3	2655900	A	T	0.144058	6.76e-06	8212	20.254
GCST90199629	Glycerophosphorylcholine (GPC) levels	rs143156137	3	182722675	T	C	0.270431	5.05e-06	8212	20.8117
GCST90199629	Glycerophosphorylcholine (GPC) levels	rs74420163	4	19053740	T	C	0.18549	5.83e-06	8212	20.5373
GCST90199629	Glycerophosphorylcholine (GPC) levels	rs192566258	4	54022678	A	T	-0.339794	6.85e-06	8212	20.2287
GCST90199629	Glycerophosphorylcholine (GPC) levels	rs112211203	5	56528571	T	G	0.234246	5.59e-06	8212	20.6176
GCST90199629	Glycerophosphorylcholine (GPC) levels	rs4715365	6	52926962	T	C	0.16235	3.54e-06	8212	21.4911
GCST90199629	Glycerophosphorylcholine (GPC) levels	rs117793976	6	75108106	C	G	-0.352368	7.18e-06	8212	20.1411
GCST90199629	Glycerophosphorylcholine (GPC) levels	rs9487777	6	111985317	C	G	-0.273645	1.21e-06	8212	23.5514
GCST90199629	Glycerophosphorylcholine (GPC) levels	rs11773889	7	36298980	T	C	-0.0874834	2.39e-06	8212	22.2502
GCST90199629	Glycerophosphorylcholine (GPC) levels	rs117605274	7	74687404	G	A	0.325951	2.43e-06	8212	22.2146
GCST90199629	Glycerophosphorylcholine (GPC) levels	rs11783515	8	58407830	G	A	-0.0742076	7.02e-06	8212	20.184
GCST90199629	Glycerophosphorylcholine (GPC) levels	rs6981994	8	134660962	C	T	0.271135	3.6e-06	8212	21.4639
GCST90199629	Glycerophosphorylcholine (GPC) levels	rs10816075	9	9247320	T	C	0.0973711	2.19e-06	8212	22.4168
GCST90199629	Glycerophosphorylcholine (GPC) levels	rs2015026	10	95999826	C	T	-0.0725261	5.93e-06	8212	20.5053
GCST90199629	Glycerophosphorylcholine (GPC) levels	rs665474	11	29415783	T	A	0.0744593	9.99e-06	8212	19.5082
GCST90199629	Glycerophosphorylcholine (GPC) levels	rs12800817	11	94286856	A	G	0.192118	9.59e-07	8212	24.0028
GCST90199629	Glycerophosphorylcholine (GPC) levels	rs4980965	12	724252	C	T	0.0708155	7.58e-06	8212	20.0349
GCST90199629	Glycerophosphorylcholine (GPC) levels	rs149395329	12	44518480	C	T	0.186141	8.96e-06	8212	19.7171
GCST90199629	Glycerophosphorylcholine (GPC) levels	rs116900994	12	78358881	T	C	0.163415	6.83e-06	8212	20.2344
GCST90199629	Glycerophosphorylcholine (GPC) levels	rs71468473	12	131213698	T	C	0.102458	7.31e-07	8212	24.5261
GCST90199629	Glycerophosphorylcholine (GPC) levels	rs9510701	13	23324554	T	C	0.173788	6.84e-06	8212	20.2319
GCST90199629	Glycerophosphorylcholine (GPC) levels	rs75275697	14	39774970	A	G	0.269422	8.34e-06	8212	19.8536
GCST90199629	Glycerophosphorylcholine (GPC) levels	rs141866706	14	73791661	C	T	-0.348062	2.6e-06	8212	22.0867
GCST90199629	Glycerophosphorylcholine (GPC) levels	rs557700	15	47790829	C	T	0.0756793	6.93e-06	8212	20.2081
GCST90199629	Glycerophosphorylcholine (GPC) levels	rs117568432	15	65891098	T	G	0.114159	9.05e-06	8212	19.697
GCST90199629	Glycerophosphorylcholine (GPC) levels	rs72803677	16	53774515	T	G	-0.301878	3.35e-06	8212	21.6023
GCST90199629	Glycerophosphorylcholine (GPC) levels	rs16973477	16	71853478	G	A	0.0952092	8.08e-06	8212	19.9148
GCST90199629	Glycerophosphorylcholine (GPC) levels	rs8064391	17	81411346	G	A	-0.291489	3.3e-06	8212	21.6267
GCST90199630	Phenylacetate levels	rs7526830	1	168675145	C	T	0.11933	3.22e-06	7059	21.6725
GCST90199630	Phenylacetate levels	rs76318294	1	230418611	G	T	-0.131138	9.96e-06	7059	19.5141
GCST90199630	Phenylacetate levels	rs72825080	2	101434829	C	T	-0.15323	7.59e-06	7059	20.0333
GCST90199630	Phenylacetate levels	rs76447789	3	25420254	G	A	-0.443571	7.93e-06	7059	19.949
GCST90199630	Phenylacetate levels	rs3856733	3	42106201	G	C	-0.0881978	9.9e-07	7059	23.941
GCST90199630	Phenylacetate levels	rs1604572	3	131672868	G	C	-0.0886552	3.91e-07	7059	25.7333
GCST90199630	Phenylacetate levels	rs2632709	4	42371565	C	A	0.104046	5.17e-06	7059	20.7668
GCST90199630	Phenylacetate levels	rs189587	4	77578931	A	G	0.0806004	9.5e-07	7059	24.02
GCST90199630	Phenylacetate levels	rs145721291	4	149241086	T	C	0.453464	6.93e-06	7059	20.2057
GCST90199630	Phenylacetate levels	rs180982609	6	90966386	C	T	-0.500304	9.35e-06	7059	19.6337
GCST90199630	Phenylacetate levels	rs73057725	7	5394476	A	G	0.222167	5.92e-07	7059	24.9295
GCST90199630	Phenylacetate levels	rs76151544	7	15762235	G	A	-0.249151	5.89e-06	7059	20.5193
GCST90199630	Phenylacetate levels	rs148515684	11	32806391	A	G	0.329495	2.35e-06	7059	22.2793
GCST90199630	Phenylacetate levels	rs3809205	12	22044817	C	T	0.182025	5.13e-06	7059	20.7814
GCST90199630	Phenylacetate levels	rs150248294	12	56853738	A	G	-0.377677	2.5e-06	7059	22.1613
GCST90199630	Phenylacetate levels	rs112192402	12	68449464	A	G	0.227703	1.56e-06	7059	23.0679
GCST90199630	Phenylacetate levels	rs78580580	12	104450374	C	A	-0.294915	1.59e-06	7059	23.0247
GCST90199630	Phenylacetate levels	rs8001043	13	34753839	C	T	-0.0811984	4.57e-06	7059	21.0036
GCST90199630	Phenylacetate levels	rs76379382	15	64997213	T	C	-0.160195	7.99e-06	7059	19.9335
GCST90199630	Phenylacetate levels	rs59532339	16	20568350	T	A	0.461097	1.27e-17	7059	73.0148
GCST90199630	Phenylacetate levels	rs7196912	16	20589290	T	C	0.225688	1.04e-06	7059	23.8413
GCST90199630	Phenylacetate levels	rs188124348	16	80540228	C	T	0.358611	9.36e-07	7059	24.0481
GCST90199630	Phenylacetate levels	rs16943430	18	27277604	A	G	-0.199229	7.45e-06	7059	20.0691
GCST90199630	Phenylacetate levels	rs6566598	18	72270169	C	T	-0.206029	6.3e-06	7059	20.3896
GCST90199630	Phenylacetate levels	rs117291585	20	60269481	T	C	0.241913	4.09e-06	7059	21.2151
GCST90199630	Phenylacetate levels	rs1057157	22	42383012	C	T	0.0763559	8.25e-06	7059	19.8738
GCST90199631	3-methyl-2-oxovalerate levels	rs6754181	2	29743514	C	T	0.0910083	8.82e-06	8257	19.7463
GCST90199631	3-methyl-2-oxovalerate levels	rs7660693	4	88307231	C	T	0.0791272	9.87e-08	8257	28.3926
GCST90199631	3-methyl-2-oxovalerate levels	rs77291466	5	60325998	C	T	-0.12259	6.75e-06	8257	20.2591
GCST90199631	3-methyl-2-oxovalerate levels	rs12716450	5	93478693	T	C	0.295968	6.17e-06	8257	20.4296
GCST90199631	3-methyl-2-oxovalerate levels	rs34372879	6	41524417	C	T	-0.0947061	8.97e-06	8257	19.7144
GCST90199631	3-methyl-2-oxovalerate levels	rs56107485	6	156517427	C	A	-0.154962	5.77e-07	8257	24.9809
GCST90199631	3-methyl-2-oxovalerate levels	rs62524533	8	134040089	A	G	-0.110404	6.41e-06	8257	20.3555
GCST90199631	3-methyl-2-oxovalerate levels	rs183718435	9	14739182	A	C	-0.411296	7.54e-06	8257	20.0451
GCST90199631	3-methyl-2-oxovalerate levels	rs11791075	9	83720430	T	A	-0.0841116	2.73e-06	8257	21.9936
GCST90199631	3-methyl-2-oxovalerate levels	rs58729469	11	36050283	T	C	0.101193	5.36e-07	8257	25.1239
GCST90199631	3-methyl-2-oxovalerate levels	rs145992024	12	24284993	T	C	-0.347476	2.26e-06	8257	22.3558
GCST90199631	3-methyl-2-oxovalerate levels	rs142461926	14	25575454	G	A	-0.220081	2.67e-06	8257	22.0342
GCST90199631	3-methyl-2-oxovalerate levels	rs116943713	14	28618182	G	A	0.209966	5.18e-06	8257	20.7642
GCST90199631	3-methyl-2-oxovalerate levels	rs142174598	17	34165541	C	G	-0.420915	6.8e-06	8257	20.2428
GCST90199631	3-methyl-2-oxovalerate levels	rs77876488	18	10810833	T	C	-0.177185	4.44e-07	8257	25.4888
GCST90199631	3-methyl-2-oxovalerate levels	rs6055350	20	858872	C	G	-0.215685	5.5e-08	8257	29.5247
GCST90199631	3-methyl-2-oxovalerate levels	rs58693102	21	40394897	A	G	-0.187799	5.88e-06	8257	20.5235
GCST90199632	Tartarate levels	rs116626434	1	83175694	A	G	-0.149526	3.12e-06	7099	21.7359
GCST90199632	Tartarate levels	rs79983252	1	175616377	A	C	0.236427	1.16e-06	7099	23.6349
GCST90199632	Tartarate levels	rs138430505	2	25955752	C	T	0.285026	5e-06	7099	20.8319
GCST90199632	Tartarate levels	rs17026163	2	101829183	T	C	-0.223964	1.93e-06	7099	22.6608
GCST90199632	Tartarate levels	rs75583177	2	139887135	G	A	-0.145169	7.6e-06	7099	20.0299
GCST90199632	Tartarate levels	rs76501568	2	199095080	T	C	-0.267429	5.25e-06	7099	20.7362
GCST90199632	Tartarate levels	rs13089230	3	177836416	A	G	0.0825424	2.66e-06	7099	22.0424
GCST90199632	Tartarate levels	rs10004542	4	4718728	G	A	0.0814848	4.09e-06	7099	21.2146
GCST90199632	Tartarate levels	rs298392	5	74552072	T	C	0.087711	2.6e-06	7099	22.0855
GCST90199632	Tartarate levels	rs115272033	6	31883030	C	T	-0.170179	8.14e-06	7099	19.9002
GCST90199632	Tartarate levels	rs628038	6	73615534	C	T	-0.0783007	4.29e-06	7099	21.1247
GCST90199632	Tartarate levels	rs10945808	6	162299162	T	C	-0.130904	4.47e-06	7099	21.0452
GCST90199632	Tartarate levels	rs10247649	7	95586935	G	A	-0.0826258	3.66e-06	7099	21.429
GCST90199632	Tartarate levels	rs143000803	7	127307984	T	A	0.368352	3.11e-06	7099	21.7396
GCST90199632	Tartarate levels	rs117483011	8	3339388	A	G	-0.157832	8.52e-06	7099	19.8115
GCST90199632	Tartarate levels	rs2468877	8	113913215	A	T	-0.0762559	8.2e-06	7099	19.8861
GCST90199632	Tartarate levels	rs142959592	11	77121326	T	C	-0.373738	4.9e-06	7099	20.8716
GCST90199632	Tartarate levels	rs77798428	15	58376202	A	G	-0.318661	2.11e-07	7099	26.9258
GCST90199632	Tartarate levels	rs142997067	17	70342880	G	C	0.608221	5.81e-06	7099	20.5454
GCST90199632	Tartarate levels	rs9948951	18	8592790	A	G	-0.0971868	5.78e-06	7099	20.5529
GCST90199632	Tartarate levels	rs141660852	18	62365105	T	C	0.228649	3.54e-06	7099	21.4936
GCST90199632	Tartarate levels	rs146593632	21	22839328	T	C	0.370018	5.67e-06	7099	20.5902
GCST90199632	Tartarate levels	rs540278823	21	27170812	C	T	-0.210344	7.99e-06	7099	19.9336
GCST90199633	Suberate (C8-DC) levels	rs145406199	1	107260564	A	G	0.37263	8.64e-06	6902	19.7839
GCST90199633	Suberate (C8-DC) levels	rs848290	2	58162047	T	A	-0.165088	5.79e-07	6902	24.9737
GCST90199633	Suberate (C8-DC) levels	rs189725310	2	208748506	T	C	-0.167962	3.94e-06	6902	21.2896
GCST90199633	Suberate (C8-DC) levels	rs7616744	3	24740196	A	G	-0.0876962	9.64e-06	6902	19.5758
GCST90199633	Suberate (C8-DC) levels	rs11705994	3	73318930	T	C	0.218723	9.3e-06	6902	19.6439
GCST90199633	Suberate (C8-DC) levels	rs4689177	4	4592747	T	C	0.108829	4.49e-06	6902	21.039
GCST90199633	Suberate (C8-DC) levels	rs34357043	4	31925736	G	T	0.266628	1.32e-06	6902	23.3896
GCST90199633	Suberate (C8-DC) levels	rs4695288	4	47852756	T	C	0.200323	9.86e-06	6902	19.5332
GCST90199633	Suberate (C8-DC) levels	rs78440527	4	101864890	G	A	0.199278	8.31e-06	6902	19.859
GCST90199633	Suberate (C8-DC) levels	rs10008401	4	116858781	C	T	0.0800086	2.69e-06	6902	22.0199
GCST90199633	Suberate (C8-DC) levels	rs9313297	5	165978223	G	A	0.0991772	6.14e-06	6902	20.4384
GCST90199633	Suberate (C8-DC) levels	rs9406110	6	8236962	A	G	-0.0894199	8.55e-06	6902	19.8057
GCST90199633	Suberate (C8-DC) levels	rs539316238	6	18011466	T	C	-0.273918	3.55e-06	6902	21.4877
GCST90199633	Suberate (C8-DC) levels	rs6923178	6	79684023	G	C	0.121756	2.68e-06	6902	22.0233
GCST90199633	Suberate (C8-DC) levels	rs6914551	6	106686831	C	T	-0.366135	3.7e-06	6902	21.4087
GCST90199633	Suberate (C8-DC) levels	rs141183746	6	163922203	C	A	0.161019	9.93e-06	6902	19.5182
GCST90199633	Suberate (C8-DC) levels	rs17738405	7	3235891	C	T	-0.193637	9.6e-07	6902	23.9996
GCST90199633	Suberate (C8-DC) levels	rs146529314	7	106007929	G	T	0.336938	1.35e-06	6902	23.3498
GCST90199633	Suberate (C8-DC) levels	rs140580838	8	108977705	A	G	0.308493	9.15e-06	6902	19.6746
GCST90199633	Suberate (C8-DC) levels	rs148863405	9	16581529	C	G	0.798698	7.4e-06	6902	20.0812
GCST90199633	Suberate (C8-DC) levels	rs12555229	9	135788065	G	C	-0.0955533	1.13e-06	6902	23.6837
GCST90199633	Suberate (C8-DC) levels	rs35904890	11	8649229	T	C	-0.227287	5.27e-06	6902	20.7321
GCST90199633	Suberate (C8-DC) levels	rs11158833	14	70111694	G	A	-0.0922378	2.74e-06	6902	21.9808
GCST90199633	Suberate (C8-DC) levels	rs72777931	16	23857673	A	G	0.336072	1.12e-06	6902	23.7013
GCST90199633	Suberate (C8-DC) levels	rs1551619	17	75889724	T	C	-0.0957862	1.28e-06	6902	23.445
GCST90199633	Suberate (C8-DC) levels	rs117499033	18	44998209	G	A	0.30721	8.87e-06	6902	19.734
GCST90199633	Suberate (C8-DC) levels	rs191920017	22	22277644	A	G	-0.399312	5.58e-06	6902	20.6194
GCST90199634	5-hydroxylysine levels	rs139663065	1	14402942	T	C	0.281865	8.12e-06	8128	19.9045
GCST90199634	5-hydroxylysine levels	rs55700529	1	17851418	A	G	0.292762	8.05e-07	8128	24.3395
GCST90199634	5-hydroxylysine levels	rs76751577	1	234308092	A	G	0.322064	6.33e-06	8128	20.3798
GCST90199634	5-hydroxylysine levels	rs78818599	2	179875859	G	T	-0.215533	1e-05	8128	19.5071
GCST90199634	5-hydroxylysine levels	rs9341222	2	216664687	C	T	0.230094	7.56e-06	8128	20.0424
GCST90199634	5-hydroxylysine levels	rs144429282	3	30096963	T	C	0.387083	4.14e-08	8128	30.0764
GCST90199634	5-hydroxylysine levels	rs12499749	4	30325758	A	G	0.176873	1.25e-06	8128	23.4906
GCST90199634	5-hydroxylysine levels	rs75233276	4	72366734	T	C	0.347685	8.95e-06	8128	19.7191
GCST90199634	5-hydroxylysine levels	rs1040519	6	9542333	G	A	-0.0818991	1.14e-06	8128	23.6704
GCST90199634	5-hydroxylysine levels	rs1330804	6	113238996	A	G	-0.0735292	7.63e-06	8128	20.0231
GCST90199634	5-hydroxylysine levels	rs73248769	8	32271206	C	T	0.397814	2.34e-06	8128	22.2892
GCST90199634	5-hydroxylysine levels	rs73429419	8	138372606	T	C	-0.0978899	5.04e-06	8128	20.817
GCST90199634	5-hydroxylysine levels	rs117462872	8	141957630	G	A	0.286413	9.21e-06	8128	19.6628
GCST90199634	5-hydroxylysine levels	rs140233308	9	81810718	T	G	0.320974	8.06e-06	8128	19.9191
GCST90199634	5-hydroxylysine levels	rs999856	10	14019697	A	G	-0.215444	8.94e-06	8128	19.7216
GCST90199634	5-hydroxylysine levels	rs10877499	12	61025502	C	T	0.085716	5.35e-06	8128	20.702
GCST90199634	5-hydroxylysine levels	rs41322846	12	96510327	C	G	0.113555	9.25e-06	8128	19.6561
GCST90199634	5-hydroxylysine levels	rs532070914	12	124503617	C	T	0.625391	6.06e-06	8128	20.4647
GCST90199634	5-hydroxylysine levels	rs661331	13	29933975	T	A	0.112287	8.28e-06	8128	19.8669
GCST90199634	5-hydroxylysine levels	rs17533872	13	41641427	T	C	0.0752854	1.95e-06	8128	22.6425
GCST90199634	5-hydroxylysine levels	rs1502069	13	86458070	T	C	-0.0811985	7.39e-06	8128	20.0853
GCST90199634	5-hydroxylysine levels	rs9559451	13	108973515	C	T	-0.0752947	5.08e-06	8128	20.8023
GCST90199634	5-hydroxylysine levels	rs3819547	14	72465045	C	G	-0.124927	4.62e-06	8128	20.9853
GCST90199634	5-hydroxylysine levels	rs58374597	15	78417591	A	T	0.610277	1.39e-23	8128	100.154
GCST90199634	5-hydroxylysine levels	rs6495304	15	78508074	A	G	0.266767	2.01e-08	8128	31.4743
GCST90199634	5-hydroxylysine levels	rs3885951	15	78533575	G	A	0.578606	7.47e-119	8128	537.121
GCST90199634	5-hydroxylysine levels	rs74582811	15	78966596	G	A	0.227003	7.46e-07	8128	24.4875
GCST90199634	5-hydroxylysine levels	rs12901358	15	98630252	C	T	0.070543	7.67e-06	8128	20.0123
GCST90199634	5-hydroxylysine levels	rs113983401	16	87637966	C	G	0.161297	5.27e-06	8128	20.7308
GCST90199634	5-hydroxylysine levels	rs115469488	22	22766918	A	G	-0.663355	4.14e-06	8128	21.1952
GCST90199635	3-phenylpropionate hydrocinnamate levels	rs191187061	1	156527256	T	C	-0.304207	2.18e-07	7925	26.862
GCST90199635	3-phenylpropionate hydrocinnamate levels	rs112307471	1	204454067	A	G	-0.238964	2.4e-06	7925	22.2393
GCST90199635	3-phenylpropionate hydrocinnamate levels	rs75223710	1	246124049	T	C	-0.219819	8.84e-06	7925	19.7415
GCST90199635	3-phenylpropionate hydrocinnamate levels	rs145409686	2	28328582	C	T	-0.550427	4.73e-06	7925	20.9382
GCST90199635	3-phenylpropionate hydrocinnamate levels	rs17767728	2	133697804	C	T	0.0909404	3.03e-06	7925	21.7936
GCST90199635	3-phenylpropionate hydrocinnamate levels	rs74432647	2	224858109	T	C	0.150663	7.23e-07	7925	24.5454
GCST90199635	3-phenylpropionate hydrocinnamate levels	rs78674307	3	43525745	G	T	-0.150826	9.41e-06	7925	19.6234
GCST90199635	3-phenylpropionate hydrocinnamate levels	rs77831208	3	110665898	T	C	0.249552	5.62e-06	7925	20.6071
GCST90199635	3-phenylpropionate hydrocinnamate levels	rs187719086	4	46001728	T	C	-0.29344	9.48e-06	7925	19.609
GCST90199635	3-phenylpropionate hydrocinnamate levels	rs146175767	4	86073341	T	C	-0.121342	4.39e-06	7925	21.082
GCST90199635	3-phenylpropionate hydrocinnamate levels	rs116511059	5	27584519	T	C	0.400938	5.38e-07	7925	25.1176
GCST90199635	3-phenylpropionate hydrocinnamate levels	rs73478203	6	79617290	G	A	0.0825426	7.72e-06	7925	20.0012
GCST90199635	3-phenylpropionate hydrocinnamate levels	rs147941428	7	5766027	G	A	-0.340237	8.28e-07	7925	24.2849
GCST90199635	3-phenylpropionate hydrocinnamate levels	rs13283163	9	3389660	A	G	0.170526	9.26e-07	7925	24.0707
GCST90199635	3-phenylpropionate hydrocinnamate levels	rs141685561	11	23891620	T	C	-0.143423	1.57e-06	7925	23.0553
GCST90199635	3-phenylpropionate hydrocinnamate levels	rs2186671	11	109407701	G	A	-0.0760014	2.25e-06	7925	22.3671
GCST90199635	3-phenylpropionate hydrocinnamate levels	rs9510299	13	22714494	C	G	-0.0736478	8.69e-06	7925	19.7738
GCST90199635	3-phenylpropionate hydrocinnamate levels	rs79970883	13	84382959	T	C	-0.195098	5.22e-07	7925	25.1735
GCST90199635	3-phenylpropionate hydrocinnamate levels	rs112423294	14	48833025	A	G	-0.402137	5.37e-06	7925	20.6947
GCST90199635	3-phenylpropionate hydrocinnamate levels	rs12929353	16	1189810	A	G	-0.396283	1.66e-06	7925	22.9425
GCST90199635	3-phenylpropionate hydrocinnamate levels	rs148153141	16	20426589	G	A	-0.27871	4.42e-07	7925	25.4974
GCST90199635	3-phenylpropionate hydrocinnamate levels	rs34927101	16	20433373	T	C	0.294909	5.06e-07	7925	25.2338
GCST90199635	3-phenylpropionate hydrocinnamate levels	rs62058082	17	12879352	T	C	-0.105084	1.8e-06	7925	22.7949
GCST90199635	3-phenylpropionate hydrocinnamate levels	rs112264683	18	1098668	C	T	0.368503	7.89e-06	7925	19.9583
GCST90199635	3-phenylpropionate hydrocinnamate levels	rs10073658	18	51743877	G	A	0.104011	6.97e-06	7925	20.1978
GCST90199635	3-phenylpropionate hydrocinnamate levels	rs143985394	19	14838555	G	A	-0.240823	8.59e-06	7925	19.7968
GCST90199635	3-phenylpropionate hydrocinnamate levels	rs4812445	20	40610096	G	A	-0.0994662	2.25e-07	7925	26.801
GCST90199636	Kynurenine levels	rs9988529	1	63194695	C	T	-0.180183	1.07e-06	8244	23.8006
GCST90199636	Kynurenine levels	rs79435381	1	75842746	A	G	-0.166018	6.48e-06	8244	20.3374
GCST90199636	Kynurenine levels	rs61825638	1	241550102	T	C	0.130031	2.89e-14	8244	57.7908
GCST90199636	Kynurenine levels	rs55709807	2	137960969	A	G	0.178987	6.08e-06	8244	20.459
GCST90199636	Kynurenine levels	rs6440053	3	141940670	A	T	0.0964971	2.27e-06	8244	22.3475
GCST90199636	Kynurenine levels	rs9821445	3	184219831	C	T	0.0994985	1.46e-06	8244	23.1925
GCST90199636	Kynurenine levels	rs116794445	5	13501913	A	G	-0.322608	5.45e-06	8244	20.6677
GCST90199636	Kynurenine levels	rs10516101	5	173639728	T	C	-0.123617	4.54e-06	8244	21.0177
GCST90199636	Kynurenine levels	rs17240098	6	52270924	T	G	0.148969	5.36e-06	8244	20.6982
GCST90199636	Kynurenine levels	rs17287314	7	105966054	A	T	-0.0741746	6.97e-06	8244	20.1979
GCST90199636	Kynurenine levels	rs10216901	8	39947074	T	C	-0.092585	1.46e-09	8244	36.5764
GCST90199636	Kynurenine levels	rs55879891	8	127356687	A	C	0.101148	2.83e-06	8244	21.9233
GCST90199636	Kynurenine levels	rs72761290	9	130403493	A	C	0.135722	2.12e-06	8244	22.4779
GCST90199636	Kynurenine levels	rs6481144	10	55140633	C	A	-0.21192	2.57e-06	8244	22.11
GCST90199636	Kynurenine levels	rs10883982	10	104214575	C	A	-0.0787528	6.39e-06	8244	20.3625
GCST90199636	Kynurenine levels	rs11055387	12	13367062	C	G	-0.145349	6.33e-06	8244	20.3823
GCST90199636	Kynurenine levels	rs3184504	12	111446804	C	T	-0.108142	2.84e-13	8244	53.3028
GCST90199636	Kynurenine levels	rs75973738	14	84718587	A	T	-0.194072	2.14e-07	8244	26.8973
GCST90199636	Kynurenine levels	rs35223481	14	94546420	A	T	-0.105966	6.77e-06	8244	20.2516
GCST90199636	Kynurenine levels	rs9933330	16	20355488	T	C	-0.103406	8.58e-08	8244	28.6625
GCST90199636	Kynurenine levels	rs72789484	16	75786534	A	G	-0.144555	9.16e-06	8244	19.675
GCST90199636	Kynurenine levels	rs6540080	16	87784963	A	G	-0.107927	5.01e-11	8244	43.162
GCST90199636	Kynurenine levels	rs4843270	16	87844466	A	C	0.205627	1.53e-35	8244	154.78
GCST90199636	Kynurenine levels	rs9909552	17	36834695	G	C	0.0692728	8.44e-06	8244	19.8316
GCST90199636	Kynurenine levels	rs34519073	22	49143607	A	G	0.071803	7.92e-06	8244	19.9522
GCST90199637	N-acetylglutamate levels	rs12070599	1	166530566	A	G	-0.0833283	1.55e-06	7802	23.0752
GCST90199637	N-acetylglutamate levels	rs79132971	2	3293263	A	C	0.132736	7.51e-06	7802	20.0544
GCST90199637	N-acetylglutamate levels	rs10168931	2	73650092	A	G	0.123014	1.84e-11	7802	45.1229
GCST90199637	N-acetylglutamate levels	rs148804382	3	52078217	A	C	0.395956	2.68e-07	7802	26.4599
GCST90199637	N-acetylglutamate levels	rs76105072	4	157967616	C	T	0.178385	4.82e-06	7802	20.9038
GCST90199637	N-acetylglutamate levels	rs186654219	5	64819753	A	G	0.36491	1.99e-06	7802	22.6032
GCST90199637	N-acetylglutamate levels	rs187543759	6	77383611	C	T	-0.329606	7.16e-06	7802	20.1458
GCST90199637	N-acetylglutamate levels	rs10872573	6	100362746	C	T	-0.0805091	4.09e-06	7802	21.2163
GCST90199637	N-acetylglutamate levels	rs148895950	7	118109730	G	T	-0.297994	8.76e-06	7802	19.7601
GCST90199637	N-acetylglutamate levels	rs10957056	8	58487627	C	A	0.087937	8.42e-06	7802	19.8356
GCST90199637	N-acetylglutamate levels	rs116233634	9	14712674	G	A	0.279475	5.74e-06	7802	20.5683
GCST90199637	N-acetylglutamate levels	rs12554315	9	26390175	A	T	0.155318	4.85e-06	7802	20.8918
GCST90199637	N-acetylglutamate levels	rs4336667	9	105978380	A	G	-0.0726878	3.67e-06	7802	21.4232
GCST90199637	N-acetylglutamate levels	rs2265815	9	127531312	G	A	0.0912856	5.35e-06	7802	20.7023
GCST90199637	N-acetylglutamate levels	rs10762589	10	74229994	T	C	-0.0883667	5.98e-07	7802	24.9127
GCST90199637	N-acetylglutamate levels	rs2803552	10	86543369	C	T	-0.205145	1.02e-06	7802	23.8787
GCST90199637	N-acetylglutamate levels	rs60665648	13	41455862	C	T	-0.261085	2.5e-06	7802	22.1618
GCST90199637	N-acetylglutamate levels	rs7154858	14	70529167	C	T	0.0944413	8.53e-06	7802	19.8106
GCST90199637	N-acetylglutamate levels	rs28690110	17	43990158	T	C	-0.0796679	7.05e-06	7802	20.174
GCST90199637	N-acetylglutamate levels	rs10854172	20	46598884	C	T	0.116341	3.45e-09	7802	34.903
GCST90199638	Glycerol 3-phosphate levels	rs72650882	1	20713817	C	T	0.193643	1.32e-06	8201	23.3898
GCST90199638	Glycerol 3-phosphate levels	rs56704741	1	21378351	C	T	-0.104833	2.16e-10	8201	40.3075
GCST90199638	Glycerol 3-phosphate levels	rs149344982	1	21563267	A	G	0.321236	2.11e-06	8201	22.488
GCST90199638	Glycerol 3-phosphate levels	rs1780318	1	21569132	T	A	0.448805	3.24e-41	8201	180.753
GCST90199638	Glycerol 3-phosphate levels	rs6695630	1	39602239	G	C	-0.110939	2.43e-06	8201	22.2132
GCST90199638	Glycerol 3-phosphate levels	rs138201625	1	158472466	C	G	0.330102	1.61e-06	8201	23.0109
GCST90199638	Glycerol 3-phosphate levels	rs16840029	1	240441410	A	G	0.170339	6.16e-06	8201	20.4341
GCST90199638	Glycerol 3-phosphate levels	rs72852030	2	29222247	T	C	0.269297	5.34e-06	8201	20.7055
GCST90199638	Glycerol 3-phosphate levels	rs149000340	2	207084178	T	C	-0.283142	1.91e-06	8201	22.6746
GCST90199638	Glycerol 3-phosphate levels	rs162416	3	324356	G	T	0.0765529	9.27e-06	8201	19.6516
GCST90199638	Glycerol 3-phosphate levels	rs113971921	4	108745728	T	C	0.0971709	5.56e-06	8201	20.6295
GCST90199638	Glycerol 3-phosphate levels	rs79393239	4	184336884	T	C	-0.213038	6.04e-06	8201	20.4718
GCST90199638	Glycerol 3-phosphate levels	rs337370	5	177500083	T	C	-0.0731129	3.75e-06	8201	21.3851
GCST90199638	Glycerol 3-phosphate levels	rs143671553	6	76893247	G	A	-0.236422	2.28e-06	8201	22.3394
GCST90199638	Glycerol 3-phosphate levels	rs118174096	6	112661622	T	C	-0.281275	4.61e-06	8201	20.9875
GCST90199638	Glycerol 3-phosphate levels	rs4709324	6	159442131	C	T	-0.0959369	4.93e-06	8201	20.8608
GCST90199638	Glycerol 3-phosphate levels	rs6945869	7	154196642	T	C	-0.18358	8.08e-06	8201	19.9144
GCST90199638	Glycerol 3-phosphate levels	rs3750309	8	60876009	G	T	0.0779824	6.85e-07	8201	24.6497
GCST90199638	Glycerol 3-phosphate levels	rs12770630	10	109776626	T	C	-0.115058	9.93e-07	8201	23.9365
GCST90199638	Glycerol 3-phosphate levels	rs118152300	10	120249022	T	G	0.167422	7.88e-06	8201	19.9623
GCST90199638	Glycerol 3-phosphate levels	rs73499488	11	80347492	G	C	0.248377	1.67e-06	8201	22.939
GCST90199638	Glycerol 3-phosphate levels	rs11603769	11	98185552	C	G	0.229614	7.25e-06	8201	20.1207
GCST90199638	Glycerol 3-phosphate levels	rs117110311	11	107383264	C	G	0.488462	4.28e-06	8201	21.1279
GCST90199638	Glycerol 3-phosphate levels	rs7968044	12	97298167	C	A	-0.0992173	8.79e-06	8201	19.7534
GCST90199638	Glycerol 3-phosphate levels	rs75198564	12	125321224	G	A	0.0914908	5.64e-06	8201	20.6026
GCST90199638	Glycerol 3-phosphate levels	rs7319463	13	31418470	A	G	-0.217628	2.95e-06	8201	21.845
GCST90199638	Glycerol 3-phosphate levels	rs10521085	16	7662319	T	C	-0.113394	5.39e-06	8201	20.6901
GCST90199638	Glycerol 3-phosphate levels	rs537609697	16	33920063	G	A	-0.424592	1.17e-06	8201	23.6263
GCST90199638	Glycerol 3-phosphate levels	rs74622263	16	87361698	G	A	-0.148881	8.57e-06	8201	19.8015
GCST90199638	Glycerol 3-phosphate levels	rs186366783	20	5516581	A	T	0.2955	1.77e-08	8201	31.7244
GCST90199638	Glycerol 3-phosphate levels	rs186970614	20	42205095	C	G	0.354048	8.79e-06	8201	19.7536
GCST90199639	Imidazole lactate levels	rs3765719	1	3687327	C	T	0.126601	6.66e-06	8256	20.2839
GCST90199639	Imidazole lactate levels	rs61774831	1	53879416	A	C	0.317674	6.36e-06	8256	20.3722
GCST90199639	Imidazole lactate levels	rs490379	1	88252216	C	A	-0.133215	1.29e-09	8256	36.8224
GCST90199639	Imidazole lactate levels	rs7530513	1	88944228	A	G	0.397623	7.7e-166	8256	753.118
GCST90199639	Imidazole lactate levels	rs61798917	1	89040410	A	G	0.0769112	7.77e-07	8256	24.4086
GCST90199639	Imidazole lactate levels	rs7563086	2	46142357	T	C	0.14342	1.43e-06	8256	23.2352
GCST90199639	Imidazole lactate levels	rs9878908	3	12260963	T	C	-0.086292	4.25e-06	8256	21.1457
GCST90199639	Imidazole lactate levels	rs150565193	3	26721560	T	C	-0.248798	5.32e-06	8256	20.7135
GCST90199639	Imidazole lactate levels	rs116793365	3	37065699	G	A	-0.300561	7.41e-06	8256	20.08
GCST90199639	Imidazole lactate levels	rs145281230	3	50205849	G	A	-0.439015	2.83e-09	8256	35.2876
GCST90199639	Imidazole lactate levels	rs28410020	4	3849751	C	G	0.0844789	1.74e-06	8256	22.8558
GCST90199639	Imidazole lactate levels	rs2315488	4	139202403	A	G	-0.0871675	2.2e-06	8256	22.4041
GCST90199639	Imidazole lactate levels	rs72933650	6	105879701	T	C	0.132911	9.73e-06	8256	19.5585
GCST90199639	Imidazole lactate levels	rs72943057	6	106574147	C	T	-0.219653	9.09e-06	8256	19.6895
GCST90199639	Imidazole lactate levels	rs10277377	7	54909022	T	C	0.116516	5.77e-06	8256	20.5571
GCST90199639	Imidazole lactate levels	rs149262976	7	79487462	C	T	0.405513	4.65e-06	8256	20.9724
GCST90199639	Imidazole lactate levels	rs1441770	8	19899808	A	G	-0.0757838	1.49e-06	8256	23.158
GCST90199639	Imidazole lactate levels	rs2805103	9	128836618	A	T	0.0969957	8.39e-09	8256	33.1752
GCST90199639	Imidazole lactate levels	rs148327605	10	92225957	T	C	0.137958	6.75e-06	8256	20.2586
GCST90199639	Imidazole lactate levels	rs4150575	11	18334919	T	C	0.107027	1.05e-10	8256	41.7232
GCST90199639	Imidazole lactate levels	rs10774021	12	240132	T	C	0.194878	1.37e-34	8256	150.429
GCST90199639	Imidazole lactate levels	rs146849590	12	89073057	C	A	-0.504435	9.92e-06	8256	19.5223
GCST90199639	Imidazole lactate levels	rs11076256	16	58718562	T	C	0.714384	6.12e-153	8256	693.804
GCST90199639	Imidazole lactate levels	rs143277630	16	58781671	T	C	-0.312217	1.58e-18	8256	77.1405
GCST90199639	Imidazole lactate levels	rs183176218	16	83825508	A	T	-0.173245	8.94e-06	8256	19.7205
GCST90199639	Imidazole lactate levels	rs12601778	17	82233472	T	C	-0.107145	2.59e-12	8256	48.9627
GCST90199639	Imidazole lactate levels	rs11672362	19	43645748	T	C	0.184489	8.89e-06	8256	19.7309
GCST90199639	Imidazole lactate levels	rs2229742	21	14966851	C	G	0.116801	4.52e-06	8256	21.024
GCST90199640	4-guanidinobutanoate levels	rs140527149	1	15581637	C	A	-0.459947	7.71e-236	8144	1075.04
GCST90199640	4-guanidinobutanoate levels	rs71631750	1	15757403	C	G	0.0985226	2.85e-07	8144	26.34
GCST90199640	4-guanidinobutanoate levels	rs11580678	1	90159570	T	G	-0.0749203	3.66e-06	8144	21.4308
GCST90199640	4-guanidinobutanoate levels	rs57389554	2	151848216	A	G	-0.14118	6.48e-06	8144	20.3357
GCST90199640	4-guanidinobutanoate levels	rs114708452	3	146791475	T	C	0.193902	6.88e-07	8144	24.6424
GCST90199640	4-guanidinobutanoate levels	rs151040866	4	6543550	A	G	-0.159233	1.06e-06	8144	23.8112
GCST90199640	4-guanidinobutanoate levels	rs13107325	4	102267552	T	C	0.131282	4.55e-06	8144	21.0133
GCST90199640	4-guanidinobutanoate levels	rs6556949	5	97146631	T	C	0.0747603	8.35e-06	8144	19.85
GCST90199640	4-guanidinobutanoate levels	rs7380998	5	112609807	G	A	-0.179866	3.13e-06	8144	21.7328
GCST90199640	4-guanidinobutanoate levels	rs13163650	5	155810911	G	A	0.0793781	2.51e-06	8144	22.1508
GCST90199640	4-guanidinobutanoate levels	rs61287921	6	89346157	A	G	-0.307334	6.95e-06	8144	20.2015
GCST90199640	4-guanidinobutanoate levels	rs706151	7	134425414	G	A	0.0669338	8.09e-06	8144	19.9105
GCST90199640	4-guanidinobutanoate levels	rs150629268	8	24506353	T	G	0.220045	4.3e-06	8144	21.1201
GCST90199640	4-guanidinobutanoate levels	rs140852306	9	95736243	T	C	-0.128618	4.6e-06	8144	20.9931
GCST90199640	4-guanidinobutanoate levels	rs11787780	9	133589988	T	C	0.0743765	6.69e-06	8144	20.2745
GCST90199640	4-guanidinobutanoate levels	rs72632963	11	12411139	C	T	-0.272225	8.47e-06	8144	19.8229
GCST90199640	4-guanidinobutanoate levels	rs7969761	12	246676	T	C	0.0903542	2.56e-09	8144	35.4829
GCST90199640	4-guanidinobutanoate levels	rs61991622	14	41384425	A	G	0.139752	6.3e-06	8144	20.3896
GCST90199640	4-guanidinobutanoate levels	rs45622433	14	75023053	A	G	-0.392152	3.63e-06	8144	21.4441
GCST90199640	4-guanidinobutanoate levels	rs112807038	18	14342105	T	C	0.185925	5.05e-06	8144	20.8138
GCST90199640	4-guanidinobutanoate levels	rs77951681	18	21587191	C	T	0.101923	2.77e-06	8144	21.9664
GCST90199641	Glucuronate levels	rs12092559	1	53119153	T	G	-0.106219	5.9e-06	7988	20.5142
GCST90199641	Glucuronate levels	rs111273747	2	54160481	G	A	0.349979	4.31e-06	7988	21.1161
GCST90199641	Glucuronate levels	rs140946796	3	13141142	G	T	0.373006	4e-06	7988	21.2581
GCST90199641	Glucuronate levels	rs1561398	5	72190958	T	C	-0.0832245	3.08e-06	7988	21.7614
GCST90199641	Glucuronate levels	rs62391856	5	126449075	T	C	0.0882028	4.48e-06	7988	21.0435
GCST90199641	Glucuronate levels	rs9491556	6	98429880	T	C	0.419107	7.44e-06	7988	20.0707
GCST90199641	Glucuronate levels	rs117910752	8	37721648	G	A	0.185814	1.11e-06	7988	23.7293
GCST90199641	Glucuronate levels	rs141615044	9	129612425	A	C	0.336958	5.93e-06	7988	20.5066
GCST90199641	Glucuronate levels	rs10898981	11	74381420	C	A	0.0773381	2.65e-06	7988	22.0499
GCST90199641	Glucuronate levels	rs189957470	12	56534866	T	C	-0.288782	2.36e-06	7988	22.2677
GCST90199641	Glucuronate levels	rs6539427	12	108450527	C	T	-0.0846334	4.38e-06	7988	21.0851
GCST90199641	Glucuronate levels	rs1959120	14	101101893	T	A	-0.071683	4.56e-06	7988	21.0106
GCST90199641	Glucuronate levels	rs12050756	15	32792425	G	A	0.199795	5.07e-06	7988	20.8046
GCST90199641	Glucuronate levels	rs150551895	21	17149914	T	C	0.264587	6.39e-06	7988	20.3625
GCST90199641	Glucuronate levels	rs7510321	21	31524330	C	T	0.0811601	9.22e-06	7988	19.6609
GCST90199641	Glucuronate levels	rs73231674	21	42831393	G	T	-0.140286	7.08e-06	7988	20.1655
GCST90199641	Glucuronate levels	rs116932970	22	18070390	C	A	0.16785	9.5e-06	7988	19.6039
GCST90199642	Ribitol levels	rs3845611	1	13580483	G	T	-0.104901	3.8e-06	8128	21.3601
GCST90199642	Ribitol levels	rs2744764	1	25722122	T	C	0.117358	5.98e-06	8128	20.4895
GCST90199642	Ribitol levels	rs72688441	1	45585381	A	G	-0.603321	2.04e-72	8128	323.826
GCST90199642	Ribitol levels	rs12144476	1	184922992	C	T	0.222626	3.96e-06	8128	21.2765
GCST90199642	Ribitol levels	rs74995512	2	54360165	A	G	-0.331117	4.38e-06	8128	21.0861
GCST90199642	Ribitol levels	rs13100424	3	62130041	G	C	0.294562	8.6e-08	8128	28.6589
GCST90199642	Ribitol levels	rs1420467	3	169009292	A	G	0.0920482	1.46e-06	8128	23.1962
GCST90199642	Ribitol levels	rs73248229	4	41028911	G	T	-0.190145	5.23e-06	8128	20.7448
GCST90199642	Ribitol levels	rs115232717	5	62246077	G	A	-0.516457	2.12e-07	8128	26.9099
GCST90199642	Ribitol levels	rs111534509	5	97927918	A	G	0.157601	6.67e-06	8128	20.2803
GCST90199642	Ribitol levels	rs186730428	5	119601173	G	A	-0.0721017	5.44e-06	8128	20.6696
GCST90199642	Ribitol levels	rs144424724	7	3631189	T	C	-0.331572	7.19e-06	8128	20.1371
GCST90199642	Ribitol levels	rs80012250	7	8248643	G	A	-0.164302	6.19e-06	8128	20.423
GCST90199642	Ribitol levels	rs60688348	7	157052597	C	A	0.0788168	7e-06	8128	20.1891
GCST90199642	Ribitol levels	rs77703857	8	13054916	T	C	0.191571	9.47e-06	8128	19.6115
GCST90199642	Ribitol levels	rs73217598	8	14190551	A	G	0.307856	2.08e-06	8128	22.5139
GCST90199642	Ribitol levels	rs113682909	8	67846768	C	G	-0.405067	4.85e-07	8128	25.3153
GCST90199642	Ribitol levels	rs2186050	9	129603702	C	G	-0.0781457	2.42e-06	8128	22.2262
GCST90199642	Ribitol levels	rs142220999	10	18476449	T	C	0.334271	7.21e-06	8128	20.1319
GCST90199642	Ribitol levels	rs7903429	10	68178595	T	C	0.0970626	2.27e-06	8128	22.3481
GCST90199642	Ribitol levels	rs117587050	11	105893774	C	T	0.301156	1.87e-06	8128	22.7169
GCST90199642	Ribitol levels	rs77987208	12	4758793	C	T	-0.117677	2.28e-07	8128	26.7736
GCST90199642	Ribitol levels	rs572823378	12	40624697	A	C	-0.268394	5.54e-06	8128	20.6354
GCST90199642	Ribitol levels	rs73317157	12	66992819	A	G	-0.122647	7.23e-06	8128	20.1255
GCST90199642	Ribitol levels	rs183901354	13	32328310	T	C	-0.901248	1.84e-06	8128	22.754
GCST90199642	Ribitol levels	rs192431765	13	98287262	C	G	0.406925	3.45e-06	8128	21.5437
GCST90199642	Ribitol levels	rs145095548	14	80786850	C	A	0.524916	3.36e-06	8128	21.592
GCST90199642	Ribitol levels	rs72722075	15	45031276	T	C	-0.141262	1.99e-09	8128	35.9782
GCST90199642	Ribitol levels	rs7190382	16	77504386	T	A	-0.0809751	7.74e-07	8128	24.4152
GCST90199642	Ribitol levels	rs34552467	16	88476287	C	A	0.0748839	6.61e-06	8128	20.2991
GCST90199642	Ribitol levels	rs62058095	17	57525201	C	G	-0.355229	8.93e-06	8128	19.7218
GCST90199642	Ribitol levels	rs12967772	18	66948438	T	C	0.114477	3.09e-06	8128	21.7562
GCST90199642	Ribitol levels	rs7252227	19	40795210	T	G	-0.0705068	5.91e-06	8128	20.5119
GCST90199642	Ribitol levels	rs12625462	20	860453	A	G	0.100419	6.21e-06	8128	20.4158
GCST90199642	Ribitol levels	rs13046014	21	23833029	C	G	0.143955	1.44e-06	8128	23.2273
GCST90199642	Ribitol levels	rs111422112	22	23574266	C	T	0.342769	5.37e-06	8128	20.6962
GCST90199642	Ribitol levels	rs117035597	22	36220843	A	C	-0.164258	8.41e-06	8128	19.8363
GCST90199643	Glycodeoxycholate levels	rs146174820	2	68387100	A	G	-0.286214	2.87e-06	6877	21.8985
GCST90199643	Glycodeoxycholate levels	rs2290258	2	99400611	C	A	0.124683	5.45e-06	6877	20.6665
GCST90199643	Glycodeoxycholate levels	rs3132031	2	114219580	C	G	0.136212	8.81e-06	6877	19.7489
GCST90199643	Glycodeoxycholate levels	rs73153108	3	27092670	T	C	0.230561	7.8e-06	6877	19.9816
GCST90199643	Glycodeoxycholate levels	rs60930884	3	70517313	G	T	-0.127602	8.17e-06	6877	19.8918
GCST90199643	Glycodeoxycholate levels	rs115480587	4	35291120	G	A	-0.243568	5.43e-06	6877	20.6734
GCST90199643	Glycodeoxycholate levels	rs13101279	4	43747301	A	G	0.0770005	8.44e-06	6877	19.8292
GCST90199643	Glycodeoxycholate levels	rs7687207	4	89128817	G	A	0.0783161	5.88e-06	6877	20.5202
GCST90199643	Glycodeoxycholate levels	rs55917677	4	153779899	T	C	0.0908851	5.02e-06	6877	20.8248
GCST90199643	Glycodeoxycholate levels	rs80078071	4	180100099	A	G	0.0973519	7.17e-06	6877	20.1409
GCST90199643	Glycodeoxycholate levels	rs62448268	7	22789845	A	G	0.0953227	3.69e-06	6877	21.4152
GCST90199643	Glycodeoxycholate levels	rs76962381	8	58264401	T	C	-0.10889	1.55e-07	6877	27.518
GCST90199643	Glycodeoxycholate levels	rs75878687	9	7721779	C	G	0.274662	8.61e-06	6877	19.7916
GCST90199643	Glycodeoxycholate levels	rs74927400	11	75231821	T	C	0.330046	1.16e-06	6877	23.6283
GCST90199643	Glycodeoxycholate levels	rs2155345	11	106056961	T	G	-0.0810837	8.52e-06	6877	19.8108
GCST90199643	Glycodeoxycholate levels	rs9514591	13	106902887	C	T	-0.0820086	8.79e-06	6877	19.7519
GCST90199643	Glycodeoxycholate levels	rs2351511	14	61082729	T	C	0.322661	8.35e-06	6877	19.8513
GCST90199643	Glycodeoxycholate levels	rs7403557	15	27057832	G	A	0.101229	1.3e-07	6877	27.862
GCST90199643	Glycodeoxycholate levels	rs115155467	16	22060895	G	A	-0.460446	1.02e-06	6877	23.8838
GCST90199643	Glycodeoxycholate levels	rs118040844	17	14355668	A	T	0.429065	6.39e-06	6877	20.3605
GCST90199644	Theobromine levels	rs6669746	1	15027271	A	G	0.0701676	5.57e-06	8137	20.6239
GCST90199644	Theobromine levels	rs2628473	2	88810258	C	G	0.0753681	9.2e-06	8137	19.6654
GCST90199644	Theobromine levels	rs115810418	2	105327409	T	A	0.173537	2.84e-06	8137	21.9153
GCST90199644	Theobromine levels	rs72870405	2	162080573	A	T	-0.15323	2.64e-06	8137	22.0583
GCST90199644	Theobromine levels	rs35155698	3	895304	C	T	0.0750576	9.77e-06	8137	19.5504
GCST90199644	Theobromine levels	rs13065149	3	176871340	T	G	-0.0774221	1.5e-06	8137	23.1384
GCST90199644	Theobromine levels	rs79880362	4	125202033	T	C	0.146943	6.33e-07	8137	24.8028
GCST90199644	Theobromine levels	rs6878843	5	103831871	T	G	0.11814	5.28e-06	8137	20.7292
GCST90199644	Theobromine levels	rs116892987	6	102527357	A	G	-0.329003	3.76e-06	8137	21.3792
GCST90199644	Theobromine levels	rs6569661	6	130185619	G	A	-0.0859588	1.39e-06	8137	23.2819
GCST90199644	Theobromine levels	rs62462718	7	63832020	A	G	-0.0777005	7.77e-06	8137	19.9892
GCST90199644	Theobromine levels	rs2529273	7	74873835	T	C	0.101541	1.4e-08	8137	32.1818
GCST90199644	Theobromine levels	rs12549440	8	122576372	T	C	0.0794261	1.49e-06	8137	23.1554
GCST90199644	Theobromine levels	rs117966480	9	126819947	C	A	-0.322677	8.29e-07	8137	24.2838
GCST90199644	Theobromine levels	rs144661998	10	105655335	A	G	0.0958879	6.8e-06	8137	20.2435
GCST90199644	Theobromine levels	rs147824813	10	127259371	G	T	0.298848	8.97e-06	8137	19.7133
GCST90199644	Theobromine levels	rs7485735	12	71325737	C	T	-0.0794824	5.77e-06	8137	20.5568
GCST90199644	Theobromine levels	rs12431055	13	29639326	T	C	0.128412	8.18e-06	8137	19.8903
GCST90199644	Theobromine levels	rs150576152	15	62851995	G	A	0.207064	5.74e-06	8137	20.5671
GCST90199644	Theobromine levels	rs566861268	16	13703714	A	G	0.519125	7.32e-06	8137	20.1019
GCST90199644	Theobromine levels	rs6497692	16	23868061	T	C	0.0748062	1.7e-06	8137	22.904
GCST90199644	Theobromine levels	rs11657948	17	9168331	A	G	0.119169	9.64e-06	8137	19.5756
GCST90199644	Theobromine levels	rs11653172	17	12739959	G	A	-0.0719812	8.61e-06	8137	19.7934
GCST90199644	Theobromine levels	rs56113850	19	40847202	C	T	-0.105914	1.05e-11	8137	46.2298
GCST90199644	Theobromine levels	rs62205691	20	57241225	A	G	-0.282897	8.15e-06	8137	19.8975
GCST90199644	Theobromine levels	rs139776	22	24917479	T	C	-0.0834689	8.71e-07	8137	24.1874
GCST90199644	Theobromine levels	rs113666924	22	40846014	A	G	-0.199128	3.81e-06	8137	21.3543
GCST90199645	Quinate levels	rs553719	1	36867336	C	T	0.147306	7.54e-06	8200	20.046
GCST90199645	Quinate levels	rs114371828	1	201989140	T	C	-0.267108	8.98e-06	8200	19.7113
GCST90199645	Quinate levels	rs1594297	2	16476976	A	G	0.224925	8.5e-06	8200	19.8164
GCST90199645	Quinate levels	rs116020639	2	64880349	C	T	-0.316022	4.04e-07	8200	25.6685
GCST90199645	Quinate levels	rs112388569	4	7138269	T	C	-0.298781	8.67e-06	8200	19.7803
GCST90199645	Quinate levels	rs140759816	5	16902686	A	T	-0.186302	4.44e-06	8200	21.0591
GCST90199645	Quinate levels	rs34099891	5	60842512	T	G	-0.0824109	2.25e-06	8200	22.3639
GCST90199645	Quinate levels	rs74489311	5	163789181	A	T	-1.12714	2.74e-06	8200	21.9833
GCST90199645	Quinate levels	rs77082173	6	6132622	T	C	0.201076	9.23e-06	8200	19.6595
GCST90199645	Quinate levels	rs4148714	7	117598399	C	A	-0.125867	3.36e-06	8200	21.5952
GCST90199645	Quinate levels	rs73202647	8	12746929	C	T	-0.109072	4.69e-06	8200	20.9564
GCST90199645	Quinate levels	rs73328382	10	99422751	A	C	-0.490215	1.41e-06	8200	23.258
GCST90199645	Quinate levels	rs186185553	11	57944141	T	C	-0.255397	7.08e-06	8200	20.166
GCST90199645	Quinate levels	rs115520044	14	49488289	A	G	0.330168	5.28e-08	8200	29.6035
GCST90199645	Quinate levels	rs62027288	15	75142406	C	T	0.0759955	1.15e-06	8200	23.6508
GCST90199645	Quinate levels	rs183574340	17	12699211	A	G	-0.415375	6.48e-07	8200	24.7578
GCST90199645	Quinate levels	rs2108740	17	13876053	A	C	-0.169235	5.91e-06	8200	20.5111
GCST90199645	Quinate levels	rs145444661	18	43137607	T	C	-0.329336	1.25e-06	8200	23.4912
GCST90199645	Quinate levels	rs76051019	21	33150052	A	G	-0.23203	1.9e-06	8200	22.6893
GCST90199645	Quinate levels	rs5997787	22	30858967	C	T	0.0735554	4.04e-06	8200	21.2403
GCST90199646	Gentisate levels	rs3861695	1	83506486	T	C	-0.0760413	6.92e-06	8013	20.2099
GCST90199646	Gentisate levels	rs522708	1	96017489	G	A	-0.0822705	1.29e-06	8013	23.4372
GCST90199646	Gentisate levels	rs187258635	1	207663120	T	C	-0.236251	9.16e-06	8013	19.6735
GCST90199646	Gentisate levels	rs72824920	2	50345769	C	T	0.192917	2.14e-07	8013	26.8964
GCST90199646	Gentisate levels	rs12471344	2	154259805	A	G	-0.204526	1.53e-06	8013	23.1038
GCST90199646	Gentisate levels	rs72950259	2	215026687	G	T	0.409958	7.81e-06	8013	19.9797
GCST90199646	Gentisate levels	rs77380220	3	70959872	A	G	0.222387	4.77e-06	8013	20.9211
GCST90199646	Gentisate levels	rs73217253	3	133872734	A	G	-0.160981	9.23e-07	8013	24.0767
GCST90199646	Gentisate levels	rs147503040	3	182797506	A	G	0.240882	7.54e-07	8013	24.4671
GCST90199646	Gentisate levels	rs79188489	4	29074567	T	G	0.343904	4.71e-06	8013	20.947
GCST90199646	Gentisate levels	rs62362979	5	84208390	G	A	0.273101	7.67e-06	8013	20.0134
GCST90199646	Gentisate levels	rs62621664	6	24504968	T	G	0.265359	4e-06	8013	21.2595
GCST90199646	Gentisate levels	rs375709482	6	114434155	T	C	-0.273576	9.11e-07	8013	24.1025
GCST90199646	Gentisate levels	rs10097464	8	135773275	C	T	-0.0715199	4.72e-06	8013	20.9435
GCST90199646	Gentisate levels	rs1041350	9	23613595	C	T	0.0994006	1.89e-06	8013	22.6949
GCST90199646	Gentisate levels	rs1010664	10	14923688	C	T	0.200004	3.64e-06	8013	21.4384
GCST90199646	Gentisate levels	rs77091748	11	79180565	T	C	0.25787	8.87e-06	8013	19.7364
GCST90199646	Gentisate levels	rs76930336	11	118594049	A	C	-0.202699	2.83e-06	8013	21.9216
GCST90199646	Gentisate levels	rs113812650	12	95395376	T	C	-0.420894	4.88e-06	8013	20.8794
GCST90199646	Gentisate levels	rs9572022	13	68811966	G	A	-0.0758655	1.15e-06	8013	23.6464
GCST90199646	Gentisate levels	rs117167763	13	75106967	T	C	0.594305	7.56e-06	8013	20.0404
GCST90199646	Gentisate levels	rs72645867	13	95314726	A	G	0.162441	9.54e-07	8013	24.0129
GCST90199646	Gentisate levels	rs75476920	17	42064447	C	T	-0.0942693	8.76e-06	8013	19.7595
GCST90199646	Gentisate levels	rs9959080	18	59433536	A	G	-0.0926697	1.86e-06	8013	22.725
GCST90199646	Gentisate levels	rs10153505	19	652948	G	T	-0.109387	1.9e-06	8013	22.6923
GCST90199646	Gentisate levels	rs367715	20	46487542	G	A	0.0721685	7.07e-06	8013	20.1698
GCST90199646	Gentisate levels	rs2833465	21	31591790	T	C	-0.110209	1.76e-06	8013	22.8333
GCST90199646	Gentisate levels	rs6010005	22	50558690	C	G	0.229928	4.25e-06	8013	21.1415
GCST90199647	Theophylline levels	rs10902695	1	28319022	T	C	-0.0834655	3.92e-06	7822	21.2968
GCST90199647	Theophylline levels	rs72793907	2	22537986	G	A	-0.274555	6.03e-06	7822	20.4745
GCST90199647	Theophylline levels	rs1388182	2	179285708	T	C	-0.155876	8.03e-06	7822	19.9258
GCST90199647	Theophylline levels	rs114110478	3	60439249	C	G	0.142487	2.6e-06	7822	22.0852
GCST90199647	Theophylline levels	rs75723819	3	120099185	A	C	-0.211336	6.38e-06	7822	20.3662
GCST90199647	Theophylline levels	rs75870478	4	35563982	T	C	-0.281468	2.82e-06	7822	21.9298
GCST90199647	Theophylline levels	rs67360043	4	38938213	A	T	0.0886627	6.44e-06	7822	20.3461
GCST90199647	Theophylline levels	rs258831	5	11415085	G	C	-0.0982197	8.77e-06	7822	19.7572
GCST90199647	Theophylline levels	rs116926604	7	86916079	C	T	-0.276332	3.04e-06	7822	21.7886
GCST90199647	Theophylline levels	rs79361921	8	58022004	A	G	-0.232926	7.25e-07	7822	24.5406
GCST90199647	Theophylline levels	rs17428030	9	84338706	G	A	0.136372	6e-06	7822	20.4828
GCST90199647	Theophylline levels	rs12259905	10	28920494	T	C	0.155223	3.89e-07	7822	25.743
GCST90199647	Theophylline levels	rs4615950	10	106010522	T	C	-0.0738501	7.54e-06	7822	20.0458
GCST90199647	Theophylline levels	rs34804482	11	27368192	C	T	-0.242551	4.35e-06	7822	21.0985
GCST90199647	Theophylline levels	rs643104	11	118696416	C	T	-0.0815481	3e-06	7822	21.8136
GCST90199647	Theophylline levels	rs74069834	12	21946362	G	A	-0.270594	9.52e-06	7822	19.6008
GCST90199647	Theophylline levels	rs7323950	13	22199638	G	A	-0.0792948	5.8e-06	7822	20.5466
GCST90199647	Theophylline levels	rs116572946	13	60080909	T	C	-0.278367	4.69e-06	7822	20.953
GCST90199647	Theophylline levels	rs79542551	13	93072020	G	A	-0.328871	4.49e-06	7822	21.0387
GCST90199647	Theophylline levels	rs115520044	14	49488289	A	G	0.322722	1.91e-07	7822	27.1198
GCST90199647	Theophylline levels	rs75095637	15	24913444	C	A	0.140865	5.45e-06	7822	20.6677
GCST90199647	Theophylline levels	rs180968112	16	16587338	A	G	-0.313019	9.97e-06	7822	19.513
GCST90199647	Theophylline levels	rs74526939	18	50073331	G	A	-0.20014	5.86e-06	7822	20.529
GCST90199647	Theophylline levels	rs149370966	20	39722660	A	G	-0.270438	6.73e-06	7822	20.2635
GCST90199647	Theophylline levels	rs2245730	21	42705218	C	A	-0.0787472	1.27e-06	7822	23.4668
GCST90199648	1,5-anhydroglucitol (1,5-ag) levels	rs526600	1	86900914	A	T	-0.303655	5.21e-08	8139	29.6295
GCST90199648	1,5-anhydroglucitol (1,5-ag) levels	rs7536190	1	150426629	A	T	0.113912	2.36e-06	8139	22.2753
GCST90199648	1,5-anhydroglucitol (1,5-ag) levels	rs2800798	1	164697016	A	G	0.079919	6.03e-06	8139	20.4751
GCST90199648	1,5-anhydroglucitol (1,5-ag) levels	rs28429046	1	242003929	T	A	0.0877134	4.13e-06	8139	21.2
GCST90199648	1,5-anhydroglucitol (1,5-ag) levels	rs219151	2	32990620	C	G	-0.0930985	1.32e-06	8139	23.3893
GCST90199648	1,5-anhydroglucitol (1,5-ag) levels	rs139280007	2	34621100	C	G	-0.241187	6.46e-06	8139	20.3407
GCST90199648	1,5-anhydroglucitol (1,5-ag) levels	rs4988235	2	135851076	A	G	0.125118	7.4e-16	8139	65.009
GCST90199648	1,5-anhydroglucitol (1,5-ag) levels	rs138882034	3	14215441	C	T	-0.40062	2.28e-06	8139	22.3403
GCST90199648	1,5-anhydroglucitol (1,5-ag) levels	rs147071339	3	120559843	G	A	-0.72443	3.26e-06	8139	21.6509
GCST90199648	1,5-anhydroglucitol (1,5-ag) levels	rs6444144	3	165091228	T	C	0.0750138	1.38e-06	8139	23.3037
GCST90199648	1,5-anhydroglucitol (1,5-ag) levels	rs5026374	4	164806103	A	T	0.0705329	5.5e-06	8139	20.6482
GCST90199648	1,5-anhydroglucitol (1,5-ag) levels	rs112766573	6	75182536	T	C	0.149694	9.16e-06	8139	19.6736
GCST90199648	1,5-anhydroglucitol (1,5-ag) levels	rs78394231	6	107327919	C	T	0.116636	6.2e-06	8139	20.4211
GCST90199648	1,5-anhydroglucitol (1,5-ag) levels	rs118097969	7	8431366	A	C	0.254382	9.64e-06	8139	19.577
GCST90199648	1,5-anhydroglucitol (1,5-ag) levels	rs185053832	7	142063511	A	C	-0.376359	2.29e-06	8139	22.3256
GCST90199648	1,5-anhydroglucitol (1,5-ag) levels	rs11976181	7	142097764	C	T	-0.132448	2.07e-10	8139	40.3941
GCST90199648	1,5-anhydroglucitol (1,5-ag) levels	rs55646821	8	20747591	A	C	0.150169	1.28e-06	8139	23.4442
GCST90199648	1,5-anhydroglucitol (1,5-ag) levels	rs868427	8	51531385	C	T	-0.103914	5.84e-06	8139	20.5348
GCST90199648	1,5-anhydroglucitol (1,5-ag) levels	rs138306161	9	86712771	T	C	-0.308695	8.74e-06	8139	19.7638
GCST90199648	1,5-anhydroglucitol (1,5-ag) levels	rs117813792	9	113729402	G	A	-0.331071	5.89e-07	8139	24.9403
GCST90199648	1,5-anhydroglucitol (1,5-ag) levels	rs111517692	9	130054393	A	G	0.186098	1.77e-06	8139	22.8285
GCST90199648	1,5-anhydroglucitol (1,5-ag) levels	rs16923778	11	7241558	T	C	-0.364422	3.77e-07	8139	25.8035
GCST90199648	1,5-anhydroglucitol (1,5-ag) levels	rs16936434	11	42229140	A	G	-0.144243	9.5e-06	8139	19.6039
GCST90199648	1,5-anhydroglucitol (1,5-ag) levels	rs11219784	11	124810777	C	T	-0.29621	3.11e-06	8139	21.7441
GCST90199648	1,5-anhydroglucitol (1,5-ag) levels	rs72670617	13	113913130	G	T	-0.109981	4.39e-06	8139	21.0818
GCST90199648	1,5-anhydroglucitol (1,5-ag) levels	rs116855721	14	54584830	A	G	0.235097	3.21e-06	8139	21.6821
GCST90199648	1,5-anhydroglucitol (1,5-ag) levels	rs10152997	15	60904958	C	T	-0.0762043	6.16e-07	8139	24.8565
GCST90199648	1,5-anhydroglucitol (1,5-ag) levels	rs34278530	16	84656112	C	T	0.0966945	2.29e-06	8139	22.3255
GCST90199648	1,5-anhydroglucitol (1,5-ag) levels	rs77283946	17	18982968	A	C	-0.552741	8.81e-23	8139	96.5029
GCST90199648	1,5-anhydroglucitol (1,5-ag) levels	rs116139938	17	19002728	T	G	-0.267495	1.83e-09	8139	36.1389
GCST90199648	1,5-anhydroglucitol (1,5-ag) levels	rs2638281	19	48707612	G	A	0.0758197	6.39e-07	8139	24.784
GCST90199648	1,5-anhydroglucitol (1,5-ag) levels	rs190533843	21	44755668	G	A	-0.402017	1.63e-06	8139	22.9843
GCST90199648	1,5-anhydroglucitol (1,5-ag) levels	rs11912766	22	26147122	A	G	-3.06436	7.91e-06	8139	19.9536
GCST90199649	1-stearoyl-2-arachidonoyl-GPI (18:0/20:4) levels	rs11121795	1	6399939	T	C	-0.178874	6.01e-06	8134	20.4812
GCST90199649	1-stearoyl-2-arachidonoyl-GPI (18:0/20:4) levels	rs112957492	1	62651339	C	T	-0.195795	1.38e-35	8134	154.988
GCST90199649	1-stearoyl-2-arachidonoyl-GPI (18:0/20:4) levels	rs74988287	2	36690717	C	T	-0.366432	2.01e-06	8134	22.5842
GCST90199649	1-stearoyl-2-arachidonoyl-GPI (18:0/20:4) levels	rs10188669	2	150897389	A	G	-0.0671657	8.94e-06	8134	19.7213
GCST90199649	1-stearoyl-2-arachidonoyl-GPI (18:0/20:4) levels	rs115307528	2	166268501	G	A	-0.299834	6.77e-06	8134	20.2508
GCST90199649	1-stearoyl-2-arachidonoyl-GPI (18:0/20:4) levels	rs2712421	3	128568900	T	G	0.0732419	4.91e-06	8134	20.8682
GCST90199649	1-stearoyl-2-arachidonoyl-GPI (18:0/20:4) levels	rs400810	5	31675054	G	A	0.128883	1.88e-06	8134	22.7116
GCST90199649	1-stearoyl-2-arachidonoyl-GPI (18:0/20:4) levels	rs34542491	5	168805806	T	C	0.0896599	7.13e-06	8134	20.1543
GCST90199649	1-stearoyl-2-arachidonoyl-GPI (18:0/20:4) levels	rs140033739	6	30237375	A	G	-0.166275	2.29e-06	8134	22.3325
GCST90199649	1-stearoyl-2-arachidonoyl-GPI (18:0/20:4) levels	rs3812316	7	73606007	G	C	-0.136926	3.05e-09	8134	35.1422
GCST90199649	1-stearoyl-2-arachidonoyl-GPI (18:0/20:4) levels	rs60417901	7	92597062	T	C	-0.226606	9.22e-06	8134	19.662
GCST90199649	1-stearoyl-2-arachidonoyl-GPI (18:0/20:4) levels	rs141701630	7	100573450	T	C	0.317893	5.36e-06	8134	20.6999
GCST90199649	1-stearoyl-2-arachidonoyl-GPI (18:0/20:4) levels	rs72697217	9	7763957	C	G	0.139809	7.3e-06	8134	20.1084
GCST90199649	1-stearoyl-2-arachidonoyl-GPI (18:0/20:4) levels	rs174560	11	61814292	C	T	-0.263536	3.5e-59	8134	263.105
GCST90199649	1-stearoyl-2-arachidonoyl-GPI (18:0/20:4) levels	rs964184	11	116778201	C	G	-0.194744	4.71e-18	8134	74.9816
GCST90199649	1-stearoyl-2-arachidonoyl-GPI (18:0/20:4) levels	rs2269938	12	119804210	G	C	-0.104296	2.86e-07	8134	26.3338
GCST90199649	1-stearoyl-2-arachidonoyl-GPI (18:0/20:4) levels	rs112843621	14	26049841	G	A	-0.366363	2.67e-06	8134	22.0355
GCST90199649	1-stearoyl-2-arachidonoyl-GPI (18:0/20:4) levels	rs80195574	14	34113605	A	G	-0.221346	2.67e-06	8134	22.0337
GCST90199649	1-stearoyl-2-arachidonoyl-GPI (18:0/20:4) levels	rs1532085	15	58391167	G	A	-0.0917612	5.7e-09	8134	33.9257
GCST90199649	1-stearoyl-2-arachidonoyl-GPI (18:0/20:4) levels	rs79608464	16	71298685	A	G	0.25749	4.68e-06	8134	20.9581
GCST90199649	1-stearoyl-2-arachidonoyl-GPI (18:0/20:4) levels	rs77960347	18	49583585	G	A	0.479876	3.78e-14	8134	57.2666
GCST90199649	1-stearoyl-2-arachidonoyl-GPI (18:0/20:4) levels	rs7241918	18	49634583	T	G	0.132894	3.06e-11	8134	44.1284
GCST90199649	1-stearoyl-2-arachidonoyl-GPI (18:0/20:4) levels	rs66466742	19	11225768	T	C	-0.189746	7.68e-07	8134	24.4294
GCST90199649	1-stearoyl-2-arachidonoyl-GPI (18:0/20:4) levels	rs157595	19	44922203	G	A	0.0939248	3.18e-09	8134	35.0589
GCST90199649	1-stearoyl-2-arachidonoyl-GPI (18:0/20:4) levels	rs626283	19	54173307	G	C	0.174476	4.24e-29	8134	125.331
GCST90199650	Indolelactate levels	rs34380016	1	29231718	G	A	-0.0666468	5.21e-06	8233	20.7517
GCST90199650	Indolelactate levels	rs190002061	2	49252618	A	G	-0.265524	5.97e-06	8233	20.4939
GCST90199650	Indolelactate levels	rs62154332	2	101471008	T	C	0.118683	7.98e-06	8233	19.9373
GCST90199650	Indolelactate levels	rs7617388	3	18845898	G	A	-0.0945532	9.7e-06	8233	19.5655
GCST90199650	Indolelactate levels	rs185272650	3	183994764	T	C	-0.300455	9.18e-06	8233	19.6704
GCST90199650	Indolelactate levels	rs1354368	4	99520729	G	A	-0.072441	1.01e-06	8233	23.8941
GCST90199650	Indolelactate levels	rs11950935	5	27771436	C	T	-0.0798371	8.15e-06	8233	19.8985
GCST90199650	Indolelactate levels	rs73782967	5	116927323	A	G	-0.152997	1.39e-06	8233	23.2954
GCST90199650	Indolelactate levels	rs1867457	5	180177217	C	T	-0.102015	8.46e-06	8233	19.8263
GCST90199650	Indolelactate levels	rs113392484	6	78437780	C	T	0.318007	3.6e-06	8233	21.4609
GCST90199650	Indolelactate levels	rs117078442	7	22296682	A	G	-0.209946	7.88e-06	8233	19.9623
GCST90199650	Indolelactate levels	rs145909629	9	26547368	A	G	0.321487	4.92e-08	8233	29.7426
GCST90199650	Indolelactate levels	rs2472509	9	104921949	G	T	0.07003	4.51e-06	8233	21.0287
GCST90199650	Indolelactate levels	rs2997922	9	128818465	T	C	0.185074	4.22e-32	8233	139.049
GCST90199650	Indolelactate levels	rs142582686	10	101005147	T	G	0.164806	3.63e-06	8233	21.4442
GCST90199650	Indolelactate levels	rs11598287	10	132100905	A	G	0.0749453	2.88e-06	8233	21.8923
GCST90199650	Indolelactate levels	rs75333405	12	89836373	C	T	-0.170317	9.28e-06	8233	19.6493
GCST90199650	Indolelactate levels	rs2794660	13	46749020	T	C	0.0949183	8.61e-06	8233	19.7915
GCST90199650	Indolelactate levels	rs61674325	14	43587540	T	C	-0.0679091	7.27e-06	8233	20.1169
GCST90199650	Indolelactate levels	rs1255731	14	63549593	C	T	-0.0753124	8.1e-06	8233	19.9082
GCST90199650	Indolelactate levels	rs148403098	14	102351945	T	C	0.167538	3.1e-06	8233	21.7466
GCST90199650	Indolelactate levels	rs139117506	15	83308234	C	A	-0.175748	3.56e-06	8233	21.4822
GCST90199650	Indolelactate levels	rs11647808	16	58736977	A	C	0.212473	6.34e-16	8233	65.3136
GCST90199650	Indolelactate levels	rs35021400	16	87013026	A	C	-0.0820587	2.59e-06	8233	22.0932
GCST90199650	Indolelactate levels	rs142009207	17	42394393	C	G	-0.118055	9.57e-06	8233	19.5904
GCST90199650	Indolelactate levels	rs150393758	17	69863978	T	C	0.172921	9.4e-06	8233	19.625
GCST90199650	Indolelactate levels	rs19009	20	6755951	C	T	-0.0637423	8.93e-06	8233	19.7222
GCST90199651	Docosahexaenoate DHA; 22:6n3 levels	rs12129379	1	159995471	T	G	0.0929219	2.32e-06	8279	22.3037
GCST90199651	Docosahexaenoate DHA; 22:6n3 levels	rs181031465	2	164800745	T	C	0.282577	7.32e-06	8279	20.1018
GCST90199651	Docosahexaenoate DHA; 22:6n3 levels	rs3731644	2	235041233	C	T	0.110271	5.58e-06	8279	20.6217
GCST90199651	Docosahexaenoate DHA; 22:6n3 levels	rs11715464	3	42868195	G	A	-0.068416	7.66e-06	8279	20.0166
GCST90199651	Docosahexaenoate DHA; 22:6n3 levels	rs11709701	3	197411278	T	C	0.0724482	5.06e-06	8279	20.8084
GCST90199651	Docosahexaenoate DHA; 22:6n3 levels	rs11930628	4	59788149	G	A	0.123625	2.22e-06	8279	22.3924
GCST90199651	Docosahexaenoate DHA; 22:6n3 levels	rs1018091	4	143618621	C	T	0.0675472	4.14e-06	8279	21.1961
GCST90199651	Docosahexaenoate DHA; 22:6n3 levels	rs77207094	5	11520799	C	T	-0.248645	5.42e-06	8279	20.6775
GCST90199651	Docosahexaenoate DHA; 22:6n3 levels	rs8523	6	10980820	A	G	-0.0784228	1.09e-07	8279	28.1942
GCST90199651	Docosahexaenoate DHA; 22:6n3 levels	rs187828726	6	158506347	G	T	-0.221919	5.41e-06	8279	20.6824
GCST90199651	Docosahexaenoate DHA; 22:6n3 levels	rs73045049	7	2658714	A	G	-0.182777	5.16e-06	8279	20.7737
GCST90199651	Docosahexaenoate DHA; 22:6n3 levels	rs34736275	7	80571027	A	G	0.0734802	4.46e-06	8279	21.0511
GCST90199651	Docosahexaenoate DHA; 22:6n3 levels	rs139278946	7	96776335	A	T	-0.209975	5.06e-06	8279	20.808
GCST90199651	Docosahexaenoate DHA; 22:6n3 levels	rs13268878	8	74456081	G	A	-0.0830568	9.26e-06	8279	19.6537
GCST90199651	Docosahexaenoate DHA; 22:6n3 levels	rs117676889	10	3308072	C	T	0.194787	6.15e-06	8279	20.4361
GCST90199651	Docosahexaenoate DHA; 22:6n3 levels	rs148894582	10	58620420	G	A	-0.292453	7.44e-06	8279	20.0729
GCST90199651	Docosahexaenoate DHA; 22:6n3 levels	rs174603	11	61858734	A	G	-0.0936123	3.74e-09	8279	34.7468
GCST90199651	Docosahexaenoate DHA; 22:6n3 levels	rs145325641	12	95241095	A	G	-0.229959	1.12e-06	8279	23.6966
GCST90199651	Docosahexaenoate DHA; 22:6n3 levels	rs143268031	12	117697385	G	A	0.479847	4.14e-06	8279	21.1949
GCST90199651	Docosahexaenoate DHA; 22:6n3 levels	rs73500833	13	26756076	T	C	-0.271564	5.67e-06	8279	20.5919
GCST90199651	Docosahexaenoate DHA; 22:6n3 levels	rs144230997	13	70662972	T	A	-0.321529	3.34e-06	8279	21.608
GCST90199651	Docosahexaenoate DHA; 22:6n3 levels	rs1934826	13	75950409	A	G	-0.065497	9.75e-06	8279	19.5544
GCST90199651	Docosahexaenoate DHA; 22:6n3 levels	rs9545715	13	81469066	C	G	-0.0728917	1.52e-06	8279	23.1149
GCST90199651	Docosahexaenoate DHA; 22:6n3 levels	rs6564915	16	81774628	G	T	0.101809	3.22e-06	8279	21.6741
GCST90199652	1-stearoyl-2-oleoyl-GPS (18:0/18:1) levels	rs2055570	2	49116770	G	A	-0.135106	9.23e-06	8055	19.6606
GCST90199652	1-stearoyl-2-oleoyl-GPS (18:0/18:1) levels	rs1354034	3	56815721	C	T	0.138779	3.68e-18	8055	75.4668
GCST90199652	1-stearoyl-2-oleoyl-GPS (18:0/18:1) levels	rs78453362	3	78690859	A	G	0.154741	8.35e-06	8055	19.8513
GCST90199652	1-stearoyl-2-oleoyl-GPS (18:0/18:1) levels	rs78365257	3	116530607	C	G	-0.294515	5.99e-06	8055	20.4877
GCST90199652	1-stearoyl-2-oleoyl-GPS (18:0/18:1) levels	rs6871550	5	399096	C	T	0.0882151	6.42e-06	8055	20.3523
GCST90199652	1-stearoyl-2-oleoyl-GPS (18:0/18:1) levels	rs12652405	5	56959725	A	T	-0.185696	9.12e-06	8055	19.6818
GCST90199652	1-stearoyl-2-oleoyl-GPS (18:0/18:1) levels	rs154803	5	92789493	A	T	0.228935	6.08e-06	8055	20.4572
GCST90199652	1-stearoyl-2-oleoyl-GPS (18:0/18:1) levels	rs9277341	6	33071848	C	T	-0.0774887	3.29e-06	8055	21.6364
GCST90199652	1-stearoyl-2-oleoyl-GPS (18:0/18:1) levels	rs55731338	6	35173215	A	G	-0.21443	3.57e-06	8055	21.4758
GCST90199652	1-stearoyl-2-oleoyl-GPS (18:0/18:1) levels	rs17831607	6	134363401	G	A	-0.106904	1.95e-06	8055	22.6425
GCST90199652	1-stearoyl-2-oleoyl-GPS (18:0/18:1) levels	rs13234046	7	10971985	A	G	-0.0842069	8.62e-06	8055	19.7901
GCST90199652	1-stearoyl-2-oleoyl-GPS (18:0/18:1) levels	rs138806707	8	20999141	C	T	-0.258703	3.26e-06	8055	21.6536
GCST90199652	1-stearoyl-2-oleoyl-GPS (18:0/18:1) levels	rs118096873	8	48726583	A	G	-0.330974	8.61e-06	8055	19.7931
GCST90199652	1-stearoyl-2-oleoyl-GPS (18:0/18:1) levels	rs80312835	10	110417837	G	A	0.296795	7.2e-06	8055	20.1348
GCST90199652	1-stearoyl-2-oleoyl-GPS (18:0/18:1) levels	rs117022836	11	37651035	T	C	-0.228706	5.89e-07	8055	24.9413
GCST90199652	1-stearoyl-2-oleoyl-GPS (18:0/18:1) levels	rs7161063	14	88280172	G	C	-0.188363	4.57e-06	8055	21.0025
GCST90199652	1-stearoyl-2-oleoyl-GPS (18:0/18:1) levels	rs72761668	15	101725739	G	A	-0.173508	5.74e-06	8055	20.569
GCST90199652	1-stearoyl-2-oleoyl-GPS (18:0/18:1) levels	rs55823223	17	75894282	A	G	-0.10594	1.1e-06	8055	23.7424
GCST90199652	1-stearoyl-2-oleoyl-GPS (18:0/18:1) levels	rs12965592	18	100297	C	G	-0.109671	9.3e-06	8055	19.6453
GCST90199652	1-stearoyl-2-oleoyl-GPS (18:0/18:1) levels	rs75129304	19	54070271	G	T	-0.0846584	6.85e-06	8055	20.2286
GCST90199652	1-stearoyl-2-oleoyl-GPS (18:0/18:1) levels	rs56058673	22	36081699	T	C	-0.155282	3.9e-06	8055	21.3068
GCST90199653	1-myristoyl-2-palmitoyl-gpc (14:0/16:0) levels	rs148311684	1	4888680	A	G	-0.303145	9.25e-06	8271	19.6565
GCST90199653	1-myristoyl-2-palmitoyl-gpc (14:0/16:0) levels	rs2996477	1	91920677	C	T	0.131699	7.62e-06	8271	20.0257
GCST90199653	1-myristoyl-2-palmitoyl-gpc (14:0/16:0) levels	rs114128846	2	118280459	A	G	0.147692	2.28e-06	8271	22.341
GCST90199653	1-myristoyl-2-palmitoyl-gpc (14:0/16:0) levels	rs79682447	4	2260377	A	G	-0.189114	8.6e-07	8271	24.2126
GCST90199653	1-myristoyl-2-palmitoyl-gpc (14:0/16:0) levels	rs28867983	4	21108584	G	A	0.0850279	9.22e-06	8271	19.6625
GCST90199653	1-myristoyl-2-palmitoyl-gpc (14:0/16:0) levels	rs4698782	4	109734125	C	T	-0.0728829	2.52e-06	8271	22.1483
GCST90199653	1-myristoyl-2-palmitoyl-gpc (14:0/16:0) levels	rs12331085	4	171881699	A	G	-0.0932487	1.19e-07	8271	28.0284
GCST90199653	1-myristoyl-2-palmitoyl-gpc (14:0/16:0) levels	rs4975528	5	1017800	A	G	0.0782659	6.56e-06	8271	20.3133
GCST90199653	1-myristoyl-2-palmitoyl-gpc (14:0/16:0) levels	rs147325198	5	9684711	A	G	0.312097	1.84e-06	8271	22.7517
GCST90199653	1-myristoyl-2-palmitoyl-gpc (14:0/16:0) levels	rs9349828	6	56559434	C	T	0.073257	8.6e-06	8271	19.7957
GCST90199653	1-myristoyl-2-palmitoyl-gpc (14:0/16:0) levels	rs116926922	6	159958678	T	G	0.200887	2.39e-06	8271	22.248
GCST90199653	1-myristoyl-2-palmitoyl-gpc (14:0/16:0) levels	rs10868484	9	86776740	C	T	0.0967565	4.76e-06	8271	20.9271
GCST90199653	1-myristoyl-2-palmitoyl-gpc (14:0/16:0) levels	rs4485089	11	12409814	G	A	-0.080974	6.58e-06	8271	20.3081
GCST90199653	1-myristoyl-2-palmitoyl-gpc (14:0/16:0) levels	rs79292294	11	38215972	G	T	0.217589	8.5e-06	8271	19.8162
GCST90199653	1-myristoyl-2-palmitoyl-gpc (14:0/16:0) levels	rs17583806	13	104779166	A	G	0.13245	4.9e-06	8271	20.8702
GCST90199653	1-myristoyl-2-palmitoyl-gpc (14:0/16:0) levels	rs2676379	15	46615379	G	C	0.0709062	3.8e-06	8271	21.3603
GCST90199653	1-myristoyl-2-palmitoyl-gpc (14:0/16:0) levels	rs28704912	18	7928036	A	C	0.130285	1.72e-06	8271	22.8766
GCST90199653	1-myristoyl-2-palmitoyl-gpc (14:0/16:0) levels	rs142273297	20	3610520	A	G	0.275401	8.58e-06	8271	19.799
GCST90199654	Paraxanthine levels in elite athletes	rs114830966	1	74384420	A	G	-0.351981	7.26e-06	7840	20.1189
GCST90199654	Paraxanthine levels in elite athletes	rs72799346	2	22414570	T	G	-0.243234	6.41e-06	7840	20.3574
GCST90199654	Paraxanthine levels in elite athletes	rs10194878	2	138639888	C	T	0.0812524	4.63e-06	7840	20.9779
GCST90199654	Paraxanthine levels in elite athletes	rs1503609	4	126847694	A	G	0.073513	9.58e-06	7840	19.5879
GCST90199654	Paraxanthine levels in elite athletes	rs115087674	4	155770669	T	A	-0.308828	7.39e-06	7840	20.0845
GCST90199654	Paraxanthine levels in elite athletes	rs9370260	6	54056876	C	T	0.0811845	2.09e-06	7840	22.5079
GCST90199654	Paraxanthine levels in elite athletes	rs150604675	6	107115055	T	C	-0.211642	6.24e-06	7840	20.4076
GCST90199654	Paraxanthine levels in elite athletes	rs78574673	6	152626771	G	T	0.228458	5.93e-06	7840	20.5063
GCST90199654	Paraxanthine levels in elite athletes	rs118105917	6	159627396	T	C	-0.385059	9.29e-06	7840	19.6468
GCST90199654	Paraxanthine levels in elite athletes	rs7787264	7	2667935	A	T	-0.112899	9.9e-06	7840	19.5251
GCST90199654	Paraxanthine levels in elite athletes	rs13243315	7	25474434	C	T	-0.0931508	3.66e-06	7840	21.4314
GCST90199654	Paraxanthine levels in elite athletes	rs150047778	7	116118257	C	T	-0.357145	4.1e-06	7840	21.2123
GCST90199654	Paraxanthine levels in elite athletes	rs79361921	8	58022004	A	G	-0.22819	1.37e-06	7840	23.3126
GCST90199654	Paraxanthine levels in elite athletes	rs78607630	9	107914662	G	A	-0.253719	9.88e-07	7840	23.9448
GCST90199654	Paraxanthine levels in elite athletes	rs11599254	10	28929032	T	C	0.137987	1.42e-06	7840	23.2505
GCST90199654	Paraxanthine levels in elite athletes	rs10509810	10	106005598	G	A	-0.0767333	2.82e-06	7840	21.9297
GCST90199654	Paraxanthine levels in elite athletes	rs143167061	11	13186904	T	C	-0.255726	9.48e-06	7840	19.6076
GCST90199654	Paraxanthine levels in elite athletes	rs11032948	11	34951350	T	C	0.0933967	5.91e-07	7840	24.9344
GCST90199654	Paraxanthine levels in elite athletes	rs643104	11	118696416	C	T	-0.081713	2.86e-06	7840	21.9027
GCST90199654	Paraxanthine levels in elite athletes	rs17653722	12	52193734	T	G	-0.0950999	7.4e-06	7840	20.0809
GCST90199654	Paraxanthine levels in elite athletes	rs75467050	12	97703428	T	C	-0.181124	8.9e-06	7840	19.7293
GCST90199654	Paraxanthine levels in elite athletes	rs34563893	12	98038615	C	T	-0.343882	1.22e-06	7840	23.5462
GCST90199654	Paraxanthine levels in elite athletes	rs2274148	13	49278988	T	C	0.199304	6.46e-06	7840	20.3413
GCST90199654	Paraxanthine levels in elite athletes	rs7326993	13	92197195	G	A	-0.0721645	9.96e-06	7840	19.5137
GCST90199654	Paraxanthine levels in elite athletes	rs115520044	14	49488289	A	G	0.30686	6.6e-07	7840	24.7226
GCST90199654	Paraxanthine levels in elite athletes	rs28491088	15	24911167	C	A	0.0994323	8.47e-06	7840	19.8239
GCST90199654	Paraxanthine levels in elite athletes	rs112492033	15	80442893	A	G	-0.270033	3.46e-06	7840	21.5396
GCST90199654	Paraxanthine levels in elite athletes	rs62017761	16	6502503	G	T	-0.0738812	3.33e-06	7840	21.6092
GCST90199654	Paraxanthine levels in elite athletes	rs10459799	16	59963158	G	C	-0.103929	3.68e-06	7840	21.4205
GCST90199654	Paraxanthine levels in elite athletes	rs57526497	17	79549816	C	A	-0.154204	5.27e-06	7840	20.7313
GCST90199654	Paraxanthine levels in elite athletes	rs77866717	18	43307829	C	T	-0.153486	9.72e-06	7840	19.5603
GCST90199654	Paraxanthine levels in elite athletes	rs56113850	19	40847202	C	T	-0.111197	3e-12	7840	48.6738
GCST90199654	Paraxanthine levels in elite athletes	rs2245730	21	42705218	C	A	-0.0769941	2.22e-06	7840	22.3876
GCST90199655	4-methyl-2-oxopentanoate levels	rs2291115	1	83555746	T	C	-0.0877537	5.14e-06	8255	20.7811
GCST90199655	4-methyl-2-oxopentanoate levels	rs6754181	2	29743514	C	T	0.0935486	3.99e-06	8255	21.2659
GCST90199655	4-methyl-2-oxopentanoate levels	rs893971	4	88282518	G	A	0.0924746	8.31e-10	8255	37.6765
GCST90199655	4-methyl-2-oxopentanoate levels	rs56107485	6	156517427	C	A	-0.152913	6.39e-07	8255	24.7862
GCST90199655	4-methyl-2-oxopentanoate levels	rs7012455	8	51775791	T	C	0.0767546	3.44e-06	8255	21.5508
GCST90199655	4-methyl-2-oxopentanoate levels	rs112482875	11	20468924	C	G	0.183548	2.58e-06	8255	22.1011
GCST90199655	4-methyl-2-oxopentanoate levels	rs58729469	11	36050283	T	C	0.0976357	1.07e-06	8255	23.7839
GCST90199655	4-methyl-2-oxopentanoate levels	rs73597221	11	132238300	A	G	-0.17389	6.17e-07	8255	24.8513
GCST90199655	4-methyl-2-oxopentanoate levels	rs75090459	13	22127850	A	G	0.26568	2.81e-06	8255	21.9392
GCST90199655	4-methyl-2-oxopentanoate levels	rs12894999	14	102071272	A	G	-0.0850341	7.99e-06	8255	19.9347
GCST90199655	4-methyl-2-oxopentanoate levels	rs77753167	18	10814502	T	C	-0.147065	2.19e-06	8255	22.4174
GCST90199655	4-methyl-2-oxopentanoate levels	rs6055350	20	858872	C	G	-0.186005	2.24e-06	8255	22.3714
GCST90199656	3-indoxyl sulfate levels	rs140560919	1	147564521	C	T	0.292597	7.91e-06	8242	19.9555
GCST90199656	3-indoxyl sulfate levels	rs492467	1	165912242	G	A	-0.0701385	7.05e-06	8242	20.1747
GCST90199656	3-indoxyl sulfate levels	rs55839541	1	213870367	A	G	0.101358	4.55e-06	8242	21.0126
GCST90199656	3-indoxyl sulfate levels	rs4649261	1	233808502	G	A	0.0737226	3.51e-06	8242	21.5108
GCST90199656	3-indoxyl sulfate levels	rs146369127	3	22383982	A	G	0.269587	2.01e-06	8242	22.5788
GCST90199656	3-indoxyl sulfate levels	rs7651697	3	72185534	C	T	0.0706641	5.52e-06	8242	20.6445
GCST90199656	3-indoxyl sulfate levels	rs4692540	4	26529176	T	G	-0.0952962	3.02e-06	8242	21.8007
GCST90199656	3-indoxyl sulfate levels	rs191105317	4	128815359	G	C	-0.362577	2.27e-07	8242	26.7813
GCST90199656	3-indoxyl sulfate levels	rs13176353	5	1801312	C	G	-0.114955	2.83e-06	8242	21.9246
GCST90199656	3-indoxyl sulfate levels	rs114842896	5	99893693	A	G	0.30447	5.34e-06	8242	20.7058
GCST90199656	3-indoxyl sulfate levels	rs651578	6	25873655	C	T	0.0800674	7.8e-06	8242	19.9809
GCST90199656	3-indoxyl sulfate levels	rs6904845	6	31256646	C	T	0.0774978	9.08e-06	8242	19.692
GCST90199656	3-indoxyl sulfate levels	rs2496679	6	80609375	C	T	0.213632	8.99e-06	8242	19.7105
GCST90199656	3-indoxyl sulfate levels	rs9479849	6	154431131	A	G	-0.39936	6.3e-06	8242	20.3891
GCST90199656	3-indoxyl sulfate levels	rs139986278	7	79049588	C	T	-0.315708	7.77e-06	8242	19.9901
GCST90199656	3-indoxyl sulfate levels	rs2016346	8	135425732	C	T	-0.0742048	7.91e-06	8242	19.9535
GCST90199656	3-indoxyl sulfate levels	rs74334677	10	59568572	A	G	-0.217425	1.2e-06	8242	23.5735
GCST90199656	3-indoxyl sulfate levels	rs117023050	12	132005752	C	T	0.16474	8.68e-06	8242	19.776
GCST90199656	3-indoxyl sulfate levels	rs11078452	17	3503447	C	A	-0.266191	1.66e-06	8242	22.946
GCST90199656	3-indoxyl sulfate levels	rs1971157	17	29598325	C	G	0.0712004	8.95e-06	8242	19.7195
GCST90199656	3-indoxyl sulfate levels	rs198542	17	50567176	A	G	0.0702721	4.7e-06	8242	20.9496
GCST90199656	3-indoxyl sulfate levels	rs72987107	19	5335243	T	C	-0.255879	1.56e-06	8242	23.0722
GCST90199656	3-indoxyl sulfate levels	rs56113850	19	40847202	C	T	-0.076687	5.03e-07	8242	25.2471
GCST90199657	Sphingosine 1-phosphate levels	rs140079282	3	99447594	A	C	-0.261606	3.6e-06	8246	21.4616
GCST90199657	Sphingosine 1-phosphate levels	rs1488103	3	169207806	A	G	-0.0723142	5.71e-06	8246	20.5788
GCST90199657	Sphingosine 1-phosphate levels	rs1456759	4	31547799	T	C	-0.0816351	2.54e-06	8246	22.133
GCST90199657	Sphingosine 1-phosphate levels	rs115939317	4	113730518	T	C	0.27762	7.8e-06	8246	19.9811
GCST90199657	Sphingosine 1-phosphate levels	rs41397245	5	77874839	A	G	-0.0776802	1.42e-06	8246	23.2499
GCST90199657	Sphingosine 1-phosphate levels	rs71588370	5	104821478	G	A	0.184415	2.6e-06	8246	22.0856
GCST90199657	Sphingosine 1-phosphate levels	rs138132596	5	130309113	G	A	0.513535	2.58e-06	8246	22.0991
GCST90199657	Sphingosine 1-phosphate levels	rs141116536	6	1332934	C	T	0.229382	2.23e-06	8246	22.3779
GCST90199657	Sphingosine 1-phosphate levels	rs9461721	6	31770631	G	A	-0.256109	8.49e-08	8246	28.6846
GCST90199657	Sphingosine 1-phosphate levels	rs9360664	6	73331701	A	G	-0.0936889	3.04e-06	8246	21.7866
GCST90199657	Sphingosine 1-phosphate levels	rs11986857	8	21182547	G	C	0.147791	4.1e-06	8246	21.21
GCST90199657	Sphingosine 1-phosphate levels	rs10960927	9	13072342	C	T	0.157515	8.33e-06	8246	19.8566
GCST90199657	Sphingosine 1-phosphate levels	rs10744901	12	117707878	C	T	-0.0733906	7.84e-06	8246	19.9728
GCST90199657	Sphingosine 1-phosphate levels	rs6493965	15	57893963	G	A	-0.0718094	7.21e-06	8246	20.1312
GCST90199657	Sphingosine 1-phosphate levels	rs7200047	16	83117864	A	G	0.0725737	4e-06	8246	21.2612
GCST90199657	Sphingosine 1-phosphate levels	rs1000821	17	76437921	T	C	0.0955501	3.92e-10	8246	39.1411
GCST90199657	Sphingosine 1-phosphate levels	rs10502344	18	6107710	G	A	0.190151	4.37e-06	8246	21.092
GCST90199658	Alpha-hydroxyisocaproate levels	rs72859389	1	8192624	C	A	0.132036	8.54e-06	8250	19.8084
GCST90199658	Alpha-hydroxyisocaproate levels	rs142728688	1	154655583	A	G	-0.23423	1.3e-06	8250	23.4172
GCST90199658	Alpha-hydroxyisocaproate levels	rs142808012	1	240205226	T	A	0.267776	6.46e-06	8250	20.3405
GCST90199658	Alpha-hydroxyisocaproate levels	rs1955284	2	8556927	T	C	0.0830487	6.84e-06	8250	20.2321
GCST90199658	Alpha-hydroxyisocaproate levels	rs4852728	2	70902908	A	C	-0.0864222	4.37e-06	8250	21.0918
GCST90199658	Alpha-hydroxyisocaproate levels	rs11715398	3	194116327	T	C	0.116068	9.49e-07	8250	24.0237
GCST90199658	Alpha-hydroxyisocaproate levels	rs1808859	4	88313660	C	T	0.0726542	7.21e-07	8250	24.5511
GCST90199658	Alpha-hydroxyisocaproate levels	rs35783478	4	108308227	A	G	0.0830143	1.24e-06	8250	23.5125
GCST90199658	Alpha-hydroxyisocaproate levels	rs620617	5	19446738	T	C	-0.070098	2.04e-06	8250	22.5487
GCST90199658	Alpha-hydroxyisocaproate levels	rs1975533	5	59406582	G	A	-0.119704	1.16e-07	8250	28.0739
GCST90199658	Alpha-hydroxyisocaproate levels	rs34973031	5	73870529	C	A	-0.123459	1.92e-06	8250	22.6686
GCST90199658	Alpha-hydroxyisocaproate levels	rs7737487	5	165055996	A	G	0.0727989	6.35e-07	8250	24.7966
GCST90199658	Alpha-hydroxyisocaproate levels	rs734860	5	173972838	C	T	0.0779035	3.27e-07	8250	26.0743
GCST90199658	Alpha-hydroxyisocaproate levels	rs62485457	7	104917075	C	T	0.228417	3.59e-06	8250	21.4677
GCST90199658	Alpha-hydroxyisocaproate levels	rs76445723	8	19096342	T	G	-0.227203	6.42e-06	8250	20.3546
GCST90199658	Alpha-hydroxyisocaproate levels	rs4934976	10	33502194	A	G	-0.0731137	2.5e-06	8250	22.1601
GCST90199658	Alpha-hydroxyisocaproate levels	rs10832920	11	18320322	G	A	-0.0659084	3.8e-06	8250	21.3583
GCST90199658	Alpha-hydroxyisocaproate levels	rs113914810	12	72255376	T	C	0.195815	6.65e-06	8250	20.2857
GCST90199658	Alpha-hydroxyisocaproate levels	rs78820411	15	26233756	G	A	0.170371	5.01e-06	8250	20.8295
GCST90199658	Alpha-hydroxyisocaproate levels	rs10414919	19	19944477	A	G	-0.0797399	8.34e-07	8250	24.2724
GCST90199658	Alpha-hydroxyisocaproate levels	rs151029917	20	717462	T	G	0.405287	7.36e-06	8250	20.0924
GCST90199658	Alpha-hydroxyisocaproate levels	rs79376596	20	2418904	G	A	0.195553	6.26e-06	8250	20.4019
GCST90199659	1-stearoyl-GPI (18:0) levels	rs10789117	1	62606594	C	A	-0.0805466	3.09e-07	8260	26.1849
GCST90199659	1-stearoyl-GPI (18:0) levels	rs9436300	1	65429581	G	A	0.0754039	8.95e-06	8260	19.718
GCST90199659	1-stearoyl-GPI (18:0) levels	rs151115380	1	164755085	T	C	0.310888	2.65e-06	8260	22.0507
GCST90199659	1-stearoyl-GPI (18:0) levels	rs13035306	2	123961851	T	C	-0.156036	1.68e-06	8260	22.9299
GCST90199659	1-stearoyl-GPI (18:0) levels	rs35311550	3	542329	C	T	-0.322065	5.42e-07	8260	25.1019
GCST90199659	1-stearoyl-GPI (18:0) levels	rs7610125	3	152913328	T	C	-0.0758416	1.02e-06	8260	23.8821
GCST90199659	1-stearoyl-GPI (18:0) levels	rs139782415	4	10514994	T	C	0.126378	1.82e-06	8260	22.7736
GCST90199659	1-stearoyl-GPI (18:0) levels	rs6849130	4	164626088	C	T	-0.108294	5.21e-06	8260	20.7525
GCST90199659	1-stearoyl-GPI (18:0) levels	rs4266604	7	52911031	C	T	0.0745017	7.3e-06	8260	20.107
GCST90199659	1-stearoyl-GPI (18:0) levels	rs117400415	7	90119386	G	C	0.0888842	5.45e-06	8260	20.6685
GCST90199659	1-stearoyl-GPI (18:0) levels	rs13265847	8	29804288	G	A	-0.156331	3.39e-06	8260	21.5757
GCST90199659	1-stearoyl-GPI (18:0) levels	rs78765237	9	8396478	A	G	0.24977	2.74e-06	8260	21.9841
GCST90199659	1-stearoyl-GPI (18:0) levels	rs1836921	9	104991756	A	G	-0.0775788	5.71e-06	8260	20.5792
GCST90199659	1-stearoyl-GPI (18:0) levels	rs2435583	11	98703115	G	A	-0.0990229	1.29e-06	8260	23.427
GCST90199659	1-stearoyl-GPI (18:0) levels	rs7302336	12	130523620	A	G	0.113218	2.39e-06	8260	22.2507
GCST90199659	1-stearoyl-GPI (18:0) levels	rs1555942	14	68172250	A	T	0.188681	6.57e-06	8260	20.309
GCST90199659	1-stearoyl-GPI (18:0) levels	rs113735393	16	81524461	A	G	-0.207519	4.54e-07	8260	25.4434
GCST90199659	1-stearoyl-GPI (18:0) levels	rs141437456	17	78927185	T	C	-0.347399	5.51e-06	8260	20.6445
GCST90199660	1,2-dipalmitoyl-gpc (16:0/16:0) levels	rs2745311	1	18577539	A	C	0.0702244	5.79e-06	8264	20.5511
GCST90199660	1,2-dipalmitoyl-gpc (16:0/16:0) levels	rs2032969	1	74709980	A	G	-0.111093	8e-06	8264	19.9331
GCST90199660	1,2-dipalmitoyl-gpc (16:0/16:0) levels	rs6753019	2	113190582	A	G	-0.0961117	4.98e-06	8264	20.8414
GCST90199660	1,2-dipalmitoyl-gpc (16:0/16:0) levels	rs145128297	5	25233533	A	G	-0.298888	2.76e-06	8264	21.9708
GCST90199660	1,2-dipalmitoyl-gpc (16:0/16:0) levels	rs4920834	5	85752257	A	G	0.0902345	6.25e-07	8264	24.8272
GCST90199660	1,2-dipalmitoyl-gpc (16:0/16:0) levels	rs1061808	6	32168770	G	T	0.200092	2.16e-37	8264	163.254
GCST90199660	1,2-dipalmitoyl-gpc (16:0/16:0) levels	rs9374755	6	97711860	C	T	-0.0754855	6.52e-06	8264	20.3251
GCST90199660	1,2-dipalmitoyl-gpc (16:0/16:0) levels	rs183181954	8	11351824	G	A	0.857517	1.77e-06	8264	22.823
GCST90199660	1,2-dipalmitoyl-gpc (16:0/16:0) levels	rs12544703	8	58397865	G	A	-0.106164	1.1e-07	8264	28.1786
GCST90199660	1,2-dipalmitoyl-gpc (16:0/16:0) levels	rs72728195	8	137578752	C	T	-0.0764083	4.33e-06	8264	21.1076
GCST90199660	1,2-dipalmitoyl-gpc (16:0/16:0) levels	rs185772485	10	4381415	G	A	-0.277576	1.5e-06	8264	23.1481
GCST90199660	1,2-dipalmitoyl-gpc (16:0/16:0) levels	rs7900015	10	23801354	A	G	0.160184	7.25e-06	8264	20.1218
GCST90199660	1,2-dipalmitoyl-gpc (16:0/16:0) levels	rs102275	11	61790331	C	T	-0.220549	1.11e-43	8264	192.044
GCST90199660	1,2-dipalmitoyl-gpc (16:0/16:0) levels	rs3019671	11	134624160	T	C	-0.0743413	2.11e-06	8264	22.4866
GCST90199660	1,2-dipalmitoyl-gpc (16:0/16:0) levels	rs10778301	12	103893299	A	G	-0.0693898	6.79e-06	8264	20.2473
GCST90199660	1,2-dipalmitoyl-gpc (16:0/16:0) levels	rs7320739	13	106285700	G	T	-0.0957937	3.59e-06	8264	21.4682
GCST90199660	1,2-dipalmitoyl-gpc (16:0/16:0) levels	rs61979368	14	76348790	T	C	0.0825341	5.12e-06	8264	20.7883
GCST90199660	1,2-dipalmitoyl-gpc (16:0/16:0) levels	rs45617141	15	43331199	G	T	0.264148	5.79e-06	8264	20.551
GCST90199660	1,2-dipalmitoyl-gpc (16:0/16:0) levels	rs1601935	15	58379566	T	G	-0.0771848	4.39e-06	8264	21.0807
GCST90199660	1,2-dipalmitoyl-gpc (16:0/16:0) levels	rs12438714	15	93042745	T	G	-0.138473	6.55e-06	8264	20.3158
GCST90199660	1,2-dipalmitoyl-gpc (16:0/16:0) levels	rs117470433	16	4834391	T	C	0.26326	6.98e-06	8264	20.1952
GCST90199660	1,2-dipalmitoyl-gpc (16:0/16:0) levels	rs141357957	16	9809295	T	C	-0.30519	7.06e-06	8264	20.1726
GCST90199660	1,2-dipalmitoyl-gpc (16:0/16:0) levels	rs17231506	16	56960616	T	C	0.0901668	2.8e-08	8264	30.8363
GCST90199660	1,2-dipalmitoyl-gpc (16:0/16:0) levels	rs57942043	17	73945909	C	A	0.167765	6.86e-06	8264	20.2258
GCST90199660	1,2-dipalmitoyl-gpc (16:0/16:0) levels	rs17248720	19	11087511	T	C	-0.122497	2.92e-07	8264	26.2937
GCST90199660	1,2-dipalmitoyl-gpc (16:0/16:0) levels	rs117752111	20	17379677	G	A	0.239516	8.51e-06	8264	19.8141
GCST90199660	1,2-dipalmitoyl-gpc (16:0/16:0) levels	rs2075269	22	21001740	C	T	-0.0815166	6.49e-06	8264	20.3339
GCST90199661	Maleate levels	rs72710584	1	171037487	G	A	-0.105459	3.6e-06	8171	21.4601
GCST90199661	Maleate levels	rs139060216	1	242382913	C	T	-0.195659	6.29e-06	8171	20.3931
GCST90199661	Maleate levels	rs3856630	3	137699699	C	T	0.247925	9.09e-06	8171	19.6896
GCST90199661	Maleate levels	rs116633901	4	148481453	G	T	0.224574	7.54e-06	8171	20.0449
GCST90199661	Maleate levels	rs62337911	4	182887202	G	A	-0.191127	1.12e-06	8171	23.7042
GCST90199661	Maleate levels	rs6553200	4	188374075	T	C	-0.0778103	5.56e-06	8171	20.6302
GCST90199661	Maleate levels	rs150357582	5	24390851	T	G	-0.424684	8.04e-07	8171	24.3419
GCST90199661	Maleate levels	rs13200335	6	41723085	A	C	-0.0760477	1.26e-06	8171	23.4701
GCST90199661	Maleate levels	rs73073176	7	17523328	T	C	-0.120147	1.91e-07	8171	27.1129
GCST90199661	Maleate levels	rs10504250	8	58286174	G	C	-0.0742667	7.31e-06	8171	20.1059
GCST90199661	Maleate levels	rs117247923	9	108564519	A	G	0.285202	3.2e-06	8171	21.6862
GCST90199661	Maleate levels	rs12376985	9	134200542	G	A	0.1074	7.58e-06	8171	20.0357
GCST90199661	Maleate levels	rs75102017	10	69166680	C	G	-0.344294	5.67e-06	8171	20.5906
GCST90199661	Maleate levels	rs61880906	11	35453504	C	A	-0.160747	3.68e-06	8171	21.4172
GCST90199661	Maleate levels	rs74069834	12	21946362	G	A	-0.276781	2.65e-06	8171	22.0476
GCST90199661	Maleate levels	rs73396358	12	115022298	T	G	-0.142941	6.06e-06	8171	20.4632
GCST90199661	Maleate levels	rs115520044	14	49488289	A	G	0.286001	2.25e-06	8171	22.3591
GCST90199661	Maleate levels	rs2472297	15	74735539	T	C	0.0860376	1.19e-06	8171	23.5952
GCST90199661	Maleate levels	rs76680658	16	5075878	C	G	-0.200611	1.83e-06	8171	22.7607
GCST90199661	Maleate levels	rs7245628	19	570206	A	G	0.076776	6.91e-06	8171	20.2141
GCST90199661	Maleate levels	rs117261516	19	14808556	A	G	0.350122	1.05e-07	8171	28.2808
GCST90199661	Maleate levels	rs61457016	19	40579494	G	T	-0.269244	3.18e-07	8171	26.131
GCST90199661	Maleate levels	rs6137886	20	23286377	G	T	0.165992	6.06e-06	8171	20.4653
GCST90199661	Maleate levels	rs116882896	20	58754233	G	A	-0.166328	8.38e-06	8171	19.8453
GCST90199662	Isovalerate (i5:0) levels	rs114248797	2	31395382	G	T	0.36155	4.25e-06	7862	21.1431
GCST90199662	Isovalerate (i5:0) levels	rs59173308	2	185056021	A	G	-0.171301	3.11e-06	7862	21.7419
GCST90199662	Isovalerate (i5:0) levels	rs887829	2	233759924	T	C	0.0820467	7.61e-07	7862	24.4472
GCST90199662	Isovalerate (i5:0) levels	rs2407999	5	123961638	G	A	0.114291	2.58e-06	7862	22.0972
GCST90199662	Isovalerate (i5:0) levels	rs9295793	6	29129992	A	C	-0.0973961	5.24e-06	7862	20.7407
GCST90199662	Isovalerate (i5:0) levels	rs142706506	6	66591545	G	T	0.254733	2.85e-06	7862	21.9065
GCST90199662	Isovalerate (i5:0) levels	rs80329585	8	33912188	C	A	-0.348749	5.15e-06	7862	20.7744
GCST90199662	Isovalerate (i5:0) levels	rs7047835	9	36999904	C	T	-0.147304	5.95e-06	7862	20.4976
GCST90199662	Isovalerate (i5:0) levels	rs117350340	9	70423053	C	T	-0.16461	6.44e-06	7862	20.3481
GCST90199662	Isovalerate (i5:0) levels	rs150981358	10	30545016	A	G	0.227853	2.37e-06	7862	22.2665
GCST90199662	Isovalerate (i5:0) levels	rs188242626	11	24360811	T	C	-0.239692	1.37e-06	7862	23.315
GCST90199662	Isovalerate (i5:0) levels	rs117742113	11	73348103	T	C	-0.234768	3.23e-06	7862	21.6668
GCST90199662	Isovalerate (i5:0) levels	rs8014050	14	98902364	G	A	-0.0705248	8.42e-06	7862	19.8349
GCST90199662	Isovalerate (i5:0) levels	rs35721219	16	1452378	T	C	0.162517	6.46e-06	7862	20.3422
GCST90199662	Isovalerate (i5:0) levels	rs117546625	16	81252545	G	A	-0.236693	9.1e-07	7862	24.1028
GCST90199662	Isovalerate (i5:0) levels	rs112755187	19	16997625	T	C	-0.177624	2.54e-06	7862	22.1294
GCST90199662	Isovalerate (i5:0) levels	rs4815566	20	3100992	T	C	0.111171	6.99e-06	7862	20.191
GCST90199663	4-acetylphenol sulfate levels	rs3767942	1	40825859	G	A	0.0875381	3.63e-06	7135	21.4439
GCST90199663	4-acetylphenol sulfate levels	rs114393741	2	38869235	A	G	0.302597	9.79e-06	7135	19.5468
GCST90199663	4-acetylphenol sulfate levels	rs144625636	2	76289291	T	C	0.317716	9.3e-06	7135	19.6456
GCST90199663	4-acetylphenol sulfate levels	rs6756669	2	190845343	G	A	0.0812734	9.85e-06	7135	19.5344
GCST90199663	4-acetylphenol sulfate levels	rs116272095	2	205356835	C	G	0.318113	1.81e-06	7135	22.7774
GCST90199663	4-acetylphenol sulfate levels	rs76793324	3	89262202	C	T	0.293567	6.95e-06	7135	20.2016
GCST90199663	4-acetylphenol sulfate levels	rs1969346	3	183586691	T	C	0.169438	8.92e-06	7135	19.7238
GCST90199663	4-acetylphenol sulfate levels	rs78621707	4	38278308	A	G	0.278554	8.33e-07	7135	24.2743
GCST90199663	4-acetylphenol sulfate levels	rs13102958	4	86957477	G	A	0.0755964	6.56e-06	7135	20.3115
GCST90199663	4-acetylphenol sulfate levels	rs4355631	6	131505809	G	A	-0.0795996	3.16e-06	7135	21.7081
GCST90199663	4-acetylphenol sulfate levels	rs10101376	8	1296114	G	A	0.0755876	7.38e-06	7135	20.0872
GCST90199663	4-acetylphenol sulfate levels	rs1521039	8	12987641	G	A	-0.133494	4.93e-07	7135	25.2831
GCST90199663	4-acetylphenol sulfate levels	rs12354542	10	109553005	C	T	-0.175898	2.43e-06	7135	22.213
GCST90199663	4-acetylphenol sulfate levels	rs11040389	11	6040911	T	C	0.0796657	1.47e-06	7135	23.1837
GCST90199663	4-acetylphenol sulfate levels	rs79284264	11	19806821	C	T	0.231367	9.64e-06	7135	19.5749
GCST90199663	4-acetylphenol sulfate levels	rs12319193	12	70404643	T	G	0.439649	1.44e-06	7135	23.2193
GCST90199663	4-acetylphenol sulfate levels	rs12878900	14	84867017	G	A	-0.132112	4.39e-07	7135	25.5094
GCST90199663	4-acetylphenol sulfate levels	rs116938011	16	28999791	T	C	-0.380537	6.77e-06	7135	20.251
GCST90199663	4-acetylphenol sulfate levels	rs12444105	16	82423578	G	A	-0.0782771	5.57e-06	7135	20.6236
GCST90199663	4-acetylphenol sulfate levels	rs739244	22	49666510	G	A	-0.0872158	3.66e-06	7135	21.4284
GCST90199664	Phenyllactate (PLA) levels in elite athletes	rs10802092	1	119392884	T	A	0.0695791	2.68e-06	8235	22.0262
GCST90199664	Phenyllactate (PLA) levels in elite athletes	rs13396369	2	113254175	T	C	0.0893767	1.61e-06	8235	23.0105
GCST90199664	Phenyllactate (PLA) levels in elite athletes	rs116721959	2	136773975	T	C	-0.21061	4.62e-06	8235	20.9833
GCST90199664	Phenyllactate (PLA) levels in elite athletes	rs34064769	2	217776399	A	C	0.0678602	3.07e-06	8235	21.7664
GCST90199664	Phenyllactate (PLA) levels in elite athletes	rs78199411	3	137191426	C	T	0.183637	2.74e-06	8235	21.9883
GCST90199664	Phenyllactate (PLA) levels in elite athletes	rs2359874	5	77382351	T	C	0.0730231	1.09e-06	8235	23.763
GCST90199664	Phenyllactate (PLA) levels in elite athletes	rs79724540	5	180175657	T	C	-0.117073	4.38e-07	8235	25.5152
GCST90199664	Phenyllactate (PLA) levels in elite athletes	rs4291084	6	23214941	G	A	-0.082695	7.4e-07	8235	24.5026
GCST90199664	Phenyllactate (PLA) levels in elite athletes	rs9470970	6	39126256	A	G	-0.145262	5.72e-07	8235	24.9975
GCST90199664	Phenyllactate (PLA) levels in elite athletes	rs9476273	6	60653341	A	T	-0.0860871	9.65e-06	8235	19.5751
GCST90199664	Phenyllactate (PLA) levels in elite athletes	rs12529420	6	169029431	A	G	0.0674951	7.7e-06	8235	20.0062
GCST90199664	Phenyllactate (PLA) levels in elite athletes	rs17634070	8	133177859	A	T	0.154338	3.78e-06	8235	21.3693
GCST90199664	Phenyllactate (PLA) levels in elite athletes	rs73396011	9	3779667	G	A	0.149295	1.53e-06	8235	23.1018
GCST90199664	Phenyllactate (PLA) levels in elite athletes	rs7867041	9	120012695	A	G	0.0783952	6.3e-06	8235	20.3908
GCST90199664	Phenyllactate (PLA) levels in elite athletes	rs73669981	9	128861549	T	C	-0.194512	8.07e-07	8235	24.3357
GCST90199664	Phenyllactate (PLA) levels in elite athletes	rs10834052	11	1433445	C	T	0.0807497	9.78e-06	8235	19.55
GCST90199664	Phenyllactate (PLA) levels in elite athletes	rs73351721	12	58437193	A	G	-0.14389	2.02e-06	8235	22.5663
GCST90199664	Phenyllactate (PLA) levels in elite athletes	rs17783490	12	90256821	T	G	0.165104	3.57e-06	8235	21.4758
GCST90199664	Phenyllactate (PLA) levels in elite athletes	rs937475	12	102854494	G	A	-0.0703956	2.06e-06	8235	22.5285
GCST90199664	Phenyllactate (PLA) levels in elite athletes	rs35446494	12	119095413	G	A	0.171055	5.09e-06	8235	20.7968
GCST90199664	Phenyllactate (PLA) levels in elite athletes	rs56381820	13	62164419	C	T	0.0842604	3.18e-06	8235	21.702
GCST90199664	Phenyllactate (PLA) levels in elite athletes	rs7141384	14	43591995	G	T	-0.0706039	3.62e-06	8235	21.4512
GCST90199664	Phenyllactate (PLA) levels in elite athletes	rs11076256	16	58718562	T	C	0.447662	6.24e-64	8235	284.888
GCST90199664	Phenyllactate (PLA) levels in elite athletes	rs143277630	16	58781671	T	C	-0.194762	1.01e-08	8235	32.8083
GCST90199664	Phenyllactate (PLA) levels in elite athletes	rs74546847	18	34303331	T	C	-0.242796	6.38e-07	8235	24.7867
GCST90199664	Phenyllactate (PLA) levels in elite athletes	rs143566944	21	41623472	T	C	0.287805	7.48e-06	8235	20.0621
GCST90199665	N-acetylaspartate (naa) levels	rs12039358	1	159607962	G	T	-0.0910294	8.49e-07	8148	24.2374
GCST90199665	N-acetylaspartate (naa) levels	rs35308250	1	177997870	C	A	0.0764696	6.13e-06	8148	20.4436
GCST90199665	N-acetylaspartate (naa) levels	rs139706814	2	15960932	G	A	-0.196608	6.9e-06	8148	20.2161
GCST90199665	N-acetylaspartate (naa) levels	rs62127223	2	45870207	A	G	-0.136176	1.62e-06	8148	22.9891
GCST90199665	N-acetylaspartate (naa) levels	rs9869057	3	66407622	C	T	-0.811824	9.51e-06	8148	19.6034
GCST90199665	N-acetylaspartate (naa) levels	rs150965318	3	181780441	C	T	-0.209464	7.8e-06	8148	19.9818
GCST90199665	N-acetylaspartate (naa) levels	rs544693361	4	26543787	T	C	-0.347238	4.22e-06	8148	21.1584
GCST90199665	N-acetylaspartate (naa) levels	rs79315153	8	116831071	G	A	-0.10644	7.26e-06	8148	20.119
GCST90199665	N-acetylaspartate (naa) levels	rs2248456	10	88032614	A	G	0.0745846	1.49e-06	8148	23.1566
GCST90199665	N-acetylaspartate (naa) levels	rs35911794	10	119061863	C	T	0.192938	7.13e-06	8148	20.152
GCST90199665	N-acetylaspartate (naa) levels	rs10845794	12	13509204	T	G	-0.0705395	8.14e-06	8148	19.8989
GCST90199665	N-acetylaspartate (naa) levels	rs74895134	12	71385691	A	G	0.266447	8.89e-06	8148	19.7308
GCST90199665	N-acetylaspartate (naa) levels	rs117572246	12	83954847	A	G	-0.335037	1.29e-06	8148	23.4266
GCST90199665	N-acetylaspartate (naa) levels	rs2025408	13	30670785	A	C	-0.336702	8.76e-06	8148	19.7585
GCST90199665	N-acetylaspartate (naa) levels	rs150753233	15	79040461	G	A	0.388784	1.81e-06	8148	22.7776
GCST90199665	N-acetylaspartate (naa) levels	rs11073480	15	96379916	G	A	0.0960883	6.16e-06	8148	20.434
GCST90199665	N-acetylaspartate (naa) levels	rs113199593	16	13424059	G	A	-0.318765	8.9e-06	8148	19.7284
GCST90199665	N-acetylaspartate (naa) levels	rs74509445	16	80975048	T	C	-0.139499	8.45e-06	8148	19.8278
GCST90199665	N-acetylaspartate (naa) levels	rs11868853	17	72270399	G	A	0.0822351	2.93e-06	8148	21.8597
GCST90199665	N-acetylaspartate (naa) levels	rs80135198	18	66572172	T	C	0.27184	6.65e-06	8148	20.2854
GCST90199665	N-acetylaspartate (naa) levels	rs409751	22	22924624	T	C	0.0743278	4.26e-06	8148	21.1384
GCST90199666	Palmitoylcarnitine levels (Metabolon platform)	rs113511960	1	27520714	T	C	-0.28963	4.48e-06	8256	21.0423
GCST90199666	Palmitoylcarnitine levels (Metabolon platform)	rs17569868	1	39827239	C	A	0.0839015	6.56e-06	8256	20.3112
GCST90199666	Palmitoylcarnitine levels (Metabolon platform)	rs1799822	1	53213557	G	A	0.084205	3.44e-06	8256	21.5515
GCST90199666	Palmitoylcarnitine levels (Metabolon platform)	rs10157929	1	64949885	G	C	0.101191	3.98e-06	8256	21.2681
GCST90199666	Palmitoylcarnitine levels (Metabolon platform)	rs72696241	1	154232217	A	G	0.0788913	3.83e-06	8256	21.3416
GCST90199666	Palmitoylcarnitine levels (Metabolon platform)	rs114684303	1	173290818	A	C	-0.326277	1.97e-06	8256	22.6191
GCST90199666	Palmitoylcarnitine levels (Metabolon platform)	rs13386197	2	47571449	G	C	0.150287	9.56e-06	8256	19.5934
GCST90199666	Palmitoylcarnitine levels (Metabolon platform)	rs2167534	2	106063072	A	G	-0.0774604	6.94e-06	8256	20.2055
GCST90199666	Palmitoylcarnitine levels (Metabolon platform)	rs72906893	2	185389163	T	C	0.0927839	5.98e-06	8256	20.4893
GCST90199666	Palmitoylcarnitine levels (Metabolon platform)	rs62264777	3	117934668	C	G	-0.106325	1.3e-06	8256	23.4203
GCST90199666	Palmitoylcarnitine levels (Metabolon platform)	rs79450911	3	149250498	T	C	-0.240404	3.32e-06	8256	21.6166
GCST90199666	Palmitoylcarnitine levels (Metabolon platform)	rs2612989	4	180741150	A	G	0.0945784	1.79e-06	8256	22.7999
GCST90199666	Palmitoylcarnitine levels (Metabolon platform)	rs2963905	5	9860625	A	C	-0.0810907	1.6e-06	8256	23.0161
GCST90199666	Palmitoylcarnitine levels (Metabolon platform)	rs72777087	5	92421692	G	A	0.0928261	4.43e-06	8256	21.0633
GCST90199666	Palmitoylcarnitine levels (Metabolon platform)	rs2631367	5	132369766	G	C	0.123473	4.37e-16	8256	66.0472
GCST90199666	Palmitoylcarnitine levels (Metabolon platform)	rs143370068	5	151384678	T	C	-0.313926	6.52e-06	8256	20.3239
GCST90199666	Palmitoylcarnitine levels (Metabolon platform)	rs12205483	6	21309401	T	C	-0.234035	7.49e-06	8256	20.0581
GCST90199666	Palmitoylcarnitine levels (Metabolon platform)	rs12210538	6	110438805	G	A	-0.169243	8.51e-22	8256	92.0132
GCST90199666	Palmitoylcarnitine levels (Metabolon platform)	rs7069718	10	57423364	T	A	0.0805832	8.54e-06	8256	19.8084
GCST90199666	Palmitoylcarnitine levels (Metabolon platform)	rs1171623	10	59703726	T	G	0.105784	9.41e-09	8256	32.9513
GCST90199666	Palmitoylcarnitine levels (Metabolon platform)	rs144564761	10	88265384	C	G	-0.256635	2.69e-06	8256	22.0179
GCST90199666	Palmitoylcarnitine levels (Metabolon platform)	rs174544	11	61800281	A	C	-0.0864977	1.68e-07	8256	27.359
GCST90199666	Palmitoylcarnitine levels (Metabolon platform)	rs111269071	11	98016962	C	T	0.139429	4.07e-06	8256	21.2262
GCST90199666	Palmitoylcarnitine levels (Metabolon platform)	rs887477	12	6336816	C	A	0.0717292	3.82e-06	8256	21.3489
GCST90199666	Palmitoylcarnitine levels (Metabolon platform)	rs7143692	14	77232936	G	A	0.0865656	4.07e-06	8256	21.225
GCST90199666	Palmitoylcarnitine levels (Metabolon platform)	rs12907371	15	100266916	C	G	0.107415	6.6e-06	8256	20.3005
GCST90199666	Palmitoylcarnitine levels (Metabolon platform)	rs138066517	17	36800135	T	C	-0.18999	7.39e-06	8256	20.0859
GCST90199666	Palmitoylcarnitine levels (Metabolon platform)	rs75555206	17	68326876	A	G	-0.22333	7.36e-06	8256	20.093
GCST90199666	Palmitoylcarnitine levels (Metabolon platform)	rs74714644	18	40568868	A	G	0.302034	4.78e-06	8256	20.919
GCST90199666	Palmitoylcarnitine levels (Metabolon platform)	rs78422675	18	72567505	T	C	0.557491	5.91e-07	8256	24.9359
GCST90199666	Palmitoylcarnitine levels (Metabolon platform)	rs6029454	20	40940425	G	C	-0.157828	8.45e-06	8256	19.8288
GCST90199667	Erythritol levels in elite athletes	rs72692616	1	45941615	A	G	-0.333531	1.56e-25	8167	109.053
GCST90199667	Erythritol levels in elite athletes	rs150074699	1	64594052	A	G	1.31346	6.63e-06	8167	20.2917
GCST90199667	Erythritol levels in elite athletes	rs376874259	1	176310423	G	T	-0.178181	7.27e-07	8167	24.5365
GCST90199667	Erythritol levels in elite athletes	rs75505443	2	45864492	T	A	0.369506	8.58e-06	8167	19.7985
GCST90199667	Erythritol levels in elite athletes	rs55769487	2	127080539	T	C	0.0923657	3.8e-06	8167	21.3579
GCST90199667	Erythritol levels in elite athletes	rs116078994	3	41058781	A	C	0.252839	2.53e-06	8167	22.1416
GCST90199667	Erythritol levels in elite athletes	rs9858049	3	53243795	T	C	-0.135463	6.76e-10	8167	38.078
GCST90199667	Erythritol levels in elite athletes	rs12633047	3	53359817	T	C	0.130274	4.09e-06	8167	21.2175
GCST90199667	Erythritol levels in elite athletes	rs4426692	3	84693906	G	A	-0.068372	7.31e-06	8167	20.1061
GCST90199667	Erythritol levels in elite athletes	rs9813594	3	109996814	C	T	-0.0730144	2.25e-06	8167	22.3609
GCST90199667	Erythritol levels in elite athletes	rs142601344	3	165864102	T	C	0.34102	6.42e-07	8167	24.7745
GCST90199667	Erythritol levels in elite athletes	rs27598	5	50862465	A	G	-0.0675333	5.87e-06	8167	20.5258
GCST90199667	Erythritol levels in elite athletes	rs144368133	5	57931118	G	A	-0.33485	1.97e-06	8167	22.6159
GCST90199667	Erythritol levels in elite athletes	rs553220097	7	62517059	C	G	2.05383	8.32e-06	8167	19.859
GCST90199667	Erythritol levels in elite athletes	rs79695006	7	108293669	G	A	0.146655	2.75e-06	8167	21.9774
GCST90199667	Erythritol levels in elite athletes	rs181823223	11	32514486	T	C	-0.108427	2.66e-06	8167	22.0455
GCST90199667	Erythritol levels in elite athletes	rs71480323	11	116900884	A	G	-0.101121	3.33e-06	8167	21.6094
GCST90199667	Erythritol levels in elite athletes	rs9596367	13	50789856	C	G	0.0684595	3.19e-06	8167	21.6963
GCST90199667	Erythritol levels in elite athletes	rs12893100	14	90695719	T	C	0.0721428	7.31e-06	8167	20.1062
GCST90199667	Erythritol levels in elite athletes	rs1865475	15	55114297	A	G	-0.115293	2.45e-06	8167	22.202
GCST90199667	Erythritol levels in elite athletes	rs35208507	16	20377607	G	A	-0.0782231	7.04e-07	8167	24.5983
GCST90199667	Erythritol levels in elite athletes	rs148188291	18	21282765	G	A	-0.312133	4.88e-06	8167	20.8807
GCST90199667	Erythritol levels in elite athletes	rs117113173	19	32380400	G	C	0.245682	3.16e-07	8167	26.145
GCST90199667	Erythritol levels in elite athletes	rs111274172	20	38117116	T	A	0.264806	4.94e-07	8167	25.2799
GCST90199667	Erythritol levels in elite athletes	rs150921780	22	43342695	T	C	0.157491	6.54e-06	8167	20.3184
GCST90199668	Hexanoylcarnitine levels (Biocrates platform)	rs75690409	1	9468265	G	A	0.265713	5.77e-06	8242	20.5586
GCST90199668	Hexanoylcarnitine levels (Biocrates platform)	rs149556176	1	74971148	C	T	0.49122	9.9e-15	8242	59.901
GCST90199668	Hexanoylcarnitine levels (Biocrates platform)	rs2185152	1	75758325	T	C	-0.4316	3.83e-174	8242	791.296
GCST90199668	Hexanoylcarnitine levels (Biocrates platform)	rs36012907	1	204619938	T	C	0.128382	1.12e-06	8242	23.7014
GCST90199668	Hexanoylcarnitine levels (Biocrates platform)	rs16865990	2	224459365	G	A	-0.356033	2.09e-06	8242	22.5019
GCST90199668	Hexanoylcarnitine levels (Biocrates platform)	rs1391967	3	1322878	G	A	-0.0857333	8.44e-06	8242	19.8298
GCST90199668	Hexanoylcarnitine levels (Biocrates platform)	rs62290256	3	185538454	G	A	0.16173	3.22e-07	8242	26.1043
GCST90199668	Hexanoylcarnitine levels (Biocrates platform)	rs17843902	4	158719996	C	T	-0.0833266	3.48e-07	8242	25.9562
GCST90199668	Hexanoylcarnitine levels (Biocrates platform)	rs2631367	5	132369766	G	C	0.104741	2.36e-12	8242	49.147
GCST90199668	Hexanoylcarnitine levels (Biocrates platform)	rs77010315	5	151343594	A	C	-0.452358	3.41e-11	8242	43.913
GCST90199668	Hexanoylcarnitine levels (Biocrates platform)	rs80254170	6	160093251	G	A	-0.124082	9.93e-06	8242	19.5194
GCST90199668	Hexanoylcarnitine levels (Biocrates platform)	rs662138	6	160143444	G	C	-0.133922	9.44e-12	8242	46.4304
GCST90199668	Hexanoylcarnitine levels (Biocrates platform)	rs28540007	8	4552597	C	T	-0.239621	5.24e-06	8242	20.7432
GCST90199668	Hexanoylcarnitine levels (Biocrates platform)	rs144724596	8	104841775	T	C	0.433125	1.61e-06	8242	23.01
GCST90199668	Hexanoylcarnitine levels (Biocrates platform)	rs1171617	10	59707424	T	G	0.152178	3.4e-17	8242	71.0828
GCST90199668	Hexanoylcarnitine levels (Biocrates platform)	rs141882839	11	7573189	A	G	0.245572	2.24e-07	8242	26.8049
GCST90199668	Hexanoylcarnitine levels (Biocrates platform)	rs73001574	11	76064320	T	G	-0.28157	2.66e-06	8242	22.0393
GCST90199668	Hexanoylcarnitine levels (Biocrates platform)	rs898847	11	110193739	C	T	0.0835404	1.48e-06	8242	23.1696
GCST90199668	Hexanoylcarnitine levels (Biocrates platform)	rs117548628	12	70520580	A	G	-0.272418	4.56e-06	8242	21.0094
GCST90199668	Hexanoylcarnitine levels (Biocrates platform)	rs117138561	12	78559627	T	C	0.345285	8.07e-06	8242	19.917
GCST90199668	Hexanoylcarnitine levels (Biocrates platform)	rs75586607	13	113921180	C	G	-0.175199	5.98e-06	8242	20.4886
GCST90199668	Hexanoylcarnitine levels (Biocrates platform)	rs7496462	15	68441781	G	C	0.0678033	6.09e-06	8242	20.4536
GCST90199668	Hexanoylcarnitine levels (Biocrates platform)	rs111262693	18	639341	T	G	0.12919	5.39e-06	8242	20.6899
GCST90199668	Hexanoylcarnitine levels (Biocrates platform)	rs117907282	18	21078686	A	G	-0.347706	5.04e-06	8242	20.8166
GCST90199668	Hexanoylcarnitine levels (Biocrates platform)	rs113915691	19	56248382	A	G	-0.138771	6.73e-06	8242	20.2637
GCST90199669	Acetylcarnitine levels (Biocrates platform)	rs188283366	1	28663212	C	G	0.246081	9.95e-06	8262	19.517
GCST90199669	Acetylcarnitine levels (Biocrates platform)	rs61765007	1	71569179	A	G	-0.261156	6.03e-06	8262	20.4725
GCST90199669	Acetylcarnitine levels (Biocrates platform)	rs1839212	2	14271175	A	G	0.217408	2.98e-06	8262	21.8258
GCST90199669	Acetylcarnitine levels (Biocrates platform)	rs16865990	2	224459365	G	A	-0.373578	6.84e-07	8262	24.654
GCST90199669	Acetylcarnitine levels (Biocrates platform)	rs139264311	3	19751997	G	A	-0.230906	9.47e-06	8262	19.6106
GCST90199669	Acetylcarnitine levels (Biocrates platform)	rs138268157	3	57058647	G	A	0.107567	1.91e-06	8262	22.6762
GCST90199669	Acetylcarnitine levels (Biocrates platform)	rs112845131	3	144385482	T	A	0.324374	1.18e-06	8262	23.6018
GCST90199669	Acetylcarnitine levels (Biocrates platform)	rs115362213	3	170171917	C	G	-0.313614	2.75e-06	8262	21.9763
GCST90199669	Acetylcarnitine levels (Biocrates platform)	rs79958740	3	174319298	T	A	0.204757	1.29e-06	8262	23.4312
GCST90199669	Acetylcarnitine levels (Biocrates platform)	rs55640226	5	96602182	C	T	-0.129357	9.9e-06	8262	19.5267
GCST90199669	Acetylcarnitine levels (Biocrates platform)	rs2631367	5	132369766	G	C	0.111841	7.71e-14	8262	55.8636
GCST90199669	Acetylcarnitine levels (Biocrates platform)	rs74823953	5	151300049	T	C	-0.407734	1.99e-09	8262	35.9741
GCST90199669	Acetylcarnitine levels (Biocrates platform)	rs662138	6	160143444	G	C	-0.0872708	9.84e-06	8262	19.5384
GCST90199669	Acetylcarnitine levels (Biocrates platform)	rs117508585	7	1486664	A	G	-0.264148	7.47e-06	8262	20.0643
GCST90199669	Acetylcarnitine levels (Biocrates platform)	rs114798927	8	9363866	C	T	-0.112961	2.78e-06	8262	21.9605
GCST90199669	Acetylcarnitine levels (Biocrates platform)	rs10984356	9	118991295	G	A	-0.144742	9.38e-06	8262	19.6294
GCST90199669	Acetylcarnitine levels (Biocrates platform)	rs1171617	10	59707424	T	G	0.215613	5.83e-33	8262	142.981
GCST90199669	Acetylcarnitine levels (Biocrates platform)	rs898847	11	110193739	C	T	0.0867139	5.79e-07	8262	24.9749
GCST90199669	Acetylcarnitine levels (Biocrates platform)	rs71454277	12	70452222	A	C	0.264081	8.45e-06	8262	19.8288
GCST90199669	Acetylcarnitine levels (Biocrates platform)	rs55796423	14	34313094	A	G	-0.0969525	4.39e-06	8262	21.0811
GCST90199669	Acetylcarnitine levels (Biocrates platform)	rs146712130	15	61468442	A	T	-0.378122	9.74e-06	8262	19.5565
GCST90199669	Acetylcarnitine levels (Biocrates platform)	rs147882444	19	2924973	A	G	-0.269681	7.06e-06	8262	20.1724
GCST90199669	Acetylcarnitine levels (Biocrates platform)	rs273694	19	51129448	C	T	0.070912	4.34e-06	8262	21.1035
GCST90199670	Iminodiacetate (IDA) levels	rs114028922	1	86556257	C	G	0.163864	2.33e-06	8213	22.2935
GCST90199670	Iminodiacetate (IDA) levels	rs7626271	3	6732966	G	T	0.19145	1.84e-06	8213	22.7507
GCST90199670	Iminodiacetate (IDA) levels	rs114863573	3	176551303	C	G	0.194631	4.97e-06	8213	20.8452
GCST90199670	Iminodiacetate (IDA) levels	rs79787801	8	13384089	A	G	-0.132657	4.97e-06	8213	20.8432
GCST90199670	Iminodiacetate (IDA) levels	rs72704298	9	8146661	G	A	0.13257	2.93e-06	8213	21.8557
GCST90199670	Iminodiacetate (IDA) levels	rs2094632	9	90417237	G	A	0.0781469	2.41e-06	8213	22.2333
GCST90199670	Iminodiacetate (IDA) levels	rs183008696	9	110154414	T	C	-0.371462	3.62e-06	8213	21.4496
GCST90199670	Iminodiacetate (IDA) levels	rs113401873	9	116781555	A	G	0.249914	7.74e-06	8213	19.9974
GCST90199670	Iminodiacetate (IDA) levels	rs117448509	11	105342649	T	G	0.255763	8.99e-06	8213	19.7101
GCST90199670	Iminodiacetate (IDA) levels	rs185717944	12	63630484	C	T	0.292572	9.73e-06	8213	19.5585
GCST90199670	Iminodiacetate (IDA) levels	rs11617909	13	32800725	T	G	-0.145908	3.05e-06	8213	21.7803
GCST90199670	Iminodiacetate (IDA) levels	rs2967159	16	57777675	C	T	-0.0892336	2.23e-06	8213	22.3813
GCST90199670	Iminodiacetate (IDA) levels	rs6506794	18	78213176	G	A	0.0767115	8.47e-06	8213	19.8242
GCST90199670	Iminodiacetate (IDA) levels	rs2386992	19	47966428	G	A	0.0750443	5.63e-06	8213	20.6053
GCST90199670	Iminodiacetate (IDA) levels	rs1080669	19	51063011	T	C	-0.105885	3.43e-06	8213	21.5535
GCST90199670	Iminodiacetate (IDA) levels	rs55746532	20	49843197	C	G	0.137732	7.63e-06	8213	20.023
GCST90199670	Iminodiacetate (IDA) levels	rs1297208	21	14935708	C	T	-0.072164	7.4e-06	8213	20.0833
GCST90199671	Cysteine s-sulfate levels	rs118066821	2	200242258	T	C	0.512744	7.97e-06	8229	19.9412
GCST90199671	Cysteine s-sulfate levels	rs17028699	3	3211589	T	C	0.121118	3.75e-07	8229	25.8153
GCST90199671	Cysteine s-sulfate levels	rs141988268	3	158194544	T	C	0.175911	3.21e-06	8229	21.6804
GCST90199671	Cysteine s-sulfate levels	rs949204	4	159438824	A	C	-0.176649	4.9e-07	8229	25.2965
GCST90199671	Cysteine s-sulfate levels	rs140798906	5	92863313	C	T	0.347447	4.56e-06	8229	21.0102
GCST90199671	Cysteine s-sulfate levels	rs140247774	6	18015216	T	C	0.132671	9.22e-06	8229	19.661
GCST90199671	Cysteine s-sulfate levels	rs9349017	6	36843824	A	G	-0.0681227	8.69e-06	8229	19.7751
GCST90199671	Cysteine s-sulfate levels	rs9294112	6	78464403	T	C	-0.0795037	4.63e-07	8229	25.4078
GCST90199671	Cysteine s-sulfate levels	rs17417592	7	18146568	G	C	0.193215	5.62e-06	8229	20.6075
GCST90199671	Cysteine s-sulfate levels	rs73391840	7	54342514	G	A	0.115721	9.89e-06	8229	19.5275
GCST90199671	Cysteine s-sulfate levels	rs67512771	10	11380921	T	C	0.37189	1.91e-06	8229	22.6764
GCST90199671	Cysteine s-sulfate levels	rs117215329	10	49522298	T	C	0.256704	2.48e-06	8229	22.1794
GCST90199671	Cysteine s-sulfate levels	rs11244781	10	126043660	T	C	-0.0897994	1.08e-06	8229	23.767
GCST90199671	Cysteine s-sulfate levels	rs76358805	12	39096642	C	A	-0.325404	3.86e-06	8229	21.33
GCST90199671	Cysteine s-sulfate levels	rs8024193	15	79234797	C	T	-0.125484	6.72e-06	8229	20.2669
GCST90199671	Cysteine s-sulfate levels	rs11641923	16	4292671	A	G	-0.265368	4.2e-06	8229	21.1659
GCST90199671	Cysteine s-sulfate levels	rs62047236	16	64040080	T	A	-0.136092	9.4e-06	8229	19.6244
GCST90199671	Cysteine s-sulfate levels	rs117088632	17	22734962	A	G	0.266147	2.29e-06	8229	22.3336
GCST90199672	Oxalate (ethanedioate) levels	rs72680272	1	73727760	A	G	-0.375643	6.8e-06	8181	20.2438
GCST90199672	Oxalate (ethanedioate) levels	rs647667	1	181416933	C	T	0.154413	1.57e-06	8181	23.0507
GCST90199672	Oxalate (ethanedioate) levels	rs2809969	1	199832888	C	T	-0.0696477	4.81e-06	8181	20.9069
GCST90199672	Oxalate (ethanedioate) levels	rs4953634	2	48825697	C	T	-0.14883	6.7e-06	8181	20.2709
GCST90199672	Oxalate (ethanedioate) levels	rs149160598	2	101781434	A	G	-0.305518	4.03e-07	8181	25.673
GCST90199672	Oxalate (ethanedioate) levels	rs1449141	2	231519173	C	A	-0.0813985	1.33e-06	8181	23.3703
GCST90199672	Oxalate (ethanedioate) levels	rs1428090	5	116034218	C	A	0.0721094	2.01e-06	8181	22.5776
GCST90199672	Oxalate (ethanedioate) levels	rs62381198	5	138843482	T	C	-0.317886	1.87e-11	8181	45.0872
GCST90199672	Oxalate (ethanedioate) levels	rs77555311	5	162775308	G	A	-0.201776	2.91e-06	8181	21.872
GCST90199672	Oxalate (ethanedioate) levels	rs145121944	6	83426346	G	A	-0.283903	1.93e-06	8181	22.6608
GCST90199672	Oxalate (ethanedioate) levels	rs71537594	7	81912854	A	T	0.141263	3.65e-06	8181	21.4357
GCST90199672	Oxalate (ethanedioate) levels	rs11766962	7	126853325	C	T	-0.0829003	6.38e-06	8181	20.3669
GCST90199672	Oxalate (ethanedioate) levels	rs1995538	8	4330081	T	G	0.445516	2.88e-06	8181	21.8887
GCST90199672	Oxalate (ethanedioate) levels	rs145856286	8	30666453	A	G	-0.386166	4.77e-06	8181	20.9235
GCST90199672	Oxalate (ethanedioate) levels	rs112268836	9	98839030	C	T	0.356864	2.46e-06	8181	22.1959
GCST90199672	Oxalate (ethanedioate) levels	rs77008478	10	61457539	G	A	-0.327811	3.79e-06	8181	21.3606
GCST90199672	Oxalate (ethanedioate) levels	rs117338371	11	90979532	A	G	-0.179984	9.68e-06	8181	19.5681
GCST90199672	Oxalate (ethanedioate) levels	rs4931397	12	27762376	C	G	-0.0728101	5.18e-06	8181	20.7628
GCST90199672	Oxalate (ethanedioate) levels	rs117461873	12	106362215	A	G	-0.269529	2.59e-06	8181	22.0958
GCST90199672	Oxalate (ethanedioate) levels	rs113601767	13	57109096	G	A	-0.172283	5.94e-06	8181	20.5015
GCST90199672	Oxalate (ethanedioate) levels	rs373578	13	110571088	G	A	0.0789206	5.85e-06	8181	20.5309
GCST90199672	Oxalate (ethanedioate) levels	rs7147156	14	22303835	G	T	-0.329118	8.26e-06	8181	19.8714
GCST90199672	Oxalate (ethanedioate) levels	rs756874	15	91174007	G	A	0.0765485	1.18e-06	8181	23.6052
GCST90199672	Oxalate (ethanedioate) levels	rs7201295	16	78769592	A	G	-0.0681407	8.17e-06	8181	19.8927
GCST90199672	Oxalate (ethanedioate) levels	rs274865	19	48170827	C	G	-0.524705	7.51e-06	8181	20.053
GCST90199672	Oxalate (ethanedioate) levels	rs7478	19	55487144	A	T	0.0709586	4.53e-06	8181	21.0207
GCST90199672	Oxalate (ethanedioate) levels	rs5760895	22	25182992	C	G	-0.0832651	1.69e-06	8181	22.9111
GCST90199673	DHEAS levels	rs75561083	1	18620603	T	C	0.242916	8.37e-06	8228	19.8463
GCST90199673	DHEAS levels	rs141370991	1	95564733	T	C	-0.239218	5.68e-07	8228	25.0134
GCST90199673	DHEAS levels	rs10494157	1	113348416	A	G	-0.0929436	3.68e-06	8228	21.4213
GCST90199673	DHEAS levels	rs6428823	1	119408720	T	C	-0.0632887	3.55e-06	8228	21.491
GCST90199673	DHEAS levels	rs12049195	1	156063096	A	G	-0.0676001	4.8e-07	8228	25.3377
GCST90199673	DHEAS levels	rs76895520	1	211502804	A	G	-0.209452	7.38e-06	8228	20.0861
GCST90199673	DHEAS levels	rs76768009	1	218069033	A	G	-0.157937	9.55e-06	8228	19.5953
GCST90199673	DHEAS levels	rs1807334	2	30631364	A	G	0.0626868	5e-06	8228	20.8322
GCST90199673	DHEAS levels	rs79317397	2	139657929	A	C	0.244906	2.83e-06	8228	21.9209
GCST90199673	DHEAS levels	rs534538291	2	178483341	T	A	-0.272644	9.45e-06	8228	19.6145
GCST90199673	DHEAS levels	rs2055157	3	23208068	A	C	0.0781081	4.4e-06	8228	21.0781
GCST90199673	DHEAS levels	rs7687817	4	109052965	T	C	-0.106706	3.26e-06	8228	21.6492
GCST90199673	DHEAS levels	rs28552668	4	140286964	T	C	-0.118903	4.92e-06	8228	20.8623
GCST90199673	DHEAS levels	rs71606471	5	3053182	A	C	-0.106227	1.62e-06	8228	22.9931
GCST90199673	DHEAS levels	rs150374297	5	9285583	C	T	-0.262352	4.27e-06	8228	21.1329
GCST90199673	DHEAS levels	rs784420	5	78691701	G	A	0.0838184	1.43e-08	8228	32.1406
GCST90199673	DHEAS levels	rs6879686	5	99330721	T	G	-0.0722897	6.21e-06	8228	20.4165
GCST90199673	DHEAS levels	rs115255559	5	104256740	G	A	-0.219727	3.52e-06	8228	21.5045
GCST90199673	DHEAS levels	rs12658172	5	124869692	C	G	-0.0827423	8.11e-06	8228	19.9058
GCST90199673	DHEAS levels	rs142295380	6	8572205	G	C	-0.334977	4.92e-06	8228	20.8622
GCST90199673	DHEAS levels	rs10806995	6	24845553	G	A	-0.066028	7.79e-06	8228	19.9827
GCST90199673	DHEAS levels	rs150328525	6	155492437	G	T	-0.304863	5.51e-06	8228	20.6448
GCST90199673	DHEAS levels	rs10228292	7	64520810	T	C	-0.0656196	7.29e-06	8228	20.1103
GCST90199673	DHEAS levels	rs148982377	7	99477415	C	T	-0.423259	7.69e-31	8228	133.289
GCST90199673	DHEAS levels	rs75280042	8	68372972	T	A	-0.18074	7.78e-06	8228	19.9861
GCST90199673	DHEAS levels	rs529543	9	90582418	G	T	-0.063488	2.85e-06	8228	21.912
GCST90199673	DHEAS levels	rs7855576	9	134737617	A	C	-0.0714674	3.21e-06	8228	21.6785
GCST90199673	DHEAS levels	rs9420589	10	92690476	T	G	-0.0649842	1.84e-06	8228	22.7541
GCST90199673	DHEAS levels	rs191866531	11	99965551	A	G	0.330692	7.58e-06	8228	20.0355
GCST90199673	DHEAS levels	rs149982314	11	128095982	T	C	-0.363745	2.21e-07	8228	26.8337
GCST90199673	DHEAS levels	rs144814135	12	49156161	A	G	-0.240898	4.85e-06	8228	20.8887
GCST90199673	DHEAS levels	rs706795	12	49903887	C	T	0.061449	7.83e-06	8228	19.974
GCST90199673	DHEAS levels	rs659964	12	111692395	C	G	0.0885708	2.89e-06	8228	21.885
GCST90199673	DHEAS levels	rs955783	13	21724936	T	A	0.0868089	4.92e-10	8228	38.6979
GCST90199673	DHEAS levels	rs9594288	13	38664751	T	C	-0.166697	6.95e-06	8228	20.2025
GCST90199673	DHEAS levels	rs74041508	14	31872220	C	G	-0.0784005	7.74e-06	8228	19.9965
GCST90199673	DHEAS levels	rs148769396	14	63696057	A	G	0.233356	9.77e-06	8228	19.5516
GCST90199673	DHEAS levels	rs698050	14	98071057	T	A	0.0610578	5.45e-06	8228	20.6685
GCST90199673	DHEAS levels	rs560835392	15	43655195	A	C	0.205827	3.25e-06	8228	21.6569
GCST90199673	DHEAS levels	rs7173332	15	84978503	C	G	-0.0880801	2.48e-06	8228	22.176
GCST90199673	DHEAS levels	rs1111474	16	52762028	T	C	0.116247	9.09e-06	8228	19.6898
GCST90199673	DHEAS levels	rs76294479	16	81547979	T	C	0.158165	2.21e-09	8228	35.7685
GCST90199673	DHEAS levels	rs117833456	18	243820	C	T	-0.170218	8.47e-06	8228	19.8249
GCST90199673	DHEAS levels	rs184445849	19	29980806	T	C	0.251175	4.11e-06	8228	21.2059
GCST90199673	DHEAS levels	rs212100	19	47873738	C	T	0.0852723	3.34e-06	8228	21.6076
GCST90199673	DHEAS levels	rs73172224	22	50452326	A	G	-0.0937382	3.07e-06	8228	21.7661
GCST90199674	3-hydroxymyristate levels	rs79142871	1	89875384	A	G	0.26564	2.18e-06	8235	22.4258
GCST90199674	3-hydroxymyristate levels	rs1532133	1	152024132	T	C	0.0760915	1.14e-06	8235	23.6703
GCST90199674	3-hydroxymyristate levels	rs78085499	1	175877423	T	C	-0.211076	4.21e-06	8235	21.1605
GCST90199674	3-hydroxymyristate levels	rs1202578	1	230863290	C	T	0.0731406	4.8e-06	8235	20.912
GCST90199674	3-hydroxymyristate levels	rs62273444	3	118292161	A	G	-0.14935	5.23e-06	8235	20.7479
GCST90199674	3-hydroxymyristate levels	rs62294541	4	38989621	G	A	-0.113994	5.96e-06	8235	20.4961
GCST90199674	3-hydroxymyristate levels	rs73240592	4	56746704	A	G	0.174041	5.11e-06	8235	20.7913
GCST90199674	3-hydroxymyristate levels	rs710362	5	87845250	G	A	0.15381	8.17e-06	8235	19.8922
GCST90199674	3-hydroxymyristate levels	rs79795772	5	96753823	A	G	-0.174959	5.43e-06	8235	20.6737
GCST90199674	3-hydroxymyristate levels	rs116213385	5	170030685	T	A	-0.262717	1.41e-06	8235	23.2582
GCST90199674	3-hydroxymyristate levels	rs146643611	6	52965053	T	C	-0.155008	6.2e-06	8235	20.4195
GCST90199674	3-hydroxymyristate levels	rs79589895	6	116967560	G	A	-0.186161	6.56e-06	8235	20.3128
GCST90199674	3-hydroxymyristate levels	rs1349890	6	156385615	C	T	-0.0701093	4.18e-06	8235	21.1756
GCST90199674	3-hydroxymyristate levels	rs760201	7	156166713	G	C	-0.0998802	7.15e-06	8235	20.1484
GCST90199674	3-hydroxymyristate levels	rs2026430	10	6514079	C	T	0.0671379	7.63e-06	8235	20.0234
GCST90199674	3-hydroxymyristate levels	rs7897119	10	123558658	C	G	-0.081237	9.83e-06	8235	19.5404
GCST90199674	3-hydroxymyristate levels	rs141436484	13	78081794	G	A	0.104455	6.13e-06	8235	20.4419
GCST90199674	3-hydroxymyristate levels	rs117536244	14	37392148	C	G	-0.163754	7.68e-06	8235	20.0107
GCST90199674	3-hydroxymyristate levels	rs989915	14	98678172	T	C	0.0725937	4.9e-06	8235	20.8697
GCST90199674	3-hydroxymyristate levels	rs139938935	18	21664649	G	A	-0.482894	1.1e-06	8235	23.7375
GCST90199675	Homoarginine levels	rs34544263	1	32569015	G	A	0.0949334	1.44e-06	8265	23.2172
GCST90199675	Homoarginine levels	rs182871603	1	223453245	A	T	-0.318919	1.79e-06	8265	22.801
GCST90199675	Homoarginine levels	rs76205147	2	54065347	A	G	0.157438	3.41e-06	8265	21.5648
GCST90199675	Homoarginine levels	rs114917035	2	132615774	C	T	0.256701	9.3e-06	8265	19.6447
GCST90199675	Homoarginine levels	rs1047891	2	210675783	A	C	-0.267116	1.79e-67	8265	301.143
GCST90199675	Homoarginine levels	rs56162443	3	197019188	T	C	0.224743	7.42e-06	8265	20.0776
GCST90199675	Homoarginine levels	rs13135092	4	102276925	G	A	0.152931	7.85e-09	8265	33.3032
GCST90199675	Homoarginine levels	rs72682642	4	121989928	A	G	0.270338	8.67e-06	8265	19.7784
GCST90199675	Homoarginine levels	rs37370	5	35039381	T	C	-0.148341	7.69e-10	8265	37.8284
GCST90199675	Homoarginine levels	rs62356073	5	36241820	A	G	-0.0640151	9.04e-06	8265	19.6996
GCST90199675	Homoarginine levels	rs3095953	5	165167810	C	G	0.193999	4.38e-06	8265	21.0861
GCST90199675	Homoarginine levels	rs2282841	6	16423181	T	C	-0.111787	6.8e-06	8265	20.244
GCST90199675	Homoarginine levels	rs2781666	6	131572419	T	G	0.0781012	6.18e-07	8265	24.8485
GCST90199675	Homoarginine levels	rs6465696	7	98675533	T	A	-0.0725476	5.29e-06	8265	20.7225
GCST90199675	Homoarginine levels	rs1805120	7	150952443	A	G	0.080005	7.95e-06	8265	19.9453
GCST90199675	Homoarginine levels	rs7818335	8	41146640	T	C	0.070804	3.34e-06	8265	21.6033
GCST90199675	Homoarginine levels	rs6473159	8	79462003	G	A	-0.0704143	9.99e-06	8265	19.509
GCST90199675	Homoarginine levels	rs4978869	9	110101283	T	G	0.103357	9.82e-06	8265	19.5419
GCST90199675	Homoarginine levels	rs144260607	10	130768274	T	C	-0.22454	2.95e-06	8265	21.8413
GCST90199675	Homoarginine levels	rs146683630	11	98743205	C	G	0.221959	9.1e-08	8265	28.5502
GCST90199675	Homoarginine levels	rs77433867	12	21504329	A	G	-0.161837	8.03e-06	8265	19.9268
GCST90199675	Homoarginine levels	rs12306007	12	46790259	T	C	0.102709	4.51e-07	8265	25.4578
GCST90199675	Homoarginine levels	rs116979298	12	65944802	T	C	-0.181869	4.43e-06	8265	21.0636
GCST90199675	Homoarginine levels	rs72623915	15	45355235	T	C	0.355872	9.07e-110	8265	495.379
GCST90199675	Homoarginine levels	rs35770448	15	90246328	C	T	0.107377	7.1e-06	8265	20.1606
GCST90199675	Homoarginine levels	rs145421014	16	87911551	A	C	-0.365808	6.6e-07	8265	24.723
GCST90199675	Homoarginine levels	rs75686987	17	77819845	A	G	0.222727	2.87e-06	8265	21.895
GCST90199675	Homoarginine levels	rs117313139	19	2940349	G	C	0.134168	4.15e-06	8265	21.1901
GCST90199675	Homoarginine levels	rs72629024	20	63521166	G	C	0.117324	1.3e-08	8265	32.3163
GCST90199676	1-oleoylglycerol (18:1) levels	rs17268364	2	203913095	A	G	0.0723971	2.83e-06	8225	21.9264
GCST90199676	1-oleoylglycerol (18:1) levels	rs111879519	2	233028533	T	C	0.145409	5.48e-06	8225	20.6552
GCST90199676	1-oleoylglycerol (18:1) levels	rs146172549	3	99971059	C	T	0.336766	4.15e-06	8225	21.1878
GCST90199676	1-oleoylglycerol (18:1) levels	rs139236053	3	124540052	A	G	-0.153174	8.07e-06	8225	19.9173
GCST90199676	1-oleoylglycerol (18:1) levels	rs114951684	3	177280337	G	A	-0.210068	6.2e-06	8225	20.421
GCST90199676	1-oleoylglycerol (18:1) levels	rs73808455	4	39517767	T	C	-0.284414	5.54e-06	8225	20.6352
GCST90199676	1-oleoylglycerol (18:1) levels	rs114881696	4	92980470	G	C	-0.236439	4.12e-08	8225	30.0844
GCST90199676	1-oleoylglycerol (18:1) levels	rs57601959	4	157170888	A	G	-0.1601	9.3e-06	8225	19.6452
GCST90199676	1-oleoylglycerol (18:1) levels	rs72691394	4	160206480	A	G	-0.179559	1.91e-06	8225	22.6763
GCST90199676	1-oleoylglycerol (18:1) levels	rs57994859	5	107881849	T	C	-0.132592	9.36e-06	8225	19.6324
GCST90199676	1-oleoylglycerol (18:1) levels	rs158835	5	163642228	G	C	-0.0823376	3.35e-06	8225	21.599
GCST90199676	1-oleoylglycerol (18:1) levels	rs6936055	6	89974636	T	C	0.0987167	5.5e-07	8225	25.0755
GCST90199676	1-oleoylglycerol (18:1) levels	rs10484587	6	142820440	T	A	0.0879266	2.14e-06	8225	22.4631
GCST90199676	1-oleoylglycerol (18:1) levels	rs11754776	6	166982299	T	C	-0.166115	2.05e-06	8225	22.5464
GCST90199676	1-oleoylglycerol (18:1) levels	rs145557517	7	33489150	A	G	0.307537	2.76e-06	8225	21.9694
GCST90199676	1-oleoylglycerol (18:1) levels	rs13238458	7	87881104	A	G	0.132235	9.77e-06	8225	19.5519
GCST90199676	1-oleoylglycerol (18:1) levels	rs17091891	8	19985660	C	T	-0.121888	2.37e-07	8225	26.6993
GCST90199676	1-oleoylglycerol (18:1) levels	rs7860081	9	113154387	C	G	0.0735683	4.03e-06	8225	21.247
GCST90199676	1-oleoylglycerol (18:1) levels	rs76911913	10	71142820	G	C	-0.487266	4.02e-06	8225	21.2484
GCST90199676	1-oleoylglycerol (18:1) levels	rs4962425	10	125131154	C	T	0.09298	6.72e-06	8225	20.2673
GCST90199676	1-oleoylglycerol (18:1) levels	rs10840108	11	8682394	C	T	-0.0836033	2.84e-06	8225	21.9176
GCST90199676	1-oleoylglycerol (18:1) levels	rs117245363	11	34772147	A	G	0.292341	4.87e-06	8225	20.8835
GCST90199676	1-oleoylglycerol (18:1) levels	rs2514155	11	84000834	A	C	-0.156688	9.45e-06	8225	19.6145
GCST90199676	1-oleoylglycerol (18:1) levels	rs964184	11	116778201	C	G	-0.177523	8.72e-15	8225	60.1497
GCST90199676	1-oleoylglycerol (18:1) levels	rs186740048	12	49868661	A	G	-0.302981	7.78e-06	8225	19.987
GCST90199676	1-oleoylglycerol (18:1) levels	rs72676439	14	20604272	T	C	-0.132926	9.94e-06	8225	19.5173
GCST90199676	1-oleoylglycerol (18:1) levels	rs72785421	16	14193978	C	T	-0.119237	3.89e-08	8225	30.1976
GCST90199676	1-oleoylglycerol (18:1) levels	rs74732810	16	87945357	G	T	0.158428	3.22e-06	8225	21.6753
GCST90199676	1-oleoylglycerol (18:1) levels	rs191591925	17	75925202	T	C	-0.439326	4.82e-06	8225	20.9007
GCST90199676	1-oleoylglycerol (18:1) levels	rs148125219	18	77128744	A	G	-0.355434	3.5e-06	8225	21.5137
GCST90199676	1-oleoylglycerol (18:1) levels	rs112871012	19	44928640	A	G	0.158987	1.41e-08	8225	32.1604
GCST90199676	1-oleoylglycerol (18:1) levels	rs1002762	20	60005830	G	A	-0.0958491	9.75e-07	8225	23.9707
GCST90199677	3-methyl-2-oxobutyrate levels	rs6437111	2	149856643	T	C	-0.0730313	3.48e-06	8254	21.5277
GCST90199677	3-methyl-2-oxobutyrate levels	rs71434672	2	189947754	T	A	-0.151261	2.56e-06	8254	22.1186
GCST90199677	3-methyl-2-oxobutyrate levels	rs111838413	3	18040522	C	A	0.177437	7.21e-06	8254	20.1332
GCST90199677	3-methyl-2-oxobutyrate levels	rs1129043	4	88261979	C	T	-0.131118	1.01e-16	8254	68.9339
GCST90199677	3-methyl-2-oxobutyrate levels	rs201357853	6	163888112	T	A	0.121602	6.49e-06	8254	20.3324
GCST90199677	3-methyl-2-oxobutyrate levels	rs77095091	7	22393127	C	T	-0.127049	9.46e-06	8254	19.6121
GCST90199677	3-methyl-2-oxobutyrate levels	rs13270448	8	49088657	G	A	0.0763145	7.82e-07	8254	24.3951
GCST90199677	3-methyl-2-oxobutyrate levels	rs117675121	8	65921438	C	A	-0.227121	3.5e-06	8254	21.5156
GCST90199677	3-methyl-2-oxobutyrate levels	rs16922127	9	4823425	T	G	-0.1432	4.15e-06	8254	21.187
GCST90199677	3-methyl-2-oxobutyrate levels	rs146964322	9	131051546	G	C	0.148688	1.71e-06	8254	22.8871
GCST90199677	3-methyl-2-oxobutyrate levels	rs80195374	10	10954589	A	G	0.250371	1.48e-06	8254	23.1662
GCST90199677	3-methyl-2-oxobutyrate levels	rs139282082	10	109383655	G	T	-0.212207	8.58e-06	8254	19.7999
GCST90199677	3-methyl-2-oxobutyrate levels	rs34402912	13	59107201	C	T	0.124264	9.24e-06	8254	19.6581
GCST90199677	3-methyl-2-oxobutyrate levels	rs141436484	13	78081794	G	A	0.119976	3.8e-07	8254	25.7864
GCST90199677	3-methyl-2-oxobutyrate levels	rs45591543	14	89576997	T	C	0.270085	5.75e-06	8254	20.5659
GCST90199677	3-methyl-2-oxobutyrate levels	rs12894999	14	102071272	A	G	-0.0982367	6.5e-07	8254	24.7511
GCST90199677	3-methyl-2-oxobutyrate levels	rs143866653	15	39517901	C	A	-0.233425	3.46e-06	8254	21.5385
GCST90199677	3-methyl-2-oxobutyrate levels	rs76701293	15	56470746	A	G	-0.155826	9.86e-06	8254	19.5339
GCST90199677	3-methyl-2-oxobutyrate levels	rs138447973	17	6288440	C	T	0.225893	5.84e-06	8254	20.5352
GCST90199677	3-methyl-2-oxobutyrate levels	rs9963006	18	59936651	A	G	-0.0758529	4.13e-06	8254	21.2005
GCST90199677	3-methyl-2-oxobutyrate levels	rs77723081	21	17644260	C	G	-0.423631	7.98e-06	8254	19.9384
GCST90199677	3-methyl-2-oxobutyrate levels	rs77182631	21	36290919	A	G	-0.175305	2.27e-06	8254	22.3473
GCST90199678	Tartronate (hydroxymalonate) levels	rs140591764	1	58043724	T	C	-0.477597	1.36e-06	8125	23.3354
GCST90199678	Tartronate (hydroxymalonate) levels	rs151096450	1	196882123	T	G	-0.106532	7.41e-06	8125	20.0786
GCST90199678	Tartronate (hydroxymalonate) levels	rs11691183	2	231569787	T	C	-0.0838852	2.51e-06	8125	22.1531
GCST90199678	Tartronate (hydroxymalonate) levels	rs17688758	4	71131542	C	T	-0.128898	3.79e-06	8125	21.3632
GCST90199678	Tartronate (hydroxymalonate) levels	rs276286	5	42051492	A	G	-0.0849521	1.49e-06	8125	23.1505
GCST90199678	Tartronate (hydroxymalonate) levels	rs72801867	5	114478030	G	A	0.100144	4.17e-06	8125	21.179
GCST90199678	Tartronate (hydroxymalonate) levels	rs62381620	5	139350290	G	T	-0.288241	9.53e-11	8125	41.9059
GCST90199678	Tartronate (hydroxymalonate) levels	rs114537403	6	36795468	T	C	0.252179	8.87e-06	8125	19.7358
GCST90199678	Tartronate (hydroxymalonate) levels	rs191390190	7	16909507	A	T	-0.27604	7.15e-06	8125	20.147
GCST90199678	Tartronate (hydroxymalonate) levels	rs73396929	7	98588077	A	G	-0.125973	1.6e-06	8125	23.016
GCST90199678	Tartronate (hydroxymalonate) levels	rs11766962	7	126853325	C	T	-0.0905032	1.13e-06	8125	23.691
GCST90199678	Tartronate (hydroxymalonate) levels	rs77181656	8	11560832	T	C	-0.299894	9.16e-06	8125	19.6745
GCST90199678	Tartronate (hydroxymalonate) levels	rs55703838	11	1236954	T	C	-0.339008	6.03e-06	8125	20.474
GCST90199678	Tartronate (hydroxymalonate) levels	rs9599028	13	65857995	A	T	0.0756554	3.09e-06	8125	21.7536
GCST90199678	Tartronate (hydroxymalonate) levels	rs7147156	14	22303835	G	T	-0.343519	5.49e-06	8125	20.6521
GCST90199678	Tartronate (hydroxymalonate) levels	rs191302291	15	54795883	T	G	-0.303875	8e-07	8125	24.351
GCST90199678	Tartronate (hydroxymalonate) levels	rs756874	15	91174007	G	A	0.0744947	3.03e-06	8125	21.793
GCST90199678	Tartronate (hydroxymalonate) levels	rs117550283	16	6878320	C	G	-0.120043	9.38e-06	8125	19.6278
GCST90199678	Tartronate (hydroxymalonate) levels	rs145469088	16	34025958	G	A	-1.63094	5.69e-07	8125	25.0096
GCST90199678	Tartronate (hydroxymalonate) levels	rs7478	19	55487144	A	T	0.0697161	8.74e-06	8125	19.7649
GCST90199678	Tartronate (hydroxymalonate) levels	rs5996848	22	25181963	G	A	-0.0818347	3.31e-06	8125	21.62
GCST90199679	2,3-dihydroxypyridine levels	rs141568347	1	3516381	A	G	-0.751799	2.26e-06	6496	22.3524
GCST90199679	2,3-dihydroxypyridine levels	rs7593862	2	23047125	C	T	0.0884833	4.13e-06	6496	21.1969
GCST90199679	2,3-dihydroxypyridine levels	rs2090997	2	158883384	G	A	0.114676	8.12e-06	6496	19.9027
GCST90199679	2,3-dihydroxypyridine levels	rs11129828	3	39406103	T	C	-0.089998	3.29e-06	6496	21.6317
GCST90199679	2,3-dihydroxypyridine levels	rs13114094	4	67837087	C	T	0.107882	6.29e-06	6496	20.3906
GCST90199679	2,3-dihydroxypyridine levels	rs149272613	4	180249379	T	C	-0.29112	1.61e-06	6496	23.0076
GCST90199679	2,3-dihydroxypyridine levels	rs62337911	4	182887202	G	A	-0.210473	2.66e-06	6496	22.0404
GCST90199679	2,3-dihydroxypyridine levels	rs143968247	5	68697341	A	G	-0.216775	6.54e-06	6496	20.3169
GCST90199679	2,3-dihydroxypyridine levels	rs11167700	5	154783191	T	A	-0.109661	2.83e-06	6496	21.9238
GCST90199679	2,3-dihydroxypyridine levels	rs2749675	6	157374474	G	A	0.123184	1.82e-06	6496	22.7641
GCST90199679	2,3-dihydroxypyridine levels	rs12216347	6	168808954	G	A	-0.0823444	7.24e-06	6496	20.1238
GCST90199679	2,3-dihydroxypyridine levels	rs10250619	7	17673607	C	T	-0.0931159	8.97e-06	6496	19.7129
GCST90199679	2,3-dihydroxypyridine levels	rs324498	9	9059545	A	G	0.115581	5e-06	6496	20.8324
GCST90199679	2,3-dihydroxypyridine levels	rs117746629	9	25018686	T	A	0.173162	4.25e-06	6496	21.1431
GCST90199679	2,3-dihydroxypyridine levels	rs10823297	10	69085335	C	T	-0.224729	6.38e-06	6496	20.3642
GCST90199679	2,3-dihydroxypyridine levels	rs11608247	11	64299099	G	A	0.187711	5.73e-06	6496	20.5699
GCST90199679	2,3-dihydroxypyridine levels	rs4898864	14	55443567	A	T	-0.0828954	5.09e-06	6496	20.798
GCST90199679	2,3-dihydroxypyridine levels	rs114966657	15	46028691	C	T	0.12724	8.4e-06	6496	19.838
GCST90199679	2,3-dihydroxypyridine levels	rs2472297	15	74735539	T	C	0.0925819	3.05e-06	6496	21.775
GCST90199679	2,3-dihydroxypyridine levels	rs148948230	16	54205730	T	C	-0.282226	9.31e-06	6496	19.641
GCST90199679	2,3-dihydroxypyridine levels	rs62063470	17	6366068	C	G	-0.0855681	9.32e-06	6496	19.639
GCST90199679	2,3-dihydroxypyridine levels	rs8072466	17	31556453	C	T	-0.105486	8.46e-06	6496	19.8252
GCST90199679	2,3-dihydroxypyridine levels	rs62095761	18	12894289	A	G	0.0959574	1.56e-06	6496	23.0618
GCST90199679	2,3-dihydroxypyridine levels	rs2313588	20	62833658	A	C	-0.121021	2.66e-06	6496	22.0393
GCST90199680	3-hydroxyoctanoate levels	rs380155	1	119656566	T	C	-0.0732844	4.85e-06	8182	20.8901
GCST90199680	3-hydroxyoctanoate levels	rs28415528	1	151907285	A	G	-0.119396	2.12e-13	8182	53.8769
GCST90199680	3-hydroxyoctanoate levels	rs186490153	2	142248590	C	T	-0.249031	6.57e-06	8182	20.3093
GCST90199680	3-hydroxyoctanoate levels	rs557560710	2	208748597	C	T	-0.149611	5.51e-06	8182	20.6472
GCST90199680	3-hydroxyoctanoate levels	rs139897381	3	190042188	C	T	-0.327175	9.16e-07	8182	24.0914
GCST90199680	3-hydroxyoctanoate levels	rs150955925	4	11555380	C	G	-0.310408	3.57e-06	8182	21.4799
GCST90199680	3-hydroxyoctanoate levels	rs72668359	4	108907496	C	T	0.276546	2.72e-06	8182	22.001
GCST90199680	3-hydroxyoctanoate levels	rs188729852	5	66077437	A	G	0.674078	3.81e-06	8182	21.3527
GCST90199680	3-hydroxyoctanoate levels	rs79795772	5	96753823	A	G	-0.173164	7.68e-06	8182	20.0099
GCST90199680	3-hydroxyoctanoate levels	rs9314051	5	165050300	A	C	0.0804413	1.03e-06	8182	23.8704
GCST90199680	3-hydroxyoctanoate levels	rs7741311	6	158160562	G	T	0.100181	5.36e-06	8182	20.6995
GCST90199680	3-hydroxyoctanoate levels	rs3752651	7	55161850	C	T	-0.0899675	1.69e-06	8182	22.9169
GCST90199680	3-hydroxyoctanoate levels	rs1481852	8	71839992	G	A	-0.0810423	1.39e-06	8182	23.2869
GCST90199680	3-hydroxyoctanoate levels	rs12554019	9	29241348	G	C	-0.0882323	7.83e-06	8182	19.9737
GCST90199680	3-hydroxyoctanoate levels	rs11141654	9	87030986	A	G	-0.0960652	1.54e-06	8182	23.0927
GCST90199680	3-hydroxyoctanoate levels	rs34097396	11	4572181	A	G	-0.140136	6.09e-06	8182	20.4545
GCST90199680	3-hydroxyoctanoate levels	rs10844993	12	9871408	G	T	0.0848311	2.51e-06	8182	22.1569
GCST90199680	3-hydroxyoctanoate levels	rs12878802	14	29432672	C	T	-0.0800192	6.04e-07	8182	24.8947
GCST90199680	3-hydroxyoctanoate levels	rs9302385	16	20462998	C	A	-0.0890214	1.05e-07	8182	28.2686
GCST90199680	3-hydroxyoctanoate levels	rs9913532	17	74267491	T	C	-0.105503	3.83e-06	8182	21.3404
GCST90199680	3-hydroxyoctanoate levels	rs11879271	19	39941114	T	C	0.144537	6.88e-06	8182	20.2213
GCST90199681	2-hydroxyoctanoate levels	rs143584067	1	12161570	A	G	0.396114	7.72e-06	8224	20.0014
GCST90199681	2-hydroxyoctanoate levels	rs76963882	1	75702239	C	T	0.0744623	8.91e-06	8224	19.7267
GCST90199681	2-hydroxyoctanoate levels	rs188077378	1	104217807	A	G	-0.188731	5.22e-07	8224	25.1745
GCST90199681	2-hydroxyoctanoate levels	rs12562486	1	109896185	T	G	0.751021	3.41e-06	8224	21.568
GCST90199681	2-hydroxyoctanoate levels	rs13384756	2	73644538	T	C	-0.222042	9.21e-34	8224	146.646
GCST90199681	2-hydroxyoctanoate levels	rs112809733	2	216040672	C	T	0.124361	2.04e-06	8224	22.5501
GCST90199681	2-hydroxyoctanoate levels	rs74637339	3	15586533	A	T	0.218791	3.32e-10	8224	39.4694
GCST90199681	2-hydroxyoctanoate levels	rs35254234	3	18702604	A	G	0.321188	3.62e-06	8224	21.4495
GCST90199681	2-hydroxyoctanoate levels	rs183489175	3	66418124	A	G	0.410446	7.16e-06	8224	20.1441
GCST90199681	2-hydroxyoctanoate levels	rs145729777	3	73243416	A	G	-0.463127	9.99e-06	8224	19.5089
GCST90199681	2-hydroxyoctanoate levels	rs1479581	5	25646458	C	T	-0.0889207	4.01e-06	8224	21.2539
GCST90199681	2-hydroxyoctanoate levels	rs17470667	5	39371973	G	A	0.162122	3.96e-06	8224	21.2798
GCST90199681	2-hydroxyoctanoate levels	rs35538886	6	117466443	T	C	-0.128883	8.4e-06	8224	19.8397
GCST90199681	2-hydroxyoctanoate levels	rs7029211	9	73862954	T	C	-0.27916	4.02e-06	8224	21.2513
GCST90199681	2-hydroxyoctanoate levels	rs12250365	10	89772422	A	G	0.0926098	4.93e-07	8224	25.284
GCST90199681	2-hydroxyoctanoate levels	rs77585588	11	45063972	A	G	0.452071	4.51e-07	8224	25.4577
GCST90199681	2-hydroxyoctanoate levels	rs76619244	11	99815568	C	G	0.297392	2.26e-06	8224	22.3517
GCST90199681	2-hydroxyoctanoate levels	rs72622236	16	49627427	C	A	-0.0740584	4.13e-06	8224	21.1968
GCST90199681	2-hydroxyoctanoate levels	rs118085936	16	83280712	C	T	0.159419	4.73e-06	8224	20.9402
GCST90199681	2-hydroxyoctanoate levels	rs6503343	17	11018282	A	G	-0.112122	6.85e-06	8224	20.2287
GCST90199681	2-hydroxyoctanoate levels	rs11574581	19	54667225	G	A	0.13927	5.71e-07	8224	25.0031
GCST90199681	2-hydroxyoctanoate levels	rs5748916	22	17156988	A	G	-0.0747733	9.34e-06	8224	19.6363
GCST90199682	Homocitrulline levels	rs12726652	1	106889954	A	G	-0.0844405	6.28e-06	7998	20.3972
GCST90199682	Homocitrulline levels	rs149152049	1	211797411	A	C	-0.281055	4.46e-06	7998	21.0519
GCST90199682	Homocitrulline levels	rs145449041	2	59983063	C	T	0.390038	5.91e-06	7998	20.5112
GCST90199682	Homocitrulline levels	rs6736866	2	73434858	G	C	-0.0830696	3.72e-06	7998	21.3996
GCST90199682	Homocitrulline levels	rs17011873	2	124688613	C	T	-0.0849946	3.78e-06	7998	21.3679
GCST90199682	Homocitrulline levels	rs149381367	2	159109365	G	C	0.283943	9.18e-06	7998	19.67
GCST90199682	Homocitrulline levels	rs12989742	2	240789660	C	T	0.0759281	6.81e-06	7998	20.2418
GCST90199682	Homocitrulline levels	rs12490555	3	53194820	T	C	0.0844343	3.04e-06	7998	21.7862
GCST90199682	Homocitrulline levels	rs2285761	4	7768996	T	G	0.0877735	8.12e-06	7998	19.9051
GCST90199682	Homocitrulline levels	rs11741406	5	6518191	A	G	0.0865002	7.47e-06	7998	20.0647
GCST90199682	Homocitrulline levels	rs34463406	5	115969714	T	C	-0.0690213	8.68e-06	7998	19.7766
GCST90199682	Homocitrulline levels	rs148874160	6	23183054	A	G	0.253526	1.67e-06	7998	22.9323
GCST90199682	Homocitrulline levels	rs148170430	6	159148535	C	T	0.482554	2.99e-07	7998	26.25
GCST90199682	Homocitrulline levels	rs17544266	7	42728817	C	T	-0.19071	8.73e-06	7998	19.7654
GCST90199682	Homocitrulline levels	rs2727548	7	151726259	A	G	-0.0708743	4.77e-06	7998	20.922
GCST90199682	Homocitrulline levels	rs117283049	11	7669396	G	T	-0.187452	4.51e-06	7998	21.031
GCST90199682	Homocitrulline levels	rs147045808	11	92545337	T	C	0.347563	6.8e-06	7998	20.2424
GCST90199682	Homocitrulline levels	rs78978101	12	130026756	A	C	-0.348657	7.38e-06	7998	20.0872
GCST90199682	Homocitrulline levels	rs8025295	15	93464119	G	C	0.0862129	2.9e-06	7998	21.8738
GCST90199682	Homocitrulline levels	rs140994086	16	51773494	T	C	0.211726	6.48e-06	7998	20.3346
GCST90199682	Homocitrulline levels	rs929300	16	74025708	T	C	0.186096	7.59e-06	7998	20.0347
GCST90199682	Homocitrulline levels	rs138767120	16	87449270	G	C	-0.208734	2.77e-06	7998	21.9655
GCST90199682	Homocitrulline levels	rs3211568	16	89563372	A	G	0.08928	3.88e-06	7998	21.3176
GCST90199682	Homocitrulline levels	rs74251908	17	430928	T	C	0.197529	2.32e-06	7998	22.3023
GCST90199682	Homocitrulline levels	rs4390625	17	39464094	G	A	-0.0943027	4.7e-08	7998	29.8309
GCST90199682	Homocitrulline levels	rs61197953	18	1613350	C	T	0.0706504	5.03e-06	7998	20.8217
GCST90199682	Homocitrulline levels	rs75459253	18	11989017	A	G	0.224504	9.92e-07	7998	23.9367
GCST90199682	Homocitrulline levels	rs200399858	19	32851497	T	C	-0.120814	1.73e-15	7998	63.3386
GCST90199682	Homocitrulline levels	rs8101881	19	32873722	T	C	0.254197	5.17e-62	7998	276.085
GCST90199683	Indoleacetate levels	rs2999546	1	151935363	T	G	0.0721966	5.22e-06	8208	20.751
GCST90199683	Indoleacetate levels	rs4584428	1	234491997	T	G	0.109808	4.48e-06	8208	21.0419
GCST90199683	Indoleacetate levels	rs11889711	2	17935969	T	C	-0.0719998	4.56e-06	8208	21.007
GCST90199683	Indoleacetate levels	rs1479	2	113217527	G	T	0.0905519	2.42e-06	8208	22.2197
GCST90199683	Indoleacetate levels	rs72551330	2	233672032	C	T	0.303539	1.43e-06	8208	23.2356
GCST90199683	Indoleacetate levels	rs146089696	2	240648988	C	A	-0.227745	2.47e-06	8208	22.1837
GCST90199683	Indoleacetate levels	rs77535679	3	46593678	A	G	0.272146	2.45e-07	8208	26.6353
GCST90199683	Indoleacetate levels	rs73152633	3	149475443	T	C	0.179659	2.81e-06	8208	21.9385
GCST90199683	Indoleacetate levels	rs9866361	3	179190061	A	G	0.0952028	3.86e-06	8208	21.3267
GCST90199683	Indoleacetate levels	rs115634566	4	1675590	C	G	0.241854	8.89e-06	8208	19.7315
GCST90199683	Indoleacetate levels	rs13353672	4	181238448	A	G	0.0847569	8.91e-06	8208	19.728
GCST90199683	Indoleacetate levels	rs138960177	4	189747117	T	C	0.204895	1.52e-06	8208	23.1211
GCST90199683	Indoleacetate levels	rs2187200	6	162035178	G	T	-0.0712121	9.63e-06	8208	19.5781
GCST90199683	Indoleacetate levels	rs78906653	7	50427357	T	C	-0.144801	6.18e-07	8208	24.8504
GCST90199683	Indoleacetate levels	rs11575549	7	50462479	T	C	-0.37948	2.62e-11	8208	44.4289
GCST90199683	Indoleacetate levels	rs867704	7	130051469	G	C	-0.0700153	6.03e-06	8208	20.473
GCST90199683	Indoleacetate levels	rs72663013	8	56843191	T	G	-0.282142	2.39e-07	8208	26.6843
GCST90199683	Indoleacetate levels	rs41280729	9	5571105	G	A	-0.148381	4.61e-06	8208	20.989
GCST90199683	Indoleacetate levels	rs1929252	10	29902027	C	A	-0.0790401	7e-06	8208	20.1893
GCST90199683	Indoleacetate levels	rs10999904	10	71591392	A	G	-0.134401	1.7e-07	8208	27.3417
GCST90199683	Indoleacetate levels	rs76522692	10	117400423	G	A	-0.220452	3.2e-06	8208	21.6889
GCST90199683	Indoleacetate levels	rs11518601	11	55238964	T	C	-0.111869	3.29e-06	8208	21.6335
GCST90199683	Indoleacetate levels	rs11227288	11	65749117	C	G	0.0899903	5.17e-06	8208	20.7669
GCST90199683	Indoleacetate levels	rs35291122	14	44601011	A	G	-0.220159	1.48e-06	8208	23.1661
GCST90199683	Indoleacetate levels	rs118052117	15	42517608	T	C	0.234493	6.1e-06	8208	20.4503
GCST90199683	Indoleacetate levels	rs8061485	16	20463360	C	T	-0.0845625	5.82e-07	8208	24.9644
GCST90199683	Indoleacetate levels	rs184875464	16	70288328	T	C	0.525364	2.6e-07	8208	26.5199
GCST90199683	Indoleacetate levels	rs181823597	16	87640321	G	C	0.15968	7.69e-07	8208	24.4285
GCST90199683	Indoleacetate levels	rs79441299	17	12355766	T	C	0.29338	4.37e-06	8208	21.0914
GCST90199683	Indoleacetate levels	rs240759	20	17872813	A	G	-0.170792	7.56e-06	8208	20.04
GCST90199683	Indoleacetate levels	rs113532410	22	33441144	T	G	0.173939	1.97e-07	8208	27.0551
GCST90199683	Indoleacetate levels	rs5751124	22	41550972	A	G	0.19056	7e-06	8208	20.1894
GCST90199684	1-linoleoylglycerol (18:2) levels	rs75445316	2	114276169	T	C	0.241198	1.09e-06	8212	23.7632
GCST90199684	1-linoleoylglycerol (18:2) levels	rs113627835	2	225063702	C	G	0.382342	5.38e-06	8212	20.6933
GCST90199684	1-linoleoylglycerol (18:2) levels	rs114473062	4	32419463	T	C	0.226158	4.14e-06	8212	21.196
GCST90199684	1-linoleoylglycerol (18:2) levels	rs77982886	4	64106675	G	A	0.316857	6.11e-07	8212	24.8719
GCST90199684	1-linoleoylglycerol (18:2) levels	rs10006032	4	159919833	G	A	-0.15194	5.43e-06	8212	20.6748
GCST90199684	1-linoleoylglycerol (18:2) levels	rs10072491	5	4715384	T	C	-0.17568	4.89e-06	8212	20.8755
GCST90199684	1-linoleoylglycerol (18:2) levels	rs62385039	6	895419	G	A	-0.258001	2.99e-06	8212	21.8177
GCST90199684	1-linoleoylglycerol (18:2) levels	rs17410962	8	19990569	A	G	-0.11411	1.3e-06	8212	23.4118
GCST90199684	1-linoleoylglycerol (18:2) levels	rs2943179	8	87113088	T	C	-0.0822174	8.98e-06	8212	19.7116
GCST90199684	1-linoleoylglycerol (18:2) levels	rs6475038	9	16346456	G	C	-0.0721413	5.99e-06	8212	20.4848
GCST90199684	1-linoleoylglycerol (18:2) levels	rs10735636	9	74877161	G	C	0.266346	9.7e-06	8212	19.5647
GCST90199684	1-linoleoylglycerol (18:2) levels	rs117168942	10	21701387	C	T	0.191261	9.3e-06	8212	19.6462
GCST90199684	1-linoleoylglycerol (18:2) levels	rs11033752	11	36708159	T	C	-0.0907355	9.56e-06	8212	19.5921
GCST90199684	1-linoleoylglycerol (18:2) levels	rs964184	11	116778201	C	G	-0.116525	3.62e-07	8212	25.882
GCST90199684	1-linoleoylglycerol (18:2) levels	rs56354314	12	106280157	A	G	0.235446	5.83e-06	8212	20.5384
GCST90199684	1-linoleoylglycerol (18:2) levels	rs12858688	13	69782332	T	C	-0.22125	6.66e-06	8212	20.2842
GCST90199684	1-linoleoylglycerol (18:2) levels	rs11160050	14	92187131	G	A	0.125943	7.01e-06	8212	20.1849
GCST90199684	1-linoleoylglycerol (18:2) levels	rs12447287	16	56904086	C	T	0.081903	5.92e-06	8212	20.5098
GCST90199684	1-linoleoylglycerol (18:2) levels	rs9894638	17	46835535	C	T	0.0857298	8.26e-06	8212	19.8717
GCST90199685	2-linoleoylglycerol (18:2) levels	rs17035713	1	10780848	G	A	-0.176168	6.71e-06	6378	20.2689
GCST90199685	2-linoleoylglycerol (18:2) levels	rs77599553	1	114230144	A	T	-0.26624	3.11e-06	6378	21.7434
GCST90199685	2-linoleoylglycerol (18:2) levels	rs113718400	1	241640505	A	C	-0.278095	9.67e-06	6378	19.57
GCST90199685	2-linoleoylglycerol (18:2) levels	rs952263	2	52595363	T	G	0.0960714	4.4e-06	6378	21.0776
GCST90199685	2-linoleoylglycerol (18:2) levels	rs55920120	2	71527599	A	C	0.211234	9.05e-06	6378	19.6958
GCST90199685	2-linoleoylglycerol (18:2) levels	rs4972489	2	175869870	C	A	0.109484	3.87e-07	6378	25.7507
GCST90199685	2-linoleoylglycerol (18:2) levels	rs11924632	3	8342446	G	A	-0.0837752	9.59e-06	6378	19.5862
GCST90199685	2-linoleoylglycerol (18:2) levels	rs73121585	3	78579458	A	C	-0.286922	9.99e-06	6378	19.5072
GCST90199685	2-linoleoylglycerol (18:2) levels	rs141172381	3	155364642	A	G	0.286907	9.24e-06	6378	19.657
GCST90199685	2-linoleoylglycerol (18:2) levels	rs7643986	3	194026260	C	T	0.237339	2.91e-06	6378	21.8667
GCST90199685	2-linoleoylglycerol (18:2) levels	rs12498693	4	21558733	A	C	-0.140175	4.87e-06	6378	20.8828
GCST90199685	2-linoleoylglycerol (18:2) levels	rs72679893	4	99294430	T	C	-0.141425	8.32e-06	6378	19.8573
GCST90199685	2-linoleoylglycerol (18:2) levels	rs190199861	4	127836164	G	A	0.297064	4.17e-06	6378	21.1763
GCST90199685	2-linoleoylglycerol (18:2) levels	rs117372736	6	69477429	T	G	0.346995	5.99e-06	6378	20.4859
GCST90199685	2-linoleoylglycerol (18:2) levels	rs4946146	6	116234813	T	C	0.311867	2.31e-06	6378	22.309
GCST90199685	2-linoleoylglycerol (18:2) levels	rs59927118	8	10927516	T	C	0.0964238	4.08e-06	6378	21.2201
GCST90199685	2-linoleoylglycerol (18:2) levels	rs34291068	10	33157079	A	C	0.159431	8.78e-06	6378	19.7544
GCST90199685	2-linoleoylglycerol (18:2) levels	rs78575779	11	132983703	G	A	-0.234076	8.42e-06	6378	19.8336
GCST90199685	2-linoleoylglycerol (18:2) levels	rs111764634	12	26030131	A	C	0.160187	2.97e-06	6378	21.8291
GCST90199685	2-linoleoylglycerol (18:2) levels	rs189863837	12	129450796	A	G	0.280524	8.17e-07	6378	24.3093
GCST90199685	2-linoleoylglycerol (18:2) levels	rs56327721	17	78409221	T	C	-0.132143	3.27e-06	6378	21.6421
GCST90199685	2-linoleoylglycerol (18:2) levels	rs6081988	20	20401286	C	T	0.130879	8.51e-06	6378	19.8135
GCST90199685	2-linoleoylglycerol (18:2) levels	rs11552067	21	44330365	A	G	0.0845951	3.31e-06	6378	21.6236
GCST90199686	Indolepropionate levels	rs9432398	1	94868430	G	A	0.221475	6.62e-07	8153	24.7172
GCST90199686	Indolepropionate levels	rs80346659	1	190587579	C	G	-0.223208	5.23e-06	8153	20.7468
GCST90199686	Indolepropionate levels	rs6664713	1	204382965	A	C	0.221278	8.62e-06	8153	19.7898
GCST90199686	Indolepropionate levels	rs1878503	2	72024621	A	G	0.0695737	8.17e-06	8153	19.8925
GCST90199686	Indolepropionate levels	rs11681248	2	136062506	T	C	-0.0861776	4.64e-08	8153	29.8551
GCST90199686	Indolepropionate levels	rs76260755	3	2566507	T	C	-0.113035	9.74e-06	8153	19.5564
GCST90199686	Indolepropionate levels	rs9857968	3	185638205	T	C	0.150356	6.77e-06	8153	20.2533
GCST90199686	Indolepropionate levels	rs76157950	5	94928720	A	G	0.259172	5.81e-06	8153	20.5448
GCST90199686	Indolepropionate levels	rs853154	5	143246483	C	G	0.102766	1.59e-06	8153	23.0253
GCST90199686	Indolepropionate levels	rs117276795	10	72312216	A	G	0.356183	3.66e-06	8153	21.4279
GCST90199686	Indolepropionate levels	rs11822621	11	109342489	T	G	-0.117218	5.38e-06	8153	20.6929
GCST90199686	Indolepropionate levels	rs497768	11	117880025	G	C	-0.0739761	3.79e-06	8153	21.3617
GCST90199686	Indolepropionate levels	rs9565718	13	82019296	A	T	-0.0847838	3.94e-07	8153	25.7153
GCST90199686	Indolepropionate levels	rs61974973	14	33440005	G	A	0.132651	7.83e-06	8153	19.9736
GCST90199686	Indolepropionate levels	rs198260	14	56714297	A	G	0.22816	2.68e-06	8153	22.0262
GCST90199686	Indolepropionate levels	rs8061485	16	20463360	C	T	-0.175473	1.77e-24	8153	104.238
GCST90199686	Indolepropionate levels	rs4316784	16	74617721	C	T	0.0920404	9.56e-06	8153	19.592
GCST90199686	Indolepropionate levels	rs9981680	21	32008646	G	T	0.169465	9.71e-06	8153	19.5634
GCST90199687	Threonate levels	rs567440118	1	83001622	A	G	-0.484057	2.39e-06	8151	22.2471
GCST90199687	Threonate levels	rs647667	1	181416933	C	T	0.144169	8.95e-06	8151	19.7194
GCST90199687	Threonate levels	rs75194109	2	41679986	C	T	-0.397999	2.91e-06	8151	21.8666
GCST90199687	Threonate levels	rs11126412	2	73660507	T	A	0.0812665	8.54e-06	8151	19.8079
GCST90199687	Threonate levels	rs4663135	2	234402679	C	T	0.0837071	9.77e-06	8151	19.5507
GCST90199687	Threonate levels	rs535146	3	6939905	A	T	0.0748445	2.41e-06	8151	22.2347
GCST90199687	Threonate levels	rs145376871	3	78448608	T	G	-0.246684	8.63e-06	8151	19.787
GCST90199687	Threonate levels	rs76954195	3	87879048	G	C	0.206021	7.41e-06	8151	20.0789
GCST90199687	Threonate levels	rs78921993	4	7631167	G	A	-0.129378	8.88e-06	8151	19.7327
GCST90199687	Threonate levels	rs184637108	4	87970891	T	A	-0.381288	9.36e-06	8151	19.6333
GCST90199687	Threonate levels	rs139591016	4	98895019	C	T	-0.244512	5.82e-06	8151	20.5427
GCST90199687	Threonate levels	rs73766900	5	67428058	A	G	0.209381	3.87e-06	8151	21.3245
GCST90199687	Threonate levels	rs111498995	5	69524538	T	A	0.275959	3.08e-06	8151	21.7625
GCST90199687	Threonate levels	rs62381620	5	139350290	G	T	-0.293756	2.9e-11	8151	44.2311
GCST90199687	Threonate levels	rs61744140	5	141194505	G	T	-2.86664	3.4e-07	8151	26.0043
GCST90199687	Threonate levels	rs80179348	6	92821947	T	A	-0.319612	1.82e-06	8151	22.7674
GCST90199687	Threonate levels	rs149656965	6	169391708	T	C	-0.320596	4.17e-06	8151	21.1786
GCST90199687	Threonate levels	rs78263978	7	16795578	A	G	-0.22873	2.36e-06	8151	22.2732
GCST90199687	Threonate levels	rs2394872	7	98583433	C	A	-0.121016	3.71e-06	8151	21.4029
GCST90199687	Threonate levels	rs77181656	8	11560832	T	C	-0.318701	1.85e-06	8151	22.7389
GCST90199687	Threonate levels	rs76379749	8	16238488	C	T	-0.229603	9.45e-06	8151	19.6143
GCST90199687	Threonate levels	rs7875568	9	127750741	G	T	-0.255385	2.95e-06	8151	21.8452
GCST90199687	Threonate levels	rs72774956	10	2830418	A	G	-0.239983	7.4e-06	8151	20.0827
GCST90199687	Threonate levels	rs826459	10	70646994	A	G	0.0767693	6.83e-06	8151	20.2352
GCST90199687	Threonate levels	rs74850022	12	94667490	T	C	-0.30887	8.4e-06	8151	19.8397
GCST90199687	Threonate levels	rs7960425	12	118971939	C	G	0.238798	1.02e-06	8151	23.8867
GCST90199687	Threonate levels	rs4783107	16	84962841	C	T	-0.116779	1.11e-06	8151	23.7219
GCST90199688	N-acetylglycine levels	rs75446748	1	34909640	C	T	-0.100817	2.86e-06	8250	21.9007
GCST90199688	N-acetylglycine levels	rs1890452	1	75726823	A	G	-0.0770614	9.43e-07	8250	24.036
GCST90199688	N-acetylglycine levels	rs112816924	1	212158947	T	C	0.275875	5.89e-06	8250	20.5201
GCST90199688	N-acetylglycine levels	rs16824802	2	145354897	T	C	0.0978791	2.21e-07	8250	26.8352
GCST90199688	N-acetylglycine levels	rs1047891	2	210675783	A	C	0.381478	1.16e-129	8250	586.797
GCST90199688	N-acetylglycine levels	rs62182612	2	212238489	A	G	-0.0838786	7.62e-06	8250	20.0259
GCST90199688	N-acetylglycine levels	rs77976040	3	66829559	C	A	0.25373	8.7e-06	8250	19.7719
GCST90199688	N-acetylglycine levels	rs9821781	3	149644618	A	G	0.0826592	6.14e-08	8250	29.313
GCST90199688	N-acetylglycine levels	rs358908	3	155687953	C	T	-0.0883162	2.97e-07	8250	26.2612
GCST90199688	N-acetylglycine levels	rs12233751	4	81933213	C	A	-0.107576	5.96e-07	8250	24.9179
GCST90199688	N-acetylglycine levels	rs115090460	6	38257980	T	A	-0.213667	7.69e-06	8250	20.0097
GCST90199688	N-acetylglycine levels	rs243795	6	54528751	C	T	0.0882873	1.63e-06	8250	22.9846
GCST90199688	N-acetylglycine levels	rs4947536	7	56111673	G	C	-0.0672825	7.83e-06	8250	19.9748
GCST90199688	N-acetylglycine levels	rs11136810	8	4954816	G	C	0.072029	2.28e-06	8250	22.342
GCST90199688	N-acetylglycine levels	rs76513761	8	135742865	C	T	0.202404	7.87e-06	8250	19.9639
GCST90199688	N-acetylglycine levels	rs78612075	9	12854868	A	G	0.271706	7e-06	8250	20.1894
GCST90199688	N-acetylglycine levels	rs10757444	9	23661372	A	G	0.080588	8.37e-07	8250	24.2644
GCST90199688	N-acetylglycine levels	rs144831076	9	103329540	C	T	-0.284047	4.93e-07	8250	25.2845
GCST90199688	N-acetylglycine levels	rs151202997	11	47595900	T	G	0.193942	5.78e-06	8250	20.5557
GCST90199688	N-acetylglycine levels	rs596603	11	67592132	G	T	-0.115999	9.7e-15	8250	59.9423
GCST90199688	N-acetylglycine levels	rs7127777	11	122218881	C	G	-0.0733441	2.05e-06	8250	22.5444
GCST90199688	N-acetylglycine levels	rs11108842	12	97145788	G	T	-0.347252	3.87e-06	8250	21.3238
GCST90199688	N-acetylglycine levels	rs2329096	13	78475624	T	C	0.0709468	8.05e-06	8250	19.9202
GCST90199688	N-acetylglycine levels	rs141342711	16	20725063	T	C	0.156311	1.66e-06	8250	22.9534
GCST90199688	N-acetylglycine levels	rs78829102	17	36687208	A	G	0.188424	2.86e-06	8250	21.9062
GCST90199688	N-acetylglycine levels	rs117206739	18	45172745	T	C	0.23915	6.68e-06	8250	20.277
GCST90199688	N-acetylglycine levels	rs9614932	22	44786685	T	C	-0.101483	2.35e-06	8250	22.2797
GCST90199689	Glycolithocholate levels	rs187970821	1	202289989	G	A	-0.36255	9.77e-06	7158	19.5511
GCST90199689	Glycolithocholate levels	rs115887046	2	18065994	C	T	-0.206093	8.86e-06	7158	19.7364
GCST90199689	Glycolithocholate levels	rs73918203	2	22872700	A	G	-0.179866	3.61e-06	7158	21.4577
GCST90199689	Glycolithocholate levels	rs13405102	2	47022693	G	A	0.0780611	5.34e-06	7158	20.7042
GCST90199689	Glycolithocholate levels	rs79407744	2	76983307	A	G	0.360499	4.38e-06	7158	21.0858
GCST90199689	Glycolithocholate levels	rs77376288	2	80717604	C	T	0.42291	1.05e-06	7158	23.8227
GCST90199689	Glycolithocholate levels	rs113654354	2	198289969	G	A	-0.239492	9.4e-06	7158	19.6248
GCST90199689	Glycolithocholate levels	rs55971662	2	240645537	T	C	0.0761508	7.86e-06	7158	19.9663
GCST90199689	Glycolithocholate levels	rs7646869	3	18611927	A	C	-0.0761641	7.57e-06	7158	20.0375
GCST90199689	Glycolithocholate levels	rs7629795	3	180870396	A	T	0.108234	7.76e-06	7158	19.9897
GCST90199689	Glycolithocholate levels	rs6823721	4	121651899	T	C	-0.0756087	4.19e-06	7158	21.1708
GCST90199689	Glycolithocholate levels	rs6810998	4	139772114	T	C	-0.151927	3.31e-07	7158	26.0517
GCST90199689	Glycolithocholate levels	rs138634970	5	14557386	T	C	-0.326848	6.79e-06	7158	20.2473
GCST90199689	Glycolithocholate levels	rs146058026	6	37710361	G	C	-0.350809	4.47e-06	7158	21.0469
GCST90199689	Glycolithocholate levels	rs12662646	6	105989266	A	G	-0.165539	1.86e-06	7158	22.7269
GCST90199689	Glycolithocholate levels	rs11101389	10	48579492	A	T	-0.0917167	1.43e-06	7158	23.2275
GCST90199689	Glycolithocholate levels	rs11817632	10	107699656	A	G	-0.271521	7.06e-06	7158	20.1726
GCST90199689	Glycolithocholate levels	rs182015775	11	37031811	A	G	-0.128395	8.31e-07	7158	24.2774
GCST90199689	Glycolithocholate levels	rs118171449	11	39814174	T	C	0.140008	8.04e-06	7158	19.9227
GCST90199689	Glycolithocholate levels	rs146355728	14	21042448	T	G	-0.424019	3.54e-06	7158	21.4914
GCST90199689	Glycolithocholate levels	rs60850040	14	51299783	C	T	-0.154409	3.45e-06	7158	21.542
GCST90199689	Glycolithocholate levels	rs1818709	15	54502079	C	G	-0.0762769	6.28e-06	7158	20.3948
GCST90199689	Glycolithocholate levels	rs62052803	17	22189280	C	T	-0.176732	9.82e-06	7158	19.5412
GCST90199689	Glycolithocholate levels	rs296366	19	47871281	C	T	-0.0945409	1.23e-06	7158	23.5173
GCST90199689	Glycolithocholate levels	rs16982178	22	26481497	A	G	-0.111062	2.59e-06	7158	22.0908
GCST90199690	EDTA levels	rs116301309	1	205899302	A	C	-0.315234	2.79e-06	8239	21.9487
GCST90199690	EDTA levels	rs9784059	2	53494172	T	C	-0.148526	5.04e-06	8239	20.8163
GCST90199690	EDTA levels	rs2435388	2	136866289	G	A	-0.0823434	3.74e-06	8239	21.389
GCST90199690	EDTA levels	rs11688483	2	152948430	G	A	-0.0751194	4.07e-06	8239	21.2279
GCST90199690	EDTA levels	rs73212280	3	195598495	G	A	0.118902	3.1e-07	8239	26.1772
GCST90199690	EDTA levels	rs10512739	5	40431779	G	A	-0.113507	9.93e-06	8239	19.5204
GCST90199690	EDTA levels	rs79242179	5	114110083	A	G	-0.329439	1.76e-06	8239	22.8378
GCST90199690	EDTA levels	rs149452470	5	174912278	G	C	0.268339	4.2e-06	8239	21.1675
GCST90199690	EDTA levels	rs7776366	6	161120087	C	T	0.074063	9.69e-06	8239	19.5668
GCST90199690	EDTA levels	rs57900160	7	94356953	G	C	-0.0804207	3.24e-06	8239	21.6645
GCST90199690	EDTA levels	rs62577978	9	120507275	A	G	-0.0981073	7.43e-06	8239	20.0742
GCST90199690	EDTA levels	rs12831673	12	23205863	A	G	0.155271	1.82e-06	8239	22.7746
GCST90199690	EDTA levels	rs117358502	14	35759681	A	G	0.193608	5.13e-06	8239	20.7823
GCST90199690	EDTA levels	rs77657639	15	80590631	C	A	0.123886	8.06e-06	8239	19.9186
GCST90199690	EDTA levels	rs34922061	15	81905474	A	C	0.0893043	6.16e-06	8239	20.4322
GCST90199690	EDTA levels	rs10459865	16	77083529	C	T	0.105994	7.52e-06	8239	20.0523
GCST90199690	EDTA levels	rs183037566	22	35799865	A	G	0.352731	2.65e-06	8239	22.0465
GCST90199691	1-methylhistidine levels	rs56407361	1	230901445	T	C	0.143585	4.78e-06	8226	20.917
GCST90199691	1-methylhistidine levels	rs140416084	1	246956201	A	G	-0.12314	3.81e-07	8226	25.7843
GCST90199691	1-methylhistidine levels	rs149464341	2	81969769	T	G	-0.367016	5.47e-06	8226	20.6615
GCST90199691	1-methylhistidine levels	rs4686501	3	189158048	G	A	-0.1202	6.41e-06	8226	20.3559
GCST90199691	1-methylhistidine levels	rs546649	4	16723935	T	C	-0.0736867	1.39e-06	8226	23.2882
GCST90199691	1-methylhistidine levels	rs544646419	4	86135840	G	A	-0.253741	6.68e-06	8226	20.2786
GCST90199691	1-methylhistidine levels	rs73864608	4	168685775	A	G	-0.248871	4.39e-06	8226	21.0833
GCST90199691	1-methylhistidine levels	rs11133665	5	1188170	A	G	0.156172	2.59e-21	8226	89.8152
GCST90199691	1-methylhistidine levels	rs79479138	5	1238873	T	C	0.278813	2.68e-06	8226	22.0265
GCST90199691	1-methylhistidine levels	rs1990897	5	115192691	G	T	0.0781977	1.02e-06	8226	23.8936
GCST90199691	1-methylhistidine levels	rs80220760	6	15241783	G	A	0.287214	2.05e-06	8226	22.5406
GCST90199691	1-methylhistidine levels	rs78654791	6	75129988	G	C	0.212125	7.88e-06	8226	19.963
GCST90199691	1-methylhistidine levels	rs7746774	6	139030342	G	A	-0.106907	4.46e-07	8226	25.4763
GCST90199691	1-methylhistidine levels	rs10094039	8	129577430	G	A	-0.069388	7.23e-06	8226	20.1276
GCST90199691	1-methylhistidine levels	rs2218687	9	103158134	A	G	0.0948989	9.31e-06	8226	19.6434
GCST90199691	1-methylhistidine levels	rs1903860	10	87860453	C	T	-0.0951231	8.7e-06	8226	19.7728
GCST90199691	1-methylhistidine levels	rs10886134	10	117779893	C	A	0.0673851	8.58e-06	8226	19.7983
GCST90199691	1-methylhistidine levels	rs61910449	11	96704082	T	C	-0.179716	6.22e-06	8226	20.4145
GCST90199691	1-methylhistidine levels	rs111339300	12	101440638	A	G	-0.120806	5.25e-07	8226	25.1644
GCST90199691	1-methylhistidine levels	rs73154072	13	26966935	G	A	-0.27116	4.82e-06	8226	20.9038
GCST90199691	1-methylhistidine levels	rs9526057	13	45312323	A	G	-0.0823478	1.93e-06	8226	22.6554
GCST90199691	1-methylhistidine levels	rs1535573	14	57602334	G	A	-0.0822322	5.09e-06	8226	20.7968
GCST90199691	1-methylhistidine levels	rs7145174	14	70820051	A	G	0.167413	4.33e-06	8226	21.109
GCST90199691	1-methylhistidine levels	rs148226190	14	73457377	G	T	-0.331065	2.44e-06	8226	22.2075
GCST90199691	1-methylhistidine levels	rs12901652	15	38508928	T	C	0.155465	7.94e-06	8226	19.9476
GCST90199691	1-methylhistidine levels	rs1554410	15	56428517	G	T	0.0680514	6.63e-06	8226	20.2921
GCST90199691	1-methylhistidine levels	rs1670276	15	99073027	C	T	0.109213	1.13e-06	8226	23.6882
GCST90199691	1-methylhistidine levels	rs35285898	17	39399619	C	A	0.159332	3.52e-21	8226	89.206
GCST90199691	1-methylhistidine levels	rs4043681	18	24087281	G	A	0.130261	5.83e-07	8226	24.9602
GCST90199691	1-methylhistidine levels	rs6118747	20	9834021	G	A	-0.0916807	5.33e-07	8226	25.1347
GCST90199691	1-methylhistidine levels	rs35042303	20	52070514	T	C	0.169952	1.63e-08	8226	31.8891
GCST90199691	1-methylhistidine levels	rs148357196	20	58290517	T	A	0.34753	7.97e-06	8226	19.9413
GCST90199692	Citramalate levels	rs188517032	1	153753929	G	A	0.27034	8.12e-06	7125	19.9036
GCST90199692	Citramalate levels	rs12131960	1	221267758	A	T	0.0839684	7.59e-06	7125	20.0339
GCST90199692	Citramalate levels	rs13391525	2	59226342	G	C	-0.102419	4.9e-06	7125	20.8721
GCST90199692	Citramalate levels	rs79981355	2	78319900	C	T	-0.12161	2.94e-06	7125	21.8514
GCST90199692	Citramalate levels	rs62180249	2	211596857	T	C	0.0938403	1.14e-06	7125	23.6698
GCST90199692	Citramalate levels	rs11563055	2	233996744	G	A	-0.331464	8.57e-06	7125	19.7998
GCST90199692	Citramalate levels	rs76762532	4	96681142	T	G	-0.21222	4.07e-06	7125	21.2237
GCST90199692	Citramalate levels	rs72713558	4	188410042	G	A	-0.129284	9.66e-06	7125	19.5719
GCST90199692	Citramalate levels	rs12055187	5	16725923	A	G	0.268581	8.95e-06	7125	19.7184
GCST90199692	Citramalate levels	rs141073864	5	150052701	C	T	0.308909	7.06e-06	7125	20.1699
GCST90199692	Citramalate levels	rs80028711	5	173119322	G	A	0.34128	7.33e-06	7125	20.0999
GCST90199692	Citramalate levels	rs148830279	6	48982240	T	C	-0.43597	6.53e-06	7125	20.3205
GCST90199692	Citramalate levels	rs2502543	6	69767427	G	A	-0.0847163	7.14e-06	7125	20.1501
GCST90199692	Citramalate levels	rs12211905	6	73748110	G	T	0.0758092	5.95e-06	7125	20.498
GCST90199692	Citramalate levels	rs188983534	6	103709194	A	G	-0.155646	4.14e-06	7125	21.1915
GCST90199692	Citramalate levels	rs17665117	6	148905721	A	T	0.131321	9.62e-06	7125	19.5805
GCST90199692	Citramalate levels	rs116991170	7	118935307	T	C	0.268336	3.7e-06	7125	21.4085
GCST90199692	Citramalate levels	rs1889899	9	26789942	G	A	0.0900574	1.36e-07	7125	27.7651
GCST90199692	Citramalate levels	rs76427286	10	2677448	A	G	-0.247755	6.07e-06	7125	20.4596
GCST90199692	Citramalate levels	rs117013417	10	7133489	T	C	-0.337827	8.15e-06	7125	19.8965
GCST90199692	Citramalate levels	rs1157094	11	97304894	A	C	-0.104351	1.16e-06	7125	23.6304
GCST90199692	Citramalate levels	rs221084	12	69484339	T	C	0.108157	4.3e-06	7125	21.1194
GCST90199692	Citramalate levels	rs41281112	13	99866380	T	C	-0.266851	7.74e-07	7125	24.4155
GCST90199692	Citramalate levels	rs12900072	15	75014807	A	G	0.0775075	3.23e-06	7125	21.6715
GCST90199692	Citramalate levels	rs142847889	17	34976593	G	C	0.528397	1.77e-06	7125	22.8198
GCST90199693	3-hydroxydecanoate levels	rs28415528	1	151907285	A	G	-0.209871	3.41e-39	8239	171.497
GCST90199693	3-hydroxydecanoate levels	rs299647	3	12497739	C	T	-0.0858123	3.53e-06	8239	21.4998
GCST90199693	3-hydroxydecanoate levels	rs6844622	4	56743629	G	C	-0.0711572	4.22e-06	8239	21.1583
GCST90199693	3-hydroxydecanoate levels	rs114537113	5	9706991	T	C	-0.330467	3.6e-06	8239	21.4619
GCST90199693	3-hydroxydecanoate levels	rs80144245	5	96792319	C	T	-0.208918	8.93e-07	8239	24.1409
GCST90199693	3-hydroxydecanoate levels	rs111528473	6	37702057	A	G	0.403688	4.99e-06	8239	20.836
GCST90199693	3-hydroxydecanoate levels	rs144727225	8	82629961	T	C	-0.225369	4.97e-06	8239	20.8426
GCST90199693	3-hydroxydecanoate levels	rs488485	11	116412455	C	T	-0.0943596	7.82e-06	8239	19.9763
GCST90199693	3-hydroxydecanoate levels	rs11052064	12	32548263	C	T	0.145747	8.62e-06	8239	19.7902
GCST90199693	3-hydroxydecanoate levels	rs9603710	13	40254891	G	T	-0.066296	9.42e-06	8239	19.6205
GCST90199693	3-hydroxydecanoate levels	rs9530666	13	77482029	C	A	-0.0689846	5.99e-06	8239	20.4874
GCST90199693	3-hydroxydecanoate levels	rs59627096	13	109665263	G	A	-0.0943227	4.72e-06	8239	20.9442
GCST90199693	3-hydroxydecanoate levels	rs12453818	17	8931278	G	A	0.0764897	6.13e-06	8239	20.4428
GCST90199693	3-hydroxydecanoate levels	rs10445235	17	74264155	T	C	0.0823205	4.12e-06	8239	21.2017
GCST90199693	3-hydroxydecanoate levels	rs148758368	20	22738936	T	A	0.370269	4.62e-06	8239	20.9833
GCST90199694	1,3-dimethylurate levels	rs138045396	1	28561889	A	G	0.199454	8.84e-06	7444	19.7409
GCST90199694	1,3-dimethylurate levels	rs10194878	2	138639888	C	T	0.0873181	1.72e-06	7444	22.881
GCST90199694	1,3-dimethylurate levels	rs78121311	3	103812795	G	T	-0.203071	2.07e-06	7444	22.5211
GCST90199694	1,3-dimethylurate levels	rs7699259	4	32221352	A	G	0.0805936	1.26e-06	7444	23.4815
GCST90199694	1,3-dimethylurate levels	rs6859899	5	58612645	G	A	-0.10352	4.07e-06	7444	21.226
GCST90199694	1,3-dimethylurate levels	rs1388107	5	119573311	T	G	-0.105876	7.6e-06	7444	20.0293
GCST90199694	1,3-dimethylurate levels	rs72818634	5	179204735	A	G	-0.112169	6.11e-06	7444	20.4469
GCST90199694	1,3-dimethylurate levels	rs35094757	7	73963515	G	A	-0.31092	8.57e-06	7444	19.8006
GCST90199694	1,3-dimethylurate levels	rs57238734	9	7568135	C	A	-0.319455	8.37e-06	7444	19.8465
GCST90199694	1,3-dimethylurate levels	rs72712651	9	26048982	C	T	-0.215519	7.33e-06	7444	20.0988
GCST90199694	1,3-dimethylurate levels	rs7038710	9	107718105	G	A	-0.282261	2.45e-07	7444	26.6366
GCST90199694	1,3-dimethylurate levels	rs7091698	10	14812506	A	G	0.102016	9.37e-06	7444	19.6311
GCST90199694	1,3-dimethylurate levels	rs11599254	10	28929032	T	C	0.130505	8.83e-06	7444	19.7447
GCST90199694	1,3-dimethylurate levels	rs72868316	10	133391165	A	G	0.342008	2.29e-12	7444	49.2041
GCST90199694	1,3-dimethylurate levels	rs11101870	10	133589198	T	C	-0.120114	1.42e-07	7444	27.6846
GCST90199694	1,3-dimethylurate levels	rs28452143	11	1194472	G	A	0.0773975	5.32e-06	7444	20.7133
GCST90199694	1,3-dimethylurate levels	rs143167061	11	13186904	T	C	-0.2654	8.44e-06	7444	19.8312
GCST90199694	1,3-dimethylurate levels	rs11235978	11	74024780	A	G	0.127658	5.6e-06	7444	20.6157
GCST90199694	1,3-dimethylurate levels	rs117238703	11	99642289	G	T	-0.224046	8.68e-06	7444	19.7764
GCST90199694	1,3-dimethylurate levels	rs12855367	13	20173700	G	A	0.115901	3.4e-06	7444	21.5733
GCST90199694	1,3-dimethylurate levels	rs1033930	13	29875471	T	G	0.0813366	3.21e-06	7444	21.679
GCST90199694	1,3-dimethylurate levels	rs188985963	15	56704677	T	C	0.511207	2.15e-06	7444	22.4481
GCST90199694	1,3-dimethylurate levels	rs78018441	16	6461406	A	G	-0.164796	1.79e-06	7444	22.7976
GCST90199694	1,3-dimethylurate levels	rs226220	17	38874390	G	A	0.130753	5.82e-07	7444	24.9633
GCST90199694	1,3-dimethylurate levels	rs143552547	18	34518968	A	G	-0.178534	6.86e-06	7444	20.2278
GCST90199694	1,3-dimethylurate levels	rs205788	20	57794868	T	C	-0.0972257	3.81e-06	7444	21.3525
GCST90199695	Galactonate levels	rs6701658	1	99961422	G	A	-0.155143	4.25e-06	7518	21.1445
GCST90199695	Galactonate levels	rs144275620	1	178039614	T	C	0.35433	7.37e-06	7518	20.0907
GCST90199695	Galactonate levels	rs1446585	2	135649909	G	A	-0.121817	2.62e-13	7518	53.4599
GCST90199695	Galactonate levels	rs4668098	2	168690200	G	A	0.0932	5.95e-06	7518	20.499
GCST90199695	Galactonate levels	rs114843083	3	55929641	A	C	-0.27591	3.79e-06	7518	21.3637
GCST90199695	Galactonate levels	rs78414202	4	96102778	A	G	-0.38065	3.95e-06	7518	21.2834
GCST90199695	Galactonate levels	rs55947356	7	156264075	A	G	-0.532189	1.37e-06	7518	23.3206
GCST90199695	Galactonate levels	rs144166724	8	82053788	T	C	-0.424108	7.61e-07	7518	24.4477
GCST90199695	Galactonate levels	rs10965244	9	22130390	T	A	0.0909597	4.14e-06	7518	21.1941
GCST90199695	Galactonate levels	rs16956661	15	72278241	C	G	-0.16477	1.08e-07	7518	28.2123
GCST90199695	Galactonate levels	rs118097128	18	71217969	T	A	-0.202653	2.12e-06	7518	22.4815
GCST90199695	Galactonate levels	rs187521737	19	3565143	A	G	0.441771	5.6e-06	7518	20.6161
GCST90199695	Galactonate levels	rs116885105	19	4500213	A	T	-0.224184	2.48e-06	7518	22.1726
GCST90199695	Galactonate levels	rs75684329	19	9404705	A	T	-0.164546	6.24e-07	7518	24.8304
GCST90199695	Galactonate levels	rs11668541	19	20010644	A	G	0.25389	4.31e-06	7518	21.1158
GCST90199695	Galactonate levels	rs73136572	20	63923460	C	T	0.177296	4.2e-06	7518	21.1643
GCST90199696	Trigonelline levels	rs115558877	1	22251216	G	A	0.283083	3.04e-06	8272	21.7863
GCST90199696	Trigonelline levels	rs114830966	1	74384420	A	G	-0.375581	1.05e-06	8272	23.8357
GCST90199696	Trigonelline levels	rs1594297	2	16476976	A	G	0.243317	1.04e-06	8272	23.8378
GCST90199696	Trigonelline levels	rs116020639	2	64880349	C	T	-0.277233	7.8e-06	8272	19.9813
GCST90199696	Trigonelline levels	rs4848147	2	121197584	A	G	-0.0712734	6.64e-06	8272	20.2895
GCST90199696	Trigonelline levels	rs61419985	2	232984793	C	T	-0.333293	8.26e-06	8272	19.8713
GCST90199696	Trigonelline levels	rs62246138	3	46412462	A	G	-0.208306	2.43e-06	8272	22.219
GCST90199696	Trigonelline levels	rs4856225	3	79930958	T	C	0.0867398	5.8e-06	8272	20.548
GCST90199696	Trigonelline levels	rs1601568	3	131433569	T	A	0.104566	1.03e-06	8272	23.8722
GCST90199696	Trigonelline levels	rs75972606	3	192328051	C	T	0.208073	6.95e-06	8272	20.2006
GCST90199696	Trigonelline levels	rs115146351	4	121657784	A	G	-0.147385	7.15e-06	8272	20.147
GCST90199696	Trigonelline levels	rs75166338	4	125085932	G	A	-0.333795	5.35e-06	8272	20.704
GCST90199696	Trigonelline levels	rs3849062	5	126038191	G	A	-0.0770005	5.23e-06	8272	20.7477
GCST90199696	Trigonelline levels	rs6909263	6	1326892	A	G	0.0696963	8e-06	8272	19.9329
GCST90199696	Trigonelline levels	rs45603636	6	43623319	A	G	-0.392277	3.38e-07	8272	26.0127
GCST90199696	Trigonelline levels	rs115151170	6	54906289	C	T	-0.338886	2.73e-06	8272	21.9923
GCST90199696	Trigonelline levels	rs117187192	6	155825162	A	G	-0.197012	6.79e-06	8272	20.2467
GCST90199696	Trigonelline levels	rs10088682	8	58287443	T	C	0.0694216	7.72e-06	8272	20.0007
GCST90199696	Trigonelline levels	rs73328382	10	99422751	A	C	-0.470821	3.2e-06	8272	21.6895
GCST90199696	Trigonelline levels	rs117728044	13	39575423	G	A	-0.259555	5.29e-06	8272	20.7239
GCST90199696	Trigonelline levels	rs345471	13	91758624	A	G	-0.0730759	6.65e-06	8272	20.2853
GCST90199696	Trigonelline levels	rs115520044	14	49488289	A	G	0.296117	9.25e-07	8272	24.0717
GCST90199696	Trigonelline levels	rs77535466	15	93079228	C	A	-0.285605	2.49e-06	8272	22.1685
GCST90199696	Trigonelline levels	rs118074685	17	35080621	C	T	0.172201	6.84e-07	8272	24.655
GCST90199696	Trigonelline levels	rs59603647	17	77623124	G	C	0.0976318	5.3e-06	8272	20.7207
GCST90199697	Dodecanedioate levels	rs1126743	1	46930301	A	G	0.136271	1.81e-13	8240	54.1856
GCST90199697	Dodecanedioate levels	rs2351032	1	77423138	A	G	-0.0714967	2.31e-06	8240	22.3157
GCST90199697	Dodecanedioate levels	rs3123536	1	212636264	T	C	0.126379	2.7e-07	8240	26.4445
GCST90199697	Dodecanedioate levels	rs6719212	2	53600047	A	G	-0.0668909	7.91e-06	8240	19.9553
GCST90199697	Dodecanedioate levels	rs80102840	3	30613380	A	G	-0.270487	2.7e-06	8240	22.0154
GCST90199697	Dodecanedioate levels	rs13070262	3	54784197	T	C	-0.0810322	7.92e-06	8240	19.9525
GCST90199697	Dodecanedioate levels	rs73135319	4	46491749	T	C	0.0978948	4.11e-06	8240	21.209
GCST90199697	Dodecanedioate levels	rs148536062	4	56465194	C	G	-0.291786	2.91e-06	8240	21.8697
GCST90199697	Dodecanedioate levels	rs75648263	4	111550690	A	T	-0.15344	2.39e-06	8240	22.2493
GCST90199697	Dodecanedioate levels	rs184688493	5	76715970	A	C	0.181186	4.83e-07	8240	25.3265
GCST90199697	Dodecanedioate levels	rs114733295	6	56324014	T	G	0.278693	4.08e-06	8240	21.223
GCST90199697	Dodecanedioate levels	rs12662092	6	147991761	A	G	0.0970377	2.54e-06	8240	22.1282
GCST90199697	Dodecanedioate levels	rs6983258	8	121940855	G	T	0.114187	5.89e-06	8240	20.5178
GCST90199697	Dodecanedioate levels	rs192475369	9	33552509	T	A	0.269888	2.76e-06	8240	21.9703
GCST90199697	Dodecanedioate levels	rs55674412	9	130531579	T	A	-0.143218	6.08e-06	8240	20.4577
GCST90199697	Dodecanedioate levels	rs7116407	11	32615368	T	C	-0.173285	9.6e-06	8240	19.5842
GCST90199697	Dodecanedioate levels	rs35281705	11	97658406	A	G	0.0716316	9.8e-06	8240	19.545
GCST90199697	Dodecanedioate levels	rs4149067	12	21200977	G	C	0.0832833	9.67e-06	8240	19.5704
GCST90199697	Dodecanedioate levels	rs146947505	12	117586522	A	G	0.287105	9.54e-07	8240	24.0128
GCST90199697	Dodecanedioate levels	rs79949294	14	54089161	T	G	-0.3048	8.35e-07	8240	24.2695
GCST90199697	Dodecanedioate levels	rs11070743	15	50058487	T	C	0.0721838	2.42e-06	8240	22.2249
GCST90199697	Dodecanedioate levels	rs8054168	16	83582178	A	C	-0.0690726	5.05e-06	8240	20.8114
GCST90199697	Dodecanedioate levels	rs34744504	18	40995214	G	T	-0.0814315	1.8e-07	8240	27.2317
GCST90199697	Dodecanedioate levels	rs185720945	20	39950331	C	A	0.250057	7.3e-06	8240	20.107
GCST90199697	Dodecanedioate levels	rs6024739	20	56264559	C	T	-0.082091	4.64e-06	8240	20.9739
GCST90199698	Isobutyrylcarnitine (c4) levels	rs623898	1	181524905	G	A	0.0978518	7.17e-06	8243	20.1418
GCST90199698	Isobutyrylcarnitine (c4) levels	rs72754719	1	202995831	T	C	0.380179	3.11e-06	8243	21.742
GCST90199698	Isobutyrylcarnitine (c4) levels	rs75005157	2	20268182	G	A	0.440409	2.43e-06	8243	22.217
GCST90199698	Isobutyrylcarnitine (c4) levels	rs594855	3	109968106	G	A	0.0730304	8.84e-06	8243	19.7417
GCST90199698	Isobutyrylcarnitine (c4) levels	rs192049058	3	136723542	A	C	-0.0881467	1.35e-06	8243	23.3492
GCST90199698	Isobutyrylcarnitine (c4) levels	rs28504259	4	88314718	G	C	0.106097	8.58e-11	8243	42.1112
GCST90199698	Isobutyrylcarnitine (c4) levels	rs72758669	5	43528755	C	G	0.221719	1.37e-06	8243	23.3137
GCST90199698	Isobutyrylcarnitine (c4) levels	rs72778532	5	82287036	T	C	0.141234	2.32e-06	8243	22.3056
GCST90199698	Isobutyrylcarnitine (c4) levels	rs191926926	5	89986641	T	C	-0.262519	2.22e-06	8243	22.3865
GCST90199698	Isobutyrylcarnitine (c4) levels	rs17876025	5	177406285	G	A	0.462622	1.79e-06	8243	22.8008
GCST90199698	Isobutyrylcarnitine (c4) levels	rs117599469	6	76033684	T	C	0.46237	6.96e-06	8243	20.1982
GCST90199698	Isobutyrylcarnitine (c4) levels	rs1361218	6	154394978	A	G	0.070309	9.62e-06	8243	19.5799
GCST90199698	Isobutyrylcarnitine (c4) levels	rs7759074	6	159867833	C	A	-0.100958	7.59e-07	8243	24.4535
GCST90199698	Isobutyrylcarnitine (c4) levels	rs80254170	6	160093251	G	A	-0.397805	9.26e-44	8243	192.408
GCST90199698	Isobutyrylcarnitine (c4) levels	rs662138	6	160143444	G	C	-0.426307	4.72e-103	8243	464.521
GCST90199698	Isobutyrylcarnitine (c4) levels	rs2392361	7	35351600	A	G	-0.0750551	6.53e-06	8243	20.3218
GCST90199698	Isobutyrylcarnitine (c4) levels	rs74505345	7	158267569	T	C	-0.178643	8.7e-06	8243	19.772
GCST90199698	Isobutyrylcarnitine (c4) levels	rs73212370	8	13974211	T	G	-0.152833	3.71e-06	8243	21.4017
GCST90199698	Isobutyrylcarnitine (c4) levels	rs10746936	9	74171381	T	C	0.0696135	9.21e-06	8243	19.6634
GCST90199698	Isobutyrylcarnitine (c4) levels	rs2938016	10	11315304	A	G	-0.100863	4.57e-06	8243	21.0029
GCST90199698	Isobutyrylcarnitine (c4) levels	rs76370801	10	21531418	T	A	0.137578	2.46e-06	8243	22.1943
GCST90199698	Isobutyrylcarnitine (c4) levels	rs1171616	10	59708831	T	G	0.143846	1.22e-14	8243	59.4977
GCST90199698	Isobutyrylcarnitine (c4) levels	rs10999904	10	71591392	A	G	-0.119035	4.92e-06	8243	20.8634
GCST90199698	Isobutyrylcarnitine (c4) levels	rs4076181	11	11560975	T	C	0.0865338	1.88e-06	8243	22.7045
GCST90199698	Isobutyrylcarnitine (c4) levels	rs7111570	11	134271204	T	C	0.775156	8.94e-63	8243	279.585
GCST90199698	Isobutyrylcarnitine (c4) levels	rs17419942	12	27866608	T	C	-0.174599	2.81e-06	8243	21.9356
GCST90199698	Isobutyrylcarnitine (c4) levels	rs9600076	13	73148694	C	A	0.199831	8.49e-06	8243	19.8194
GCST90199698	Isobutyrylcarnitine (c4) levels	rs137953078	13	73706473	C	T	0.356478	2.9e-06	8243	21.8772
GCST90199698	Isobutyrylcarnitine (c4) levels	rs118057342	15	31405249	A	G	-0.406794	7.82e-07	8243	24.3958
GCST90199698	Isobutyrylcarnitine (c4) levels	rs79495512	15	76199996	C	T	0.139457	2.74e-07	8243	26.4181
GCST90199698	Isobutyrylcarnitine (c4) levels	rs138449764	16	6491089	G	T	0.282029	3.8e-06	8243	21.3562
GCST90199698	Isobutyrylcarnitine (c4) levels	rs58452291	16	71516833	A	G	-0.0810424	2.16e-06	8243	22.4452
GCST90199698	Isobutyrylcarnitine (c4) levels	rs191504380	17	2553978	T	C	-0.940072	5.01e-06	8243	20.8284
GCST90199698	Isobutyrylcarnitine (c4) levels	rs4350602	17	75359688	T	C	0.101579	4.57e-09	8243	34.3558
GCST90199699	3-methylxanthine levels	rs79149266	1	11429183	T	A	0.325032	3.1e-06	8085	21.7476
GCST90199699	3-methylxanthine levels	rs35757962	2	14434613	T	C	-0.239907	7.45e-06	8085	20.0687
GCST90199699	3-methylxanthine levels	rs112705243	2	21483693	A	G	0.376056	1.59e-06	8085	23.0354
GCST90199699	3-methylxanthine levels	rs186066346	2	61643705	A	C	0.444759	5.61e-06	8085	20.6126
GCST90199699	3-methylxanthine levels	rs78453216	4	42176777	A	C	0.0848639	9.02e-06	8085	19.7027
GCST90199699	3-methylxanthine levels	rs182687982	4	116977565	T	C	-0.477422	9.26e-06	8085	19.6529
GCST90199699	3-methylxanthine levels	rs1527707	6	46443371	A	G	0.0810211	9.18e-06	8085	19.6705
GCST90199699	3-methylxanthine levels	rs116892987	6	102527357	A	G	-0.365035	2.59e-07	8085	26.5239
GCST90199699	3-methylxanthine levels	rs6569661	6	130185619	G	A	-0.0890327	5.66e-07	8085	25.0192
GCST90199699	3-methylxanthine levels	rs180747702	6	144118592	T	C	-0.349902	2.93e-06	8085	21.8548
GCST90199699	3-methylxanthine levels	rs77910442	10	25422750	A	G	-0.131593	8.89e-06	8085	19.7314
GCST90199699	3-methylxanthine levels	rs143087551	10	38516132	A	G	-0.793099	8.14e-06	8085	19.8999
GCST90199699	3-methylxanthine levels	rs78937667	11	7329252	C	T	-0.191969	2.67e-07	8085	26.4678
GCST90199699	3-methylxanthine levels	rs7940662	11	102237078	G	T	-0.157102	8.87e-06	8085	19.7346
GCST90199699	3-methylxanthine levels	rs111796206	11	134147737	T	C	-0.115436	1.32e-06	8085	23.39
GCST90199699	3-methylxanthine levels	rs79654336	12	26170389	A	G	-0.169477	3.04e-06	8085	21.7889
GCST90199699	3-methylxanthine levels	rs7485338	12	71346172	A	G	-0.0807483	4.22e-06	8085	21.1588
GCST90199699	3-methylxanthine levels	rs34180124	15	41908697	A	T	-0.182911	2.19e-06	8085	22.4113
GCST90199699	3-methylxanthine levels	rs78785915	16	78772122	G	A	-0.185265	5.62e-08	8085	29.4836
GCST90199699	3-methylxanthine levels	rs4510117	18	76705747	G	A	-0.0996801	4.49e-07	8085	25.4648
GCST90199699	3-methylxanthine levels	rs56113850	19	40847202	C	T	0.102938	3.97e-11	8085	43.6161
GCST90199699	3-methylxanthine levels	rs114587740	19	53640557	C	A	-0.123198	7.14e-06	8085	20.1501
GCST90199699	3-methylxanthine levels	rs4239694	20	36939427	G	T	-0.0781726	4.19e-06	8085	21.1716
GCST90199699	3-methylxanthine levels	rs12627283	21	38830424	A	G	0.079183	1.96e-06	8085	22.6318
GCST90199699	3-methylxanthine levels	rs139776	22	24917479	T	C	-0.0806676	2.02e-06	8085	22.5711
GCST90199699	3-methylxanthine levels	rs142641102	22	45477253	A	C	-0.362072	7.06e-06	8085	20.1708
GCST90199700	3-hydroxylaurate levels	rs10788817	1	151910380	G	C	0.107101	2.33e-12	8206	49.1759
GCST90199700	3-hydroxylaurate levels	rs78085499	1	175877423	T	C	-0.214162	3.1e-06	8206	21.7485
GCST90199700	3-hydroxylaurate levels	rs6795560	3	14791567	T	C	-0.201114	2.8e-06	8206	21.9452
GCST90199700	3-hydroxylaurate levels	rs6844622	4	56743629	G	C	-0.0765279	7.42e-07	8206	24.4981
GCST90199700	3-hydroxylaurate levels	rs1500511	5	17378659	T	C	-0.079424	3.44e-07	8206	25.9804
GCST90199700	3-hydroxylaurate levels	rs710362	5	87845250	G	A	0.156938	5.59e-06	8206	20.6196
GCST90199700	3-hydroxylaurate levels	rs78283788	7	146860036	C	A	0.300773	2.37e-06	8206	22.2641
GCST90199700	3-hydroxylaurate levels	rs117822743	7	158119914	T	C	0.265639	3.24e-06	8206	21.6663
GCST90199700	3-hydroxylaurate levels	rs10134992	14	38017356	G	T	-0.143609	8.29e-06	8206	19.864
GCST90199700	3-hydroxylaurate levels	rs144872231	15	86859213	T	C	-0.340328	2.62e-07	8206	26.5039
GCST90199700	3-hydroxylaurate levels	rs117212316	18	21565217	C	T	-0.458639	2.99e-06	8206	21.8196
GCST90199700	3-hydroxylaurate levels	rs148758368	20	22738936	T	A	0.368433	5.93e-06	8206	20.5048
GCST90199701	Pyridoxate levels	rs780598	1	4452045	A	G	-0.112598	2.13e-06	8089	22.465
GCST90199701	Pyridoxate levels	rs72673300	1	74395727	A	G	0.153106	8.42e-06	8089	19.8345
GCST90199701	Pyridoxate levels	rs114037693	1	163511808	C	G	0.410242	9.88e-06	8089	19.5297
GCST90199701	Pyridoxate levels	rs147647394	2	3246716	T	C	0.244235	7.28e-06	8089	20.1134
GCST90199701	Pyridoxate levels	rs62185065	2	223718305	C	G	0.0711308	4.39e-06	8089	21.0795
GCST90199701	Pyridoxate levels	rs148487090	2	227749462	T	C	0.111363	7.51e-06	8089	20.0532
GCST90199701	Pyridoxate levels	rs140718044	3	87530094	C	T	0.570211	1.41e-06	8089	23.2613
GCST90199701	Pyridoxate levels	rs12651574	4	44264328	T	A	0.0930846	2.11e-06	8089	22.487
GCST90199701	Pyridoxate levels	rs35737522	4	95547353	C	A	0.0781342	7.83e-06	8089	19.975
GCST90199701	Pyridoxate levels	rs186411642	4	105740999	A	C	0.573174	1.8e-06	8089	22.7944
GCST90199701	Pyridoxate levels	rs537084084	6	100185021	T	A	0.370547	3.4e-06	8089	21.5709
GCST90199701	Pyridoxate levels	rs61577547	7	11785794	T	C	0.241647	7.48e-07	8089	24.4813
GCST90199701	Pyridoxate levels	rs147773070	7	27411552	G	A	0.278218	1.77e-06	8089	22.8282
GCST90199701	Pyridoxate levels	rs7918084	10	92669710	T	C	0.0720526	3.37e-06	8089	21.5881
GCST90199701	Pyridoxate levels	rs10769857	11	7959165	G	A	-0.0734024	3.65e-06	8089	21.4371
GCST90199701	Pyridoxate levels	rs79879497	11	95387605	C	T	0.343209	5.51e-07	8089	25.0709
GCST90199701	Pyridoxate levels	rs117284243	11	123048271	T	A	0.466933	1.4e-06	8089	23.275
GCST90199701	Pyridoxate levels	rs118132523	12	66693901	T	G	0.401235	8.43e-06	8089	19.8334
GCST90199701	Pyridoxate levels	rs149053219	13	34656395	A	G	0.359193	1.3e-06	8089	23.4111
GCST90199701	Pyridoxate levels	rs80089268	13	65070456	T	C	-0.177203	6.48e-06	8089	20.3359
GCST90199701	Pyridoxate levels	rs75590589	13	94159279	T	A	-0.116373	3.6e-06	8089	21.4605
GCST90199701	Pyridoxate levels	rs181087352	14	48584341	A	T	0.235882	3.71e-06	8089	21.4025
GCST90199701	Pyridoxate levels	rs17129121	14	93615273	T	C	0.100665	5.98e-06	8089	20.4895
GCST90199701	Pyridoxate levels	rs139624237	17	63202284	A	G	-0.247876	2.93e-06	8089	21.8582
GCST90199701	Pyridoxate levels	rs522043	18	79720478	A	G	0.101122	1.85e-06	8089	22.7432
GCST90199701	Pyridoxate levels	rs11668053	19	19691756	G	A	0.0809662	8.74e-07	8089	24.1811
GCST90199702	5-hydroxyhexanoate levels	rs1323009	1	188035902	A	G	0.262208	3.05e-07	7097	26.2109
GCST90199702	5-hydroxyhexanoate levels	rs36043527	2	12981020	C	T	-0.0889066	8.62e-07	7097	24.2067
GCST90199702	5-hydroxyhexanoate levels	rs2577620	2	108473496	G	A	0.100767	8.04e-06	7097	19.9227
GCST90199702	5-hydroxyhexanoate levels	rs34321271	2	121871958	T	C	0.127946	8.45e-07	7097	24.2463
GCST90199702	5-hydroxyhexanoate levels	rs67816826	3	181757516	T	C	0.159531	1.92e-06	7097	22.6641
GCST90199702	5-hydroxyhexanoate levels	rs73232175	4	41320349	G	A	0.243472	4.79e-06	7097	20.9136
GCST90199702	5-hydroxyhexanoate levels	rs62364248	5	84133232	C	T	0.27404	8.76e-06	7097	19.7598
GCST90199702	5-hydroxyhexanoate levels	rs113394196	5	126577999	C	T	0.126862	8.3e-06	7097	19.8613
GCST90199702	5-hydroxyhexanoate levels	rs1234128	6	46865231	G	A	0.114149	9.96e-06	7097	19.5132
GCST90199702	5-hydroxyhexanoate levels	rs566247205	6	154529566	G	A	0.464632	9.53e-06	7097	19.5981
GCST90199702	5-hydroxyhexanoate levels	rs289558	8	13390923	T	C	-0.155393	8.9e-07	7097	24.1458
GCST90199702	5-hydroxyhexanoate levels	rs118149671	10	81565851	T	G	-0.321473	9.23e-06	7097	19.6596
GCST90199702	5-hydroxyhexanoate levels	rs116845450	10	129004289	T	C	-0.190663	5.77e-06	7097	20.5559
GCST90199702	5-hydroxyhexanoate levels	rs192540541	11	33419883	C	T	0.217928	4.55e-06	7097	21.0123
GCST90199702	5-hydroxyhexanoate levels	rs10896072	11	65983146	G	C	0.123215	7.94e-06	7097	19.947
GCST90199702	5-hydroxyhexanoate levels	rs11219832	11	124897394	T	C	0.163905	6.03e-06	7097	20.4735
GCST90199702	5-hydroxyhexanoate levels	rs7136437	12	25943988	A	G	0.0830624	4.69e-06	7097	20.9531
GCST90199702	5-hydroxyhexanoate levels	rs112156059	14	97621652	G	A	0.267691	3.76e-06	7097	21.378
GCST90199702	5-hydroxyhexanoate levels	rs74891946	16	71924122	G	C	-0.12874	2.98e-06	7097	21.8226
GCST90199702	5-hydroxyhexanoate levels	rs148641172	18	12835479	A	G	0.256697	4.9e-06	7097	20.8721
GCST90199702	5-hydroxyhexanoate levels	rs11663973	18	36539854	A	G	-0.0775082	5.35e-06	7097	20.701
GCST90199702	5-hydroxyhexanoate levels	rs7248502	19	49396380	A	G	-0.0734705	9.03e-06	7097	19.7002
GCST90199703	Gamma-glutamylvaline levels	rs76683466	1	154747658	T	C	-0.156926	9.75e-06	8179	19.5547
GCST90199703	Gamma-glutamylvaline levels	rs11264359	1	155313038	G	A	0.0754303	8.46e-06	8179	19.827
GCST90199703	Gamma-glutamylvaline levels	rs78873744	1	183135970	A	G	-0.233028	3.13e-06	8179	21.7273
GCST90199703	Gamma-glutamylvaline levels	rs3755840	4	5708742	C	T	-0.144666	1.24e-06	8179	23.5048
GCST90199703	Gamma-glutamylvaline levels	rs12649558	4	180381064	G	A	0.0707147	9.91e-06	8179	19.5243
GCST90199703	Gamma-glutamylvaline levels	rs72737428	5	19532190	T	A	0.204921	8.33e-06	8179	19.8558
GCST90199703	Gamma-glutamylvaline levels	rs274554	5	132389258	C	T	-0.152825	5.47e-14	8179	56.5392
GCST90199703	Gamma-glutamylvaline levels	rs143145930	6	57136304	G	A	-0.330546	9.66e-06	8179	19.5718
GCST90199703	Gamma-glutamylvaline levels	rs6930584	6	89973842	A	G	0.0867954	4.19e-06	8179	21.1707
[truncated: 32,845 more rows]
