# Supplementary material for: Metabolic biomarkers mediate allergic rhinitis via circulating inflammatory proteins: Evidence from a Mendelian randomization study
Source: Braz J Otorhinolaryngol. 2025 Jun 25;91(5):101658. doi: 10.1016/j.bjorl.2025.101658 (PMC12246841; doi:10.1016/j.bjorl.2025.101658)
Supplement: Supplementary file 4 [file mmc4.xlsx]

## Sheet: Sheet1
Table S3 MR analysis of the CIPs on AR
id.exposure	id.outcome	outcome	exposure	method	nsnp	b	se	pval	lo_ci	up_ci	or	or_lci95	or_uci95
GCST90274758	9VNxYI	Allergic rhinitis	Eukaryotic translation initiation factor 4E-binding protein 1 levels	MR Egger	17	-0.0690454	0.130886	0.605545	-0.325582	0.187491	0.933284	0.722107	1.20622
GCST90274758	9VNxYI	Allergic rhinitis	Eukaryotic translation initiation factor 4E-binding protein 1 levels	Weighted median	17	-0.0616452	0.0661005	0.351028	-0.191202	0.0679118	0.940216	0.825965	1.07027
GCST90274758	9VNxYI	Allergic rhinitis	Eukaryotic translation initiation factor 4E-binding protein 1 levels	Inverse variance weighted	17	0.0220091	0.0481346	0.647498	-0.0723347	0.116353	1.02225	0.930219	1.12339
GCST90274758	9VNxYI	Allergic rhinitis	Eukaryotic translation initiation factor 4E-binding protein 1 levels	Simple mode	17	-0.0653305	0.123804	0.604954	-0.307986	0.177325	0.936758	0.734925	1.19402
GCST90274758	9VNxYI	Allergic rhinitis	Eukaryotic translation initiation factor 4E-binding protein 1 levels	Weighted mode	17	-0.0819722	0.0863842	0.356773	-0.251285	0.0873409	0.921298	0.7778	1.09127
GCST90274759	9VNxYI	Allergic rhinitis	Adenosine Deaminase levels	MR Egger	23	0.0544168	0.0324383	0.108258	-0.00916228	0.117996	1.05592	0.99088	1.12524
GCST90274759	9VNxYI	Allergic rhinitis	Adenosine Deaminase levels	Weighted median	23	0.0491465	0.0315409	0.119191	-0.0126738	0.110967	1.05037	0.987406	1.11736
GCST90274759	9VNxYI	Allergic rhinitis	Adenosine Deaminase levels	Inverse variance weighted	23	0.0392746	0.0254576	0.122893	-0.0106224	0.0891716	1.04006	0.989434	1.09327
GCST90274759	9VNxYI	Allergic rhinitis	Adenosine Deaminase levels	Simple mode	23	0.0116864	0.0759052	0.879044	-0.137088	0.160461	1.01175	0.871894	1.17405
GCST90274759	9VNxYI	Allergic rhinitis	Adenosine Deaminase levels	Weighted mode	23	0.0398064	0.0308678	0.21059	-0.0206944	0.100307	1.04061	0.979518	1.10551
GCST90274760	9VNxYI	Allergic rhinitis	Artemin levels	MR Egger	31	-0.100176	0.0803672	0.222562	-0.257696	0.0573434	0.904678	0.77283	1.05902
GCST90274760	9VNxYI	Allergic rhinitis	Artemin levels	Weighted median	31	0.0197708	0.0530608	0.709441	-0.0842284	0.12377	1.01997	0.919221	1.13176
GCST90274760	9VNxYI	Allergic rhinitis	Artemin levels	Inverse variance weighted	31	0.000468548	0.0366606	0.989803	-0.0713863	0.0723234	1.00047	0.931102	1.075
GCST90274760	9VNxYI	Allergic rhinitis	Artemin levels	Simple mode	31	0.0878871	0.101793	0.394775	-0.111628	0.287402	1.09186	0.894377	1.33296
GCST90274760	9VNxYI	Allergic rhinitis	Artemin levels	Weighted mode	31	0.0521961	0.0953151	0.588007	-0.134622	0.239014	1.05358	0.874047	1.27
GCST90274761	9VNxYI	Allergic rhinitis	Axin-1 levels	MR Egger	13	0.214618	0.156064	0.196431	-0.0912665	0.520503	1.23939	0.912774	1.68287
GCST90274761	9VNxYI	Allergic rhinitis	Axin-1 levels	Weighted median	13	0.0336804	0.0807403	0.676572	-0.124571	0.191931	1.03425	0.882876	1.21159
GCST90274761	9VNxYI	Allergic rhinitis	Axin-1 levels	Inverse variance weighted	13	0.0245513	0.0598904	0.681852	-0.0928339	0.141936	1.02486	0.911345	1.1525
GCST90274761	9VNxYI	Allergic rhinitis	Axin-1 levels	Simple mode	13	0.0667592	0.121814	0.593712	-0.171996	0.305514	1.06904	0.841982	1.35732
GCST90274761	9VNxYI	Allergic rhinitis	Axin-1 levels	Weighted mode	13	0.0634886	0.126174	0.623944	-0.183813	0.31079	1.06555	0.832092	1.3645
GCST90274762	9VNxYI	Allergic rhinitis	beta-nerve growth factor levels	MR Egger	35	-0.16408	0.103797	0.123469	-0.367523	0.0393628	0.848674	0.692448	1.04015
GCST90274762	9VNxYI	Allergic rhinitis	beta-nerve growth factor levels	Weighted median	35	0.0450937	0.0620267	0.467223	-0.0764786	0.166666	1.04613	0.926373	1.18136
GCST90274762	9VNxYI	Allergic rhinitis	beta-nerve growth factor levels	Inverse variance weighted	35	0.018194	0.0453171	0.688066	-0.0706275	0.107015	1.01836	0.931809	1.11295
GCST90274762	9VNxYI	Allergic rhinitis	beta-nerve growth factor levels	Simple mode	35	-0.093691	0.119045	0.43672	-0.327018	0.139636	0.910564	0.721071	1.14986
GCST90274762	9VNxYI	Allergic rhinitis	beta-nerve growth factor levels	Weighted mode	35	-0.0480361	0.0970668	0.62387	-0.238287	0.142215	0.953099	0.787977	1.15282
GCST90274763	9VNxYI	Allergic rhinitis	Caspase 8 levels	MR Egger	22	0.125066	0.0920002	0.189149	-0.0552547	0.305386	1.13322	0.946244	1.35715
GCST90274763	9VNxYI	Allergic rhinitis	Caspase 8 levels	Weighted median	22	-0.0579235	0.0678643	0.393371	-0.190938	0.0750906	0.943722	0.826184	1.07798
GCST90274763	9VNxYI	Allergic rhinitis	Caspase 8 levels	Inverse variance weighted	22	0.037192	0.0472686	0.431386	-0.0554544	0.129838	1.03789	0.946055	1.13864
GCST90274763	9VNxYI	Allergic rhinitis	Caspase 8 levels	Simple mode	22	-0.104171	0.121665	0.401545	-0.342634	0.134292	0.901071	0.709898	1.14373
GCST90274763	9VNxYI	Allergic rhinitis	Caspase 8 levels	Weighted mode	22	-0.0771691	0.134086	0.571055	-0.339977	0.185638	0.925733	0.711787	1.20399
GCST90274764	9VNxYI	Allergic rhinitis	Eotaxin levels	MR Egger	26	-0.0699955	0.104354	0.508782	-0.274528	0.134537	0.932398	0.75993	1.14401
GCST90274764	9VNxYI	Allergic rhinitis	Eotaxin levels	Weighted median	26	-0.0131197	0.0596535	0.825924	-0.130041	0.103801	0.986966	0.87806	1.10938
GCST90274764	9VNxYI	Allergic rhinitis	Eotaxin levels	Inverse variance weighted	26	0.0157151	0.0504831	0.755577	-0.0832318	0.114662	1.01584	0.920138	1.12149
GCST90274764	9VNxYI	Allergic rhinitis	Eotaxin levels	Simple mode	26	-0.0971431	0.119614	0.424378	-0.331587	0.1373	0.907426	0.717784	1.14717
GCST90274764	9VNxYI	Allergic rhinitis	Eotaxin levels	Weighted mode	26	-0.0209546	0.0653581	0.751169	-0.149056	0.107147	0.979263	0.861521	1.1131
GCST90274765	9VNxYI	Allergic rhinitis	C-C motif chemokine 19 levels	MR Egger	33	0.104571	0.0436477	0.0228086	0.019021	0.19012	1.11023	1.0192	1.20939
GCST90274765	9VNxYI	Allergic rhinitis	C-C motif chemokine 19 levels	Weighted median	33	0.107567	0.0395036	0.00646986	0.03014	0.184994	1.11357	1.0306	1.20321
GCST90274765	9VNxYI	Allergic rhinitis	C-C motif chemokine 19 levels	Inverse variance weighted	33	0.063355	0.0276457	0.0219242	0.00916947	0.117541	1.0654	1.00921	1.12473
GCST90274765	9VNxYI	Allergic rhinitis	C-C motif chemokine 19 levels	Simple mode	33	0.00715697	0.0899638	0.937088	-0.169172	0.183486	1.00718	0.844364	1.2014
GCST90274765	9VNxYI	Allergic rhinitis	C-C motif chemokine 19 levels	Weighted mode	33	0.113728	0.0356298	0.00316274	0.0438931	0.183562	1.12045	1.04487	1.20149
GCST90274766	9VNxYI	Allergic rhinitis	C-C motif chemokine 20 levels	MR Egger	33	0.0124726	0.109862	0.910343	-0.202858	0.227803	1.01255	0.816394	1.25584
GCST90274766	9VNxYI	Allergic rhinitis	C-C motif chemokine 20 levels	Weighted median	33	0.00429475	0.0601461	0.943075	-0.113592	0.122181	1.0043	0.892622	1.12996
GCST90274766	9VNxYI	Allergic rhinitis	C-C motif chemokine 20 levels	Inverse variance weighted	33	-0.0250403	0.0409436	0.540816	-0.10529	0.0552093	0.975271	0.900064	1.05676
GCST90274766	9VNxYI	Allergic rhinitis	C-C motif chemokine 20 levels	Simple mode	33	0.11717	0.121598	0.34248	-0.121162	0.355501	1.12431	0.885891	1.4269
GCST90274766	9VNxYI	Allergic rhinitis	C-C motif chemokine 20 levels	Weighted mode	33	0.120294	0.122371	0.332968	-0.119553	0.360141	1.12783	0.887317	1.43353
GCST90274767	9VNxYI	Allergic rhinitis	C-C motif chemokine 23 levels	MR Egger	30	0.0018668	0.0408348	0.963861	-0.0781694	0.0819029	1.00187	0.924808	1.08535
GCST90274767	9VNxYI	Allergic rhinitis	C-C motif chemokine 23 levels	Weighted median	30	0.0189452	0.0377637	0.615894	-0.0550716	0.0929621	1.01913	0.946417	1.09742
GCST90274767	9VNxYI	Allergic rhinitis	C-C motif chemokine 23 levels	Inverse variance weighted	30	-0.00320557	0.0285803	0.910696	-0.059223	0.0528118	0.9968	0.942497	1.05423
GCST90274767	9VNxYI	Allergic rhinitis	C-C motif chemokine 23 levels	Simple mode	30	0.0335788	0.0876906	0.704569	-0.138295	0.205452	1.03415	0.870842	1.22808
GCST90274767	9VNxYI	Allergic rhinitis	C-C motif chemokine 23 levels	Weighted mode	30	0.0227236	0.0370845	0.544816	-0.049962	0.0954092	1.02298	0.951266	1.10011
GCST90274768	9VNxYI	Allergic rhinitis	C-C motif chemokine 25 levels	MR Egger	31	-0.00151601	0.0495047	0.97578	-0.0985452	0.0955131	0.998485	0.906155	1.10022
GCST90274768	9VNxYI	Allergic rhinitis	C-C motif chemokine 25 levels	Weighted median	31	-0.0220679	0.032062	0.491271	-0.0849094	0.0407736	0.978174	0.918596	1.04162
GCST90274768	9VNxYI	Allergic rhinitis	C-C motif chemokine 25 levels	Inverse variance weighted	31	-0.030339	0.03144	0.334555	-0.0919614	0.0312834	0.970117	0.91214	1.03178
GCST90274768	9VNxYI	Allergic rhinitis	C-C motif chemokine 25 levels	Simple mode	31	0.0747902	0.0877062	0.400563	-0.097114	0.246694	1.07766	0.907453	1.27979
GCST90274768	9VNxYI	Allergic rhinitis	C-C motif chemokine 25 levels	Weighted mode	31	-0.0171956	0.0344906	0.621725	-0.0847973	0.050406	0.982951	0.918699	1.0517
GCST90274769	9VNxYI	Allergic rhinitis	C-C motif chemokine 28 levels	MR Egger	36	0.047865	0.0860878	0.581851	-0.120867	0.216597	1.04903	0.886152	1.24184
GCST90274769	9VNxYI	Allergic rhinitis	C-C motif chemokine 28 levels	Weighted median	36	-0.0159846	0.0562893	0.776431	-0.126312	0.0943424	0.984142	0.88134	1.09894
GCST90274769	9VNxYI	Allergic rhinitis	C-C motif chemokine 28 levels	Inverse variance weighted	36	0.042999	0.0395817	0.277331	-0.0345811	0.120579	1.04394	0.96601	1.12815
GCST90274769	9VNxYI	Allergic rhinitis	C-C motif chemokine 28 levels	Simple mode	36	-0.0317524	0.106073	0.766448	-0.239656	0.176151	0.968746	0.786899	1.19262
GCST90274769	9VNxYI	Allergic rhinitis	C-C motif chemokine 28 levels	Weighted mode	36	-0.0611552	0.094822	0.523167	-0.247006	0.124696	0.940677	0.781136	1.1328
GCST90274770	9VNxYI	Allergic rhinitis	C-C motif chemokine 4 levels	MR Egger	30	0.0312169	0.0337906	0.363466	-0.0350127	0.0974466	1.03171	0.965593	1.10235
GCST90274770	9VNxYI	Allergic rhinitis	C-C motif chemokine 4 levels	Weighted median	30	0.0304691	0.0290792	0.294731	-0.0265261	0.0874644	1.03094	0.973823	1.0914
GCST90274770	9VNxYI	Allergic rhinitis	C-C motif chemokine 4 levels	Inverse variance weighted	30	0.0143572	0.023728	0.545128	-0.0321496	0.0608641	1.01446	0.968362	1.06275
GCST90274770	9VNxYI	Allergic rhinitis	C-C motif chemokine 4 levels	Simple mode	30	0.0507534	0.0814313	0.537981	-0.108852	0.210359	1.05206	0.896863	1.23412
GCST90274770	9VNxYI	Allergic rhinitis	C-C motif chemokine 4 levels	Weighted mode	30	0.0282451	0.0278424	0.318752	-0.0263261	0.0828163	1.02865	0.974017	1.08634
GCST90274771	9VNxYI	Allergic rhinitis	Natural killer cell receptor 2B4 levels	MR Egger	32	-0.0734854	0.0830764	0.383433	-0.236315	0.0893443	0.92915	0.789532	1.09346
GCST90274771	9VNxYI	Allergic rhinitis	Natural killer cell receptor 2B4 levels	Weighted median	32	0.0147092	0.0523424	0.778696	-0.087882	0.1173	1.01482	0.915869	1.12446
GCST90274771	9VNxYI	Allergic rhinitis	Natural killer cell receptor 2B4 levels	Inverse variance weighted	32	-0.0242033	0.041852	0.563057	-0.106233	0.0578266	0.976087	0.899215	1.05953
GCST90274771	9VNxYI	Allergic rhinitis	Natural killer cell receptor 2B4 levels	Simple mode	32	-0.113624	0.122979	0.362661	-0.354664	0.127416	0.892594	0.701409	1.13589
GCST90274771	9VNxYI	Allergic rhinitis	Natural killer cell receptor 2B4 levels	Weighted mode	32	0.0092261	0.0595974	0.877977	-0.107585	0.126037	1.00927	0.898	1.13432
GCST90274772	9VNxYI	Allergic rhinitis	CD40L receptor levels	MR Egger	23	-0.027086	0.0509013	0.600222	-0.126853	0.0726805	0.973278	0.880864	1.07539
GCST90274772	9VNxYI	Allergic rhinitis	CD40L receptor levels	Weighted median	23	0.00729323	0.035156	0.835656	-0.0616124	0.0761989	1.00732	0.940247	1.07918
GCST90274772	9VNxYI	Allergic rhinitis	CD40L receptor levels	Inverse variance weighted	23	0.00876682	0.035279	0.803748	-0.0603801	0.0779137	1.00881	0.941407	1.08103
GCST90274772	9VNxYI	Allergic rhinitis	CD40L receptor levels	Simple mode	23	0.0664289	0.0917498	0.476682	-0.113401	0.246259	1.06868	0.892793	1.27923
GCST90274772	9VNxYI	Allergic rhinitis	CD40L receptor levels	Weighted mode	23	0.00594224	0.0351966	0.867473	-0.0630432	0.0749277	1.00596	0.938903	1.07781
GCST90274773	9VNxYI	Allergic rhinitis	T-cell surface glycoprotein CD5 levels	MR Egger	28	-0.208694	0.129637	0.11951	-0.462783	0.0453946	0.811644	0.629529	1.04644
GCST90274773	9VNxYI	Allergic rhinitis	T-cell surface glycoprotein CD5 levels	Weighted median	28	-0.0680631	0.0625866	0.276815	-0.190733	0.0546066	0.934202	0.826353	1.05613
GCST90274773	9VNxYI	Allergic rhinitis	T-cell surface glycoprotein CD5 levels	Inverse variance weighted	28	-0.0506063	0.0513857	0.324706	-0.151322	0.0501097	0.950653	0.859571	1.05139
GCST90274773	9VNxYI	Allergic rhinitis	T-cell surface glycoprotein CD5 levels	Simple mode	28	0.0853878	0.140065	0.547204	-0.18914	0.359916	1.08914	0.827671	1.43321
GCST90274773	9VNxYI	Allergic rhinitis	T-cell surface glycoprotein CD5 levels	Weighted mode	28	-0.197525	0.127608	0.133287	-0.447636	0.0525861	0.820759	0.639137	1.05399
GCST90274774	9VNxYI	Allergic rhinitis	T-cell surface glycoprotein CD6 isoform levels	MR Egger	25	0.0237703	0.0463869	0.613232	-0.067148	0.114689	1.02406	0.935057	1.12152
GCST90274774	9VNxYI	Allergic rhinitis	T-cell surface glycoprotein CD6 isoform levels	Weighted median	25	-0.0164634	0.0319164	0.605974	-0.0790194	0.0460927	0.983671	0.924022	1.04717
GCST90274774	9VNxYI	Allergic rhinitis	T-cell surface glycoprotein CD6 isoform levels	Inverse variance weighted	25	0.00508482	0.0320698	0.874019	-0.0577719	0.0679416	1.0051	0.943865	1.0703
GCST90274774	9VNxYI	Allergic rhinitis	T-cell surface glycoprotein CD6 isoform levels	Simple mode	25	-0.0275103	0.0991497	0.783801	-0.221844	0.166823	0.972865	0.801041	1.18155
GCST90274774	9VNxYI	Allergic rhinitis	T-cell surface glycoprotein CD6 isoform levels	Weighted mode	25	-0.0169501	0.0337023	0.619594	-0.0830065	0.0491064	0.983193	0.920345	1.05033
GCST90274775	9VNxYI	Allergic rhinitis	CUB domain-containing protein 1 levels	MR Egger	34	-0.0521321	0.0521793	0.325244	-0.154404	0.0501393	0.949203	0.856926	1.05142
GCST90274775	9VNxYI	Allergic rhinitis	CUB domain-containing protein 1 levels	Weighted median	34	-0.0444156	0.0422324	0.292939	-0.127191	0.0383599	0.956556	0.880565	1.03911
GCST90274775	9VNxYI	Allergic rhinitis	CUB domain-containing protein 1 levels	Inverse variance weighted	34	0.00773393	0.0293876	0.79242	-0.0498658	0.0653336	1.00776	0.951357	1.06752
GCST90274775	9VNxYI	Allergic rhinitis	CUB domain-containing protein 1 levels	Simple mode	34	-0.0237474	0.076928	0.759493	-0.174526	0.127032	0.976532	0.839855	1.13545
GCST90274775	9VNxYI	Allergic rhinitis	CUB domain-containing protein 1 levels	Weighted mode	34	-0.0418799	0.0434788	0.34244	-0.127098	0.0433386	0.958985	0.880647	1.04429
GCST90274776	9VNxYI	Allergic rhinitis	Macrophage colony-stimulating factor 1 levels	MR Egger	28	-0.103123	0.112554	0.367981	-0.32373	0.117484	0.902016	0.723446	1.12466
GCST90274776	9VNxYI	Allergic rhinitis	Macrophage colony-stimulating factor 1 levels	Weighted median	28	0.0225474	0.0666498	0.735139	-0.108086	0.153181	1.0228	0.89755	1.16554
GCST90274776	9VNxYI	Allergic rhinitis	Macrophage colony-stimulating factor 1 levels	Inverse variance weighted	28	0.0335009	0.051336	0.514026	-0.0671177	0.13412	1.03407	0.935085	1.14353
GCST90274776	9VNxYI	Allergic rhinitis	Macrophage colony-stimulating factor 1 levels	Simple mode	28	-0.0542813	0.161228	0.738966	-0.370289	0.261726	0.947166	0.690535	1.29917
GCST90274776	9VNxYI	Allergic rhinitis	Macrophage colony-stimulating factor 1 levels	Weighted mode	28	0.0105455	0.0760189	0.890699	-0.138452	0.159543	1.0106	0.870705	1.17297
GCST90274777	9VNxYI	Allergic rhinitis	Cystatin D levels	MR Egger	45	-0.0429068	0.0373357	0.25682	-0.116085	0.0302713	0.958001	0.8904	1.03073
GCST90274777	9VNxYI	Allergic rhinitis	Cystatin D levels	Weighted median	45	0.0101657	0.0355765	0.775075	-0.0595642	0.0798956	1.01022	0.942175	1.08317
GCST90274777	9VNxYI	Allergic rhinitis	Cystatin D levels	Inverse variance weighted	45	-0.00371702	0.0238555	0.87618	-0.0504739	0.0430398	0.99629	0.950779	1.04398
GCST90274777	9VNxYI	Allergic rhinitis	Cystatin D levels	Simple mode	45	0.0482915	0.0714959	0.502928	-0.0918405	0.188423	1.04948	0.912251	1.20734
GCST90274777	9VNxYI	Allergic rhinitis	Cystatin D levels	Weighted mode	45	0.00680656	0.0350543	0.846935	-0.0618999	0.0755131	1.00683	0.939977	1.07844
GCST90274778	9VNxYI	Allergic rhinitis	Fractalkine levels	MR Egger	29	-0.0434155	0.120968	0.722461	-0.280513	0.193682	0.957513	0.755396	1.21371
GCST90274778	9VNxYI	Allergic rhinitis	Fractalkine levels	Weighted median	29	0.0684885	0.0651553	0.293186	-0.0592158	0.196193	1.07089	0.942503	1.21676
GCST90274778	9VNxYI	Allergic rhinitis	Fractalkine levels	Inverse variance weighted	29	0.0843234	0.0442885	0.056916	-0.00248212	0.171129	1.08798	0.997521	1.18664
GCST90274778	9VNxYI	Allergic rhinitis	Fractalkine levels	Simple mode	29	0.0522858	0.12824	0.686582	-0.199065	0.303637	1.05368	0.819497	1.35478
GCST90274778	9VNxYI	Allergic rhinitis	Fractalkine levels	Weighted mode	29	0.0608187	0.125043	0.630482	-0.184266	0.305903	1.06271	0.831715	1.35785
GCST90274779	9VNxYI	Allergic rhinitis	C-X-C motif chemokine 1 levels	MR Egger	23	-0.0120332	0.0666833	0.858527	-0.142733	0.118666	0.988039	0.866986	1.12599
GCST90274779	9VNxYI	Allergic rhinitis	C-X-C motif chemokine 1 levels	Weighted median	23	0.00455401	0.0472856	0.923276	-0.0881258	0.0972338	1.00456	0.915646	1.10212
GCST90274779	9VNxYI	Allergic rhinitis	C-X-C motif chemokine 1 levels	Inverse variance weighted	23	-0.0135819	0.0410848	0.74096	-0.0941081	0.0669443	0.98651	0.910184	1.06924
GCST90274779	9VNxYI	Allergic rhinitis	C-X-C motif chemokine 1 levels	Simple mode	23	-0.0386571	0.101446	0.706814	-0.237492	0.160177	0.962081	0.788603	1.17372
GCST90274779	9VNxYI	Allergic rhinitis	C-X-C motif chemokine 1 levels	Weighted mode	23	0.00207664	0.049613	0.96699	-0.0951648	0.0993181	1.00208	0.909223	1.10442
GCST90274780	9VNxYI	Allergic rhinitis	C-X-C motif chemokine 10 levels	MR Egger	33	0.0487947	0.0821486	0.556835	-0.112216	0.209806	1.05	0.893851	1.23344
GCST90274780	9VNxYI	Allergic rhinitis	C-X-C motif chemokine 10 levels	Weighted median	33	0.058438	0.0550116	0.288106	-0.0493848	0.166261	1.06018	0.951815	1.18088
GCST90274780	9VNxYI	Allergic rhinitis	C-X-C motif chemokine 10 levels	Inverse variance weighted	33	0.0253659	0.0439298	0.563656	-0.0607365	0.111468	1.02569	0.941071	1.11792
GCST90274780	9VNxYI	Allergic rhinitis	C-X-C motif chemokine 10 levels	Simple mode	33	0.0703343	0.105204	0.508577	-0.135866	0.276534	1.07287	0.87296	1.31855
GCST90274780	9VNxYI	Allergic rhinitis	C-X-C motif chemokine 10 levels	Weighted mode	33	0.0628439	0.0783666	0.428514	-0.0907547	0.216442	1.06486	0.913242	1.24165
GCST90274781	9VNxYI	Allergic rhinitis	C-X-C motif chemokine 11 levels	MR Egger	38	0.0161114	0.10267	0.876181	-0.185122	0.217345	1.01624	0.831003	1.24277
GCST90274781	9VNxYI	Allergic rhinitis	C-X-C motif chemokine 11 levels	Weighted median	38	0.0177267	0.0595381	0.765904	-0.098968	0.134421	1.01788	0.905772	1.14387
GCST90274781	9VNxYI	Allergic rhinitis	C-X-C motif chemokine 11 levels	Inverse variance weighted	38	0.0472516	0.0402287	0.240165	-0.0315967	0.1261	1.04839	0.968897	1.1344
GCST90274781	9VNxYI	Allergic rhinitis	C-X-C motif chemokine 11 levels	Simple mode	38	-0.0446887	0.110898	0.689288	-0.262048	0.172671	0.956295	0.769474	1.18848
GCST90274781	9VNxYI	Allergic rhinitis	C-X-C motif chemokine 11 levels	Weighted mode	38	-0.00219298	0.0748508	0.976784	-0.148901	0.144515	0.997809	0.861655	1.15548
GCST90274782	9VNxYI	Allergic rhinitis	C-X-C motif chemokine 5 levels	MR Egger	21	0.0671448	0.0566339	0.250399	-0.0438577	0.178147	1.06945	0.95709	1.195
GCST90274782	9VNxYI	Allergic rhinitis	C-X-C motif chemokine 5 levels	Weighted median	21	0.0558421	0.0385588	0.147552	-0.0197331	0.131417	1.05743	0.98046	1.14044
GCST90274782	9VNxYI	Allergic rhinitis	C-X-C motif chemokine 5 levels	Inverse variance weighted	21	0.0472401	0.0354455	0.182613	-0.0222331	0.116713	1.04837	0.978012	1.1238
GCST90274782	9VNxYI	Allergic rhinitis	C-X-C motif chemokine 5 levels	Simple mode	21	-0.0283634	0.0853844	0.743206	-0.195717	0.13899	0.972035	0.822245	1.14911
GCST90274782	9VNxYI	Allergic rhinitis	C-X-C motif chemokine 5 levels	Weighted mode	21	0.0559271	0.0383286	0.160052	-0.0191968	0.131051	1.05752	0.980986	1.14003
GCST90274783	9VNxYI	Allergic rhinitis	C-X-C motif chemokine 6 levels	MR Egger	22	-0.0141984	0.0493549	0.776552	-0.110934	0.0825372	0.985902	0.894998	1.08604
GCST90274783	9VNxYI	Allergic rhinitis	C-X-C motif chemokine 6 levels	Weighted median	22	-0.0263957	0.0328995	0.422372	-0.0908786	0.0380873	0.97395	0.913129	1.03882
GCST90274783	9VNxYI	Allergic rhinitis	C-X-C motif chemokine 6 levels	Inverse variance weighted	22	-0.0543992	0.0323185	0.0923319	-0.117743	0.008945	0.947054	0.888924	1.00899
GCST90274783	9VNxYI	Allergic rhinitis	C-X-C motif chemokine 6 levels	Simple mode	22	0.00108736	0.0929502	0.990777	-0.181095	0.18327	1.00109	0.834356	1.20114
GCST90274783	9VNxYI	Allergic rhinitis	C-X-C motif chemokine 6 levels	Weighted mode	22	-0.0235033	0.0336648	0.492738	-0.0894863	0.0424796	0.976771	0.914401	1.04339
GCST90274784	9VNxYI	Allergic rhinitis	C-X-C motif chemokine 9 levels	MR Egger	36	-0.070888	0.0948909	0.460171	-0.256874	0.115098	0.931566	0.773465	1.12198
GCST90274784	9VNxYI	Allergic rhinitis	C-X-C motif chemokine 9 levels	Weighted median	36	-0.116965	0.0560556	0.0369246	-0.226834	-0.00709648	0.889616	0.797053	0.992929
GCST90274784	9VNxYI	Allergic rhinitis	C-X-C motif chemokine 9 levels	Inverse variance weighted	36	-0.0773842	0.0427811	0.0704756	-0.161235	0.00646673	0.925534	0.851092	1.00649
GCST90274784	9VNxYI	Allergic rhinitis	C-X-C motif chemokine 9 levels	Simple mode	36	-0.191789	0.120507	0.120488	-0.427983	0.0444059	0.825481	0.651822	1.04541
GCST90274784	9VNxYI	Allergic rhinitis	C-X-C motif chemokine 9 levels	Weighted mode	36	-0.236698	0.154285	0.133981	-0.539098	0.0657009	0.789229	0.583274	1.06791
GCST90274785	9VNxYI	Allergic rhinitis	Delta and Notch-like epidermal growth factor-related receptor levels	MR Egger	28	0.0663831	0.0768707	0.395721	-0.0842834	0.21705	1.06864	0.919171	1.24241
GCST90274785	9VNxYI	Allergic rhinitis	Delta and Notch-like epidermal growth factor-related receptor levels	Weighted median	28	0.0814367	0.0540604	0.131964	-0.0245216	0.187395	1.08484	0.975777	1.2061
GCST90274785	9VNxYI	Allergic rhinitis	Delta and Notch-like epidermal growth factor-related receptor levels	Inverse variance weighted	28	0.0715766	0.0353467	0.0428685	0.00229714	0.140856	1.0742	1.0023	1.15126
GCST90274785	9VNxYI	Allergic rhinitis	Delta and Notch-like epidermal growth factor-related receptor levels	Simple mode	28	0.214087	0.0971513	0.0362617	0.0236702	0.404503	1.23873	1.02395	1.49856
GCST90274785	9VNxYI	Allergic rhinitis	Delta and Notch-like epidermal growth factor-related receptor levels	Weighted mode	28	0.0879818	0.0566825	0.132262	-0.023116	0.19908	1.09197	0.977149	1.22028
GCST90274786	9VNxYI	Allergic rhinitis	Protein S100-A12 levels	MR Egger	23	0.0543745	0.102973	0.603002	-0.147452	0.256201	1.05588	0.862904	1.29201
GCST90274786	9VNxYI	Allergic rhinitis	Protein S100-A12 levels	Weighted median	23	0.06088	0.0595575	0.306684	-0.0558527	0.177613	1.06277	0.945678	1.19436
GCST90274786	9VNxYI	Allergic rhinitis	Protein S100-A12 levels	Inverse variance weighted	23	0.00947054	0.0461143	0.837282	-0.0809134	0.0998545	1.00952	0.922274	1.10501
GCST90274786	9VNxYI	Allergic rhinitis	Protein S100-A12 levels	Simple mode	23	0.0971404	0.115512	0.409421	-0.129263	0.323544	1.10202	0.878743	1.38202
GCST90274786	9VNxYI	Allergic rhinitis	Protein S100-A12 levels	Weighted mode	23	0.0912612	0.0776505	0.252446	-0.0609339	0.243456	1.09556	0.940885	1.27565
GCST90274787	9VNxYI	Allergic rhinitis	Fibroblast growth factor 19 levels	MR Egger	33	0.0202193	0.0851557	0.813878	-0.146686	0.187124	1.02043	0.863565	1.20578
GCST90274787	9VNxYI	Allergic rhinitis	Fibroblast growth factor 19 levels	Weighted median	33	-0.00724524	0.0542732	0.893801	-0.113621	0.0991302	0.992781	0.892596	1.10421
GCST90274787	9VNxYI	Allergic rhinitis	Fibroblast growth factor 19 levels	Inverse variance weighted	33	0.0465585	0.034981	0.1832	-0.0220043	0.115121	1.04766	0.978236	1.12201
GCST90274787	9VNxYI	Allergic rhinitis	Fibroblast growth factor 19 levels	Simple mode	33	0.0065998	0.10374	0.94967	-0.196731	0.209931	1.00662	0.821411	1.23359
GCST90274787	9VNxYI	Allergic rhinitis	Fibroblast growth factor 19 levels	Weighted mode	33	-0.0114229	0.067687	0.867047	-0.144089	0.121244	0.988642	0.86581	1.1289
GCST90274788	9VNxYI	Allergic rhinitis	Fibroblast growth factor 21 levels	MR Egger	24	0.115003	0.119538	0.346476	-0.119292	0.349298	1.12188	0.887548	1.41807
GCST90274788	9VNxYI	Allergic rhinitis	Fibroblast growth factor 21 levels	Weighted median	24	5.00433e-05	0.0637334	0.999374	-0.124867	0.124968	1.00005	0.882614	1.13311
GCST90274788	9VNxYI	Allergic rhinitis	Fibroblast growth factor 21 levels	Inverse variance weighted	24	-0.0162102	0.051987	0.755183	-0.118105	0.0856843	0.98392	0.888603	1.08946
GCST90274788	9VNxYI	Allergic rhinitis	Fibroblast growth factor 21 levels	Simple mode	24	-0.131958	0.11209	0.251134	-0.351655	0.0877381	0.876378	0.703523	1.0917
GCST90274788	9VNxYI	Allergic rhinitis	Fibroblast growth factor 21 levels	Weighted mode	24	-0.0323745	0.0751294	0.670541	-0.179628	0.114879	0.968144	0.835581	1.12174
GCST90274789	9VNxYI	Allergic rhinitis	Fibroblast growth factor 23 levels	MR Egger	28	-0.0101038	0.0896029	0.911085	-0.185725	0.165518	0.989947	0.830502	1.18
GCST90274789	9VNxYI	Allergic rhinitis	Fibroblast growth factor 23 levels	Weighted median	28	-0.0331708	0.0566536	0.558211	-0.144212	0.0778703	0.967373	0.865704	1.08098
GCST90274789	9VNxYI	Allergic rhinitis	Fibroblast growth factor 23 levels	Inverse variance weighted	28	-0.0123455	0.0460062	0.788434	-0.102518	0.0778266	0.98773	0.902562	1.08094
GCST90274789	9VNxYI	Allergic rhinitis	Fibroblast growth factor 23 levels	Simple mode	28	-0.0045154	0.1133	0.968503	-0.226584	0.217553	0.995495	0.797253	1.24303
GCST90274789	9VNxYI	Allergic rhinitis	Fibroblast growth factor 23 levels	Weighted mode	28	-0.0615201	0.0692693	0.382315	-0.197288	0.0742478	0.940334	0.820954	1.07707
GCST90274790	9VNxYI	Allergic rhinitis	Fibroblast growth factor 5 levels	MR Egger	33	0.00326227	0.0336092	0.9233	-0.0626117	0.0691363	1.00327	0.939308	1.07158
GCST90274790	9VNxYI	Allergic rhinitis	Fibroblast growth factor 5 levels	Weighted median	33	0.0241744	0.0291135	0.40634	-0.032888	0.0812368	1.02447	0.967647	1.08463
GCST90274790	9VNxYI	Allergic rhinitis	Fibroblast growth factor 5 levels	Inverse variance weighted	33	0.0166387	0.0220234	0.449949	-0.0265273	0.0598046	1.01678	0.973822	1.06163
GCST90274790	9VNxYI	Allergic rhinitis	Fibroblast growth factor 5 levels	Simple mode	33	0.00105224	0.0668354	0.987537	-0.129945	0.13205	1.00105	0.878144	1.14116
GCST90274790	9VNxYI	Allergic rhinitis	Fibroblast growth factor 5 levels	Weighted mode	33	0.0197559	0.0277119	0.481073	-0.0345594	0.0740712	1.01995	0.966031	1.07688
GCST90274791	9VNxYI	Allergic rhinitis	Fms-related tyrosine kinase 3 ligand levels	MR Egger	43	-0.0306049	0.0573814	0.596665	-0.143072	0.0818627	0.969859	0.866691	1.08531
GCST90274791	9VNxYI	Allergic rhinitis	Fms-related tyrosine kinase 3 ligand levels	Weighted median	43	-0.0401209	0.043701	0.358578	-0.125775	0.045533	0.960673	0.881813	1.04659
GCST90274791	9VNxYI	Allergic rhinitis	Fms-related tyrosine kinase 3 ligand levels	Inverse variance weighted	43	-0.000168531	0.032736	0.995892	-0.0643311	0.063994	0.999831	0.937695	1.06609
GCST90274791	9VNxYI	Allergic rhinitis	Fms-related tyrosine kinase 3 ligand levels	Simple mode	43	0.0707918	0.0919215	0.445532	-0.109374	0.250958	1.07336	0.896395	1.28526
GCST90274791	9VNxYI	Allergic rhinitis	Fms-related tyrosine kinase 3 ligand levels	Weighted mode	43	-0.0469453	0.0498763	0.351967	-0.144703	0.0508122	0.95414	0.865279	1.05213
GCST90274792	9VNxYI	Allergic rhinitis	Glial cell line-derived neurotrophic factor levels	MR Egger	23	-0.0458141	0.075246	0.549149	-0.193296	0.101668	0.955219	0.824238	1.10702
GCST90274792	9VNxYI	Allergic rhinitis	Glial cell line-derived neurotrophic factor levels	Weighted median	23	0.030414	0.0548592	0.579305	-0.0771102	0.137938	1.03088	0.925788	1.1479
GCST90274792	9VNxYI	Allergic rhinitis	Glial cell line-derived neurotrophic factor levels	Inverse variance weighted	23	-0.0403729	0.0423427	0.340347	-0.123365	0.0426187	0.960431	0.883941	1.04354
GCST90274792	9VNxYI	Allergic rhinitis	Glial cell line-derived neurotrophic factor levels	Simple mode	23	-0.139141	0.109252	0.216105	-0.353276	0.0749933	0.870105	0.702383	1.07788
GCST90274792	9VNxYI	Allergic rhinitis	Glial cell line-derived neurotrophic factor levels	Weighted mode	23	0.0435559	0.0572561	0.4549	-0.068666	0.155778	1.04452	0.933638	1.16857
GCST90274793	9VNxYI	Allergic rhinitis	Hepatocyte growth factor levels	MR Egger	28	-0.00858763	0.100866	0.932803	-0.206285	0.18911	0.991449	0.813601	1.20817
GCST90274793	9VNxYI	Allergic rhinitis	Hepatocyte growth factor levels	Weighted median	28	0.0412404	0.0636141	0.516797	-0.0834431	0.165924	1.0421	0.919943	1.18048
GCST90274793	9VNxYI	Allergic rhinitis	Hepatocyte growth factor levels	Inverse variance weighted	28	0.0465014	0.0449691	0.301101	-0.041638	0.134641	1.0476	0.959217	1.14413
GCST90274793	9VNxYI	Allergic rhinitis	Hepatocyte growth factor levels	Simple mode	28	0.09372	0.121892	0.448638	-0.145187	0.332627	1.09825	0.86486	1.39463
GCST90274793	9VNxYI	Allergic rhinitis	Hepatocyte growth factor levels	Weighted mode	28	0.0440174	0.0915028	0.634357	-0.135328	0.223363	1.045	0.873429	1.25027
GCST90274794	9VNxYI	Allergic rhinitis	Interferon gamma levels	MR Egger	19	0.0860254	0.106137	0.428846	-0.122003	0.294054	1.08983	0.885146	1.34186
GCST90274794	9VNxYI	Allergic rhinitis	Interferon gamma levels	Weighted median	19	0.070375	0.0680695	0.301197	-0.0630413	0.203791	1.07291	0.938905	1.22604
GCST90274794	9VNxYI	Allergic rhinitis	Interferon gamma levels	Inverse variance weighted	19	0.0565392	0.0588164	0.33641	-0.0587409	0.171819	1.05817	0.942951	1.18746
GCST90274794	9VNxYI	Allergic rhinitis	Interferon gamma levels	Simple mode	19	0.143706	0.130828	0.286491	-0.112717	0.400128	1.15454	0.893404	1.49202
GCST90274794	9VNxYI	Allergic rhinitis	Interferon gamma levels	Weighted mode	19	0.0759927	0.110485	0.500341	-0.140558	0.292544	1.07895	0.868873	1.33983
GCST90274795	9VNxYI	Allergic rhinitis	Interleukin-10 levels	MR Egger	33	-0.154099	0.0880741	0.0900723	-0.326725	0.0185258	0.857187	0.721282	1.0187
GCST90274795	9VNxYI	Allergic rhinitis	Interleukin-10 levels	Weighted median	33	-0.0653887	0.0543029	0.228533	-0.171822	0.0410451	0.936703	0.842129	1.0419
GCST90274795	9VNxYI	Allergic rhinitis	Interleukin-10 levels	Inverse variance weighted	33	-0.10411	0.0420502	0.0132918	-0.186529	-0.0216917	0.901126	0.829835	0.978542
GCST90274795	9VNxYI	Allergic rhinitis	Interleukin-10 levels	Simple mode	33	-0.0224286	0.110223	0.840045	-0.238465	0.193608	0.977821	0.787836	1.21362
GCST90274795	9VNxYI	Allergic rhinitis	Interleukin-10 levels	Weighted mode	33	-0.008557	0.0898961	0.924759	-0.184753	0.167639	0.99148	0.831309	1.18251
GCST90274796	9VNxYI	Allergic rhinitis	Interleukin-10 receptor subunit alpha levels	MR Egger	19	-0.0600946	0.0824234	0.475868	-0.221644	0.101455	0.941675	0.8012	1.10678
GCST90274796	9VNxYI	Allergic rhinitis	Interleukin-10 receptor subunit alpha levels	Weighted median	19	-0.0107788	0.0593612	0.855913	-0.127127	0.105569	0.989279	0.880622	1.11134
GCST90274796	9VNxYI	Allergic rhinitis	Interleukin-10 receptor subunit alpha levels	Inverse variance weighted	19	0.0135111	0.0459914	0.768929	-0.076632	0.103654	1.0136	0.926231	1.10922
GCST90274796	9VNxYI	Allergic rhinitis	Interleukin-10 receptor subunit alpha levels	Simple mode	19	-0.000117817	0.0922387	0.998995	-0.180906	0.18067	0.999882	0.834514	1.19802
GCST90274796	9VNxYI	Allergic rhinitis	Interleukin-10 receptor subunit alpha levels	Weighted mode	19	-0.0228565	0.0696404	0.746542	-0.159352	0.113639	0.977403	0.852696	1.12035
GCST90274797	9VNxYI	Allergic rhinitis	Interleukin-10 receptor subunit beta levels	MR Egger	26	0.00757453	0.0388705	0.847138	-0.0686116	0.0837606	1.0076	0.933689	1.08737
GCST90274797	9VNxYI	Allergic rhinitis	Interleukin-10 receptor subunit beta levels	Weighted median	26	0.0327886	0.0301142	0.276237	-0.0262351	0.0918124	1.03333	0.974106	1.09616
GCST90274797	9VNxYI	Allergic rhinitis	Interleukin-10 receptor subunit beta levels	Inverse variance weighted	26	0.0309703	0.0270174	0.251667	-0.0219838	0.0839244	1.03145	0.978256	1.08755
GCST90274797	9VNxYI	Allergic rhinitis	Interleukin-10 receptor subunit beta levels	Simple mode	26	0.0709676	0.121548	0.564543	-0.167267	0.309202	1.07355	0.845974	1.36234
GCST90274797	9VNxYI	Allergic rhinitis	Interleukin-10 receptor subunit beta levels	Weighted mode	26	0.0301711	0.0298962	0.32255	-0.0284255	0.0887677	1.03063	0.971975	1.09283
GCST90274798	9VNxYI	Allergic rhinitis	Interleukin-12 subunit beta levels	MR Egger	34	-0.0253222	0.0960116	0.793671	-0.213505	0.16286	0.974996	0.807748	1.17687
GCST90274798	9VNxYI	Allergic rhinitis	Interleukin-12 subunit beta levels	Weighted median	34	0.145726	0.0439387	0.0009113	0.0596059	0.231845	1.15688	1.06142	1.26092
GCST90274798	9VNxYI	Allergic rhinitis	Interleukin-12 subunit beta levels	Inverse variance weighted	34	0.0455832	0.0469498	0.331602	-0.0464384	0.137605	1.04664	0.954623	1.14752
GCST90274798	9VNxYI	Allergic rhinitis	Interleukin-12 subunit beta levels	Simple mode	34	0.138581	0.114027	0.232863	-0.0849123	0.362075	1.14864	0.918593	1.43631
GCST90274798	9VNxYI	Allergic rhinitis	Interleukin-12 subunit beta levels	Weighted mode	34	0.138581	0.0509765	0.0103698	0.0386674	0.238495	1.14864	1.03942	1.26934
GCST90274799	9VNxYI	Allergic rhinitis	Interleukin-13 levels	MR Egger	24	-0.0941483	0.0869778	0.290779	-0.264625	0.0763282	0.910148	0.767494	1.07932
GCST90274799	9VNxYI	Allergic rhinitis	Interleukin-13 levels	Weighted median	24	-0.0293897	0.0555014	0.596437	-0.138172	0.079393	0.971038	0.870949	1.08263
GCST90274799	9VNxYI	Allergic rhinitis	Interleukin-13 levels	Inverse variance weighted	24	-0.0652525	0.038338	0.0887497	-0.140395	0.00989006	0.936831	0.869015	1.00994
GCST90274799	9VNxYI	Allergic rhinitis	Interleukin-13 levels	Simple mode	24	0.0487427	0.100402	0.631932	-0.148045	0.245531	1.04995	0.862392	1.2783
GCST90274799	9VNxYI	Allergic rhinitis	Interleukin-13 levels	Weighted mode	24	0.0165267	0.0917665	0.858655	-0.163336	0.196389	1.01666	0.849306	1.217
GCST90274800	9VNxYI	Allergic rhinitis	Interleukin-15 receptor subunit alpha levels	MR Egger	25	0.00329966	0.0470644	0.944713	-0.0889465	0.0955458	1.00331	0.914895	1.10026
GCST90274800	9VNxYI	Allergic rhinitis	Interleukin-15 receptor subunit alpha levels	Weighted median	25	-0.00109203	0.0321736	0.972924	-0.0641523	0.0619682	0.998909	0.937862	1.06393
GCST90274800	9VNxYI	Allergic rhinitis	Interleukin-15 receptor subunit alpha levels	Inverse variance weighted	25	-0.0247622	0.0283947	0.38317	-0.0804159	0.0308914	0.975542	0.922733	1.03137
GCST90274800	9VNxYI	Allergic rhinitis	Interleukin-15 receptor subunit alpha levels	Simple mode	25	-0.0393178	0.0681653	0.569445	-0.172922	0.0942862	0.961445	0.841203	1.09887
GCST90274800	9VNxYI	Allergic rhinitis	Interleukin-15 receptor subunit alpha levels	Weighted mode	25	-0.00972393	0.030635	0.753675	-0.0697685	0.0503206	0.990323	0.93261	1.05161
GCST90274801	9VNxYI	Allergic rhinitis	Interleukin-17A levels	MR Egger	19	0.0188098	0.0921396	0.840664	-0.161784	0.199404	1.01899	0.850625	1.22067
GCST90274801	9VNxYI	Allergic rhinitis	Interleukin-17A levels	Weighted median	19	-0.0308253	0.0633229	0.626403	-0.154938	0.0932876	0.969645	0.856468	1.09778
GCST90274801	9VNxYI	Allergic rhinitis	Interleukin-17A levels	Inverse variance weighted	19	-0.0560676	0.0440664	0.203251	-0.142438	0.0303026	0.945475	0.867242	1.03077
GCST90274801	9VNxYI	Allergic rhinitis	Interleukin-17A levels	Simple mode	19	0.052782	0.10161	0.609773	-0.146374	0.251938	1.0542	0.863834	1.28652
GCST90274801	9VNxYI	Allergic rhinitis	Interleukin-17A levels	Weighted mode	19	0.0232798	0.0947675	0.808731	-0.162465	0.209024	1.02355	0.850046	1.23247
GCST90274802	9VNxYI	Allergic rhinitis	Interleukin-17C levels	MR Egger	33	-0.0468149	0.119206	0.697212	-0.280459	0.186829	0.954264	0.755437	1.20542
GCST90274802	9VNxYI	Allergic rhinitis	Interleukin-17C levels	Weighted median	33	0.0159848	0.0583344	0.78407	-0.0983507	0.13032	1.01611	0.906331	1.13919
GCST90274802	9VNxYI	Allergic rhinitis	Interleukin-17C levels	Inverse variance weighted	33	0.0388592	0.0453748	0.391773	-0.0500754	0.127794	1.03962	0.951158	1.13632
GCST90274802	9VNxYI	Allergic rhinitis	Interleukin-17C levels	Simple mode	33	-0.0161061	0.116244	0.890671	-0.243944	0.211732	0.984023	0.783531	1.23582
GCST90274802	9VNxYI	Allergic rhinitis	Interleukin-17C levels	Weighted mode	33	-0.00823476	0.120016	0.945724	-0.243465	0.226996	0.991799	0.783907	1.25482
GCST90274803	9VNxYI	Allergic rhinitis	Interleukin-18 levels	MR Egger	31	-0.0417117	0.0692386	0.551567	-0.177419	0.0939959	0.959146	0.837428	1.09856
GCST90274803	9VNxYI	Allergic rhinitis	Interleukin-18 levels	Weighted median	31	-0.0441663	0.0489888	0.367291	-0.140184	0.0518518	0.956795	0.869198	1.05322
GCST90274803	9VNxYI	Allergic rhinitis	Interleukin-18 levels	Inverse variance weighted	31	-0.0232532	0.0333639	0.485831	-0.0886464	0.0421401	0.977015	0.915169	1.04304
GCST90274803	9VNxYI	Allergic rhinitis	Interleukin-18 levels	Simple mode	31	-0.0469025	0.0859202	0.589182	-0.215306	0.121501	0.95418	0.806295	1.12919
GCST90274803	9VNxYI	Allergic rhinitis	Interleukin-18 levels	Weighted mode	31	-0.0232298	0.0547435	0.674347	-0.130527	0.0840675	0.977038	0.877633	1.0877
GCST90274804	9VNxYI	Allergic rhinitis	interleukin-18 receptor 1 levels	MR Egger	38	-0.0174265	0.0346468	0.618044	-0.0853343	0.0504812	0.982724	0.918205	1.05178
GCST90274804	9VNxYI	Allergic rhinitis	interleukin-18 receptor 1 levels	Weighted median	38	0.0275343	0.0288182	0.339351	-0.0289494	0.0840179	1.02792	0.971466	1.08765
GCST90274804	9VNxYI	Allergic rhinitis	interleukin-18 receptor 1 levels	Inverse variance weighted	38	0.0317834	0.0250867	0.205177	-0.0173866	0.0809533	1.03229	0.982764	1.08432
GCST90274804	9VNxYI	Allergic rhinitis	interleukin-18 receptor 1 levels	Simple mode	38	0.0645601	0.0694255	0.358441	-0.0715139	0.200634	1.06669	0.930983	1.22218
GCST90274804	9VNxYI	Allergic rhinitis	interleukin-18 receptor 1 levels	Weighted mode	38	0.017761	0.0239353	0.462748	-0.0291522	0.0646742	1.01792	0.971269	1.06681
GCST90274805	9VNxYI	Allergic rhinitis	Interleukin-1-alpha levels	MR Egger	22	-0.147801	0.106125	0.178997	-0.355805	0.060203	0.862603	0.700609	1.06205
GCST90274805	9VNxYI	Allergic rhinitis	Interleukin-1-alpha levels	Weighted median	22	-0.0839806	0.0644044	0.192248	-0.210213	0.0422521	0.919449	0.810411	1.04316
GCST90274805	9VNxYI	Allergic rhinitis	Interleukin-1-alpha levels	Inverse variance weighted	22	-0.0632252	0.052319	0.226872	-0.165771	0.0393201	0.938732	0.847241	1.0401
GCST90274805	9VNxYI	Allergic rhinitis	Interleukin-1-alpha levels	Simple mode	22	-0.119225	0.122289	0.340687	-0.358911	0.120462	0.887608	0.698437	1.12802
GCST90274805	9VNxYI	Allergic rhinitis	Interleukin-1-alpha levels	Weighted mode	22	-0.110019	0.0978285	0.273445	-0.301763	0.081725	0.895817	0.739513	1.08516
GCST90274806	9VNxYI	Allergic rhinitis	Interleukin-2 levels	MR Egger	22	0.048077	0.139058	0.733154	-0.224477	0.320631	1.04925	0.798934	1.378
GCST90274806	9VNxYI	Allergic rhinitis	Interleukin-2 levels	Weighted median	22	-0.0779698	0.0634687	0.219268	-0.202368	0.0464288	0.924992	0.816794	1.04752
GCST90274806	9VNxYI	Allergic rhinitis	Interleukin-2 levels	Inverse variance weighted	22	-0.0328382	0.0549877	0.550379	-0.140614	0.0749376	0.967695	0.868825	1.07782
GCST90274806	9VNxYI	Allergic rhinitis	Interleukin-2 levels	Simple mode	22	0.0220974	0.119558	0.855138	-0.212235	0.25643	1.02234	0.808774	1.29231
GCST90274806	9VNxYI	Allergic rhinitis	Interleukin-2 levels	Weighted mode	22	0.0256509	0.103623	0.806893	-0.177449	0.228751	1.02598	0.837404	1.25703
GCST90274807	9VNxYI	Allergic rhinitis	Interleukin-20 levels	MR Egger	22	0.0656942	0.132481	0.625387	-0.193969	0.325357	1.0679	0.823684	1.38453
GCST90274807	9VNxYI	Allergic rhinitis	Interleukin-20 levels	Weighted median	22	0.0409641	0.0664897	0.53783	-0.0893556	0.171284	1.04181	0.91452	1.18683
GCST90274807	9VNxYI	Allergic rhinitis	Interleukin-20 levels	Inverse variance weighted	22	-0.00955326	0.057931	0.869017	-0.123098	0.103991	0.990492	0.884177	1.10959
GCST90274807	9VNxYI	Allergic rhinitis	Interleukin-20 levels	Simple mode	22	0.0730888	0.109853	0.513081	-0.142224	0.288401	1.07583	0.867427	1.33429
GCST90274807	9VNxYI	Allergic rhinitis	Interleukin-20 levels	Weighted mode	22	0.0864167	0.0883046	0.338908	-0.0866605	0.259494	1.09026	0.916988	1.29627
GCST90274808	9VNxYI	Allergic rhinitis	Interleukin-20 receptor subunit alpha levels	MR Egger	20	0.0684745	0.131932	0.610074	-0.190112	0.327061	1.07087	0.826866	1.38689
GCST90274808	9VNxYI	Allergic rhinitis	Interleukin-20 receptor subunit alpha levels	Weighted median	20	-0.012596	0.0648272	0.84594	-0.139657	0.114465	0.987483	0.869656	1.12127
GCST90274808	9VNxYI	Allergic rhinitis	Interleukin-20 receptor subunit alpha levels	Inverse variance weighted	20	-0.0251847	0.0539414	0.640578	-0.13091	0.0805403	0.97513	0.877297	1.08387
GCST90274808	9VNxYI	Allergic rhinitis	Interleukin-20 receptor subunit alpha levels	Simple mode	20	-0.0287285	0.099588	0.776107	-0.223921	0.166464	0.97168	0.799378	1.18112
GCST90274808	9VNxYI	Allergic rhinitis	Interleukin-20 receptor subunit alpha levels	Weighted mode	20	-0.0287285	0.0871467	0.745265	-0.199536	0.142079	0.97168	0.819111	1.15267
GCST90274809	9VNxYI	Allergic rhinitis	Interleukin-22 receptor subunit alpha-1 levels	MR Egger	19	-0.209787	0.152817	0.187656	-0.509309	0.0897354	0.810757	0.600911	1.09388
GCST90274809	9VNxYI	Allergic rhinitis	Interleukin-22 receptor subunit alpha-1 levels	Weighted median	19	-0.0669299	0.0849	0.430499	-0.233334	0.099474	0.935261	0.791889	1.10459
GCST90274809	9VNxYI	Allergic rhinitis	Interleukin-22 receptor subunit alpha-1 levels	Inverse variance weighted	19	-0.0533994	0.0707518	0.450403	-0.192073	0.0852742	0.948001	0.825247	1.08902
GCST90274809	9VNxYI	Allergic rhinitis	Interleukin-22 receptor subunit alpha-1 levels	Simple mode	19	0.174263	0.171367	0.322676	-0.161617	0.510144	1.19037	0.850767	1.66553
GCST90274809	9VNxYI	Allergic rhinitis	Interleukin-22 receptor subunit alpha-1 levels	Weighted mode	19	-0.203673	0.140962	0.165675	-0.479958	0.0726119	0.815729	0.618809	1.07531
GCST90274810	9VNxYI	Allergic rhinitis	Interleukin-24 levels	MR Egger	17	0.0870558	0.135472	0.530178	-0.17847	0.352581	1.09096	0.836549	1.42274
GCST90274810	9VNxYI	Allergic rhinitis	Interleukin-24 levels	Weighted median	17	-0.00322518	0.0760673	0.966181	-0.152317	0.145867	0.99678	0.858716	1.15704
GCST90274810	9VNxYI	Allergic rhinitis	Interleukin-24 levels	Inverse variance weighted	17	0.0173313	0.0565086	0.759071	-0.0934255	0.128088	1.01748	0.910806	1.13665
GCST90274810	9VNxYI	Allergic rhinitis	Interleukin-24 levels	Simple mode	17	0.00658143	0.138265	0.962624	-0.264417	0.27758	1.0066	0.767653	1.31993
GCST90274810	9VNxYI	Allergic rhinitis	Interleukin-24 levels	Weighted mode	17	-0.0189665	0.123483	0.879849	-0.260994	0.223061	0.981212	0.770286	1.2499
GCST90274811	9VNxYI	Allergic rhinitis	Interleukin-2 receptor subunit beta levels	MR Egger	24	0.0852971	0.0818509	0.308681	-0.0751307	0.245725	1.08904	0.927622	1.27855
GCST90274811	9VNxYI	Allergic rhinitis	Interleukin-2 receptor subunit beta levels	Weighted median	24	0.000888154	0.0577461	0.987729	-0.112294	0.114071	1.00089	0.893781	1.12083
GCST90274811	9VNxYI	Allergic rhinitis	Interleukin-2 receptor subunit beta levels	Inverse variance weighted	24	0.0329629	0.0385021	0.391925	-0.0425013	0.108427	1.03351	0.958389	1.11452
GCST90274811	9VNxYI	Allergic rhinitis	Interleukin-2 receptor subunit beta levels	Simple mode	24	0.0138888	0.108578	0.899327	-0.198923	0.226701	1.01399	0.819613	1.25445
GCST90274811	9VNxYI	Allergic rhinitis	Interleukin-2 receptor subunit beta levels	Weighted mode	24	-0.0119747	0.0799993	0.882318	-0.168773	0.144824	0.988097	0.8447	1.15584
GCST90274812	9VNxYI	Allergic rhinitis	Interleukin-33 levels	MR Egger	23	-0.101484	0.108493	0.36022	-0.314131	0.111164	0.903496	0.730423	1.11758
GCST90274812	9VNxYI	Allergic rhinitis	Interleukin-33 levels	Weighted median	23	-0.0121721	0.0604177	0.840334	-0.130591	0.106247	0.987902	0.877577	1.1121
GCST90274812	9VNxYI	Allergic rhinitis	Interleukin-33 levels	Inverse variance weighted	23	0.0173701	0.0453116	0.701463	-0.0714408	0.106181	1.01752	0.931051	1.11202
GCST90274812	9VNxYI	Allergic rhinitis	Interleukin-33 levels	Simple mode	23	-0.0537811	0.100601	0.59829	-0.250959	0.143397	0.94764	0.778054	1.15419
GCST90274812	9VNxYI	Allergic rhinitis	Interleukin-33 levels	Weighted mode	23	-0.0570597	0.0892686	0.529298	-0.232026	0.117907	0.944538	0.792925	1.12514
GCST90274813	9VNxYI	Allergic rhinitis	Interleukin-4 levels	MR Egger	21	-0.0177593	0.112489	0.87622	-0.238237	0.202719	0.982397	0.788016	1.22473
GCST90274813	9VNxYI	Allergic rhinitis	Interleukin-4 levels	Weighted median	21	0.0555282	0.0662671	0.402062	-0.0743554	0.185412	1.0571	0.928342	1.20371
GCST90274813	9VNxYI	Allergic rhinitis	Interleukin-4 levels	Inverse variance weighted	21	0.0783312	0.0460058	0.0886356	-0.0118401	0.168503	1.08148	0.98823	1.18353
GCST90274813	9VNxYI	Allergic rhinitis	Interleukin-4 levels	Simple mode	21	0.0728961	0.114515	0.531627	-0.151553	0.297345	1.07562	0.859373	1.34628
GCST90274813	9VNxYI	Allergic rhinitis	Interleukin-4 levels	Weighted mode	21	0.0728961	0.138582	0.604662	-0.198724	0.344516	1.07562	0.819776	1.41131
GCST90274814	9VNxYI	Allergic rhinitis	Interleukin-5 levels	MR Egger	24	0.126966	0.099608	0.215732	-0.0682662	0.322197	1.13538	0.934012	1.38016
GCST90274814	9VNxYI	Allergic rhinitis	Interleukin-5 levels	Weighted median	24	-0.0138418	0.0616559	0.822368	-0.134687	0.107004	0.986254	0.873989	1.11294
GCST90274814	9VNxYI	Allergic rhinitis	Interleukin-5 levels	Inverse variance weighted	24	-0.049513	0.0542099	0.361055	-0.155764	0.0567384	0.951693	0.855761	1.05838
GCST90274814	9VNxYI	Allergic rhinitis	Interleukin-5 levels	Simple mode	24	-0.054119	0.115071	0.642562	-0.279658	0.17142	0.947319	0.756043	1.18699
GCST90274814	9VNxYI	Allergic rhinitis	Interleukin-5 levels	Weighted mode	24	-0.0015062	0.0874349	0.986405	-0.172879	0.169866	0.998495	0.84124	1.18515
GCST90274815	9VNxYI	Allergic rhinitis	Interleukin-6 levels	MR Egger	13	0.147114	0.118653	0.240823	-0.0854457	0.379674	1.15849	0.918103	1.46181
GCST90274815	9VNxYI	Allergic rhinitis	Interleukin-6 levels	Weighted median	13	0.144483	0.0778242	0.0633786	-0.00805278	0.297018	1.15544	0.99198	1.34584
GCST90274815	9VNxYI	Allergic rhinitis	Interleukin-6 levels	Inverse variance weighted	13	0.119016	0.0589882	0.0436312	0.00339871	0.234632	1.12639	1.0034	1.26444
GCST90274815	9VNxYI	Allergic rhinitis	Interleukin-6 levels	Simple mode	13	0.080967	0.180428	0.661609	-0.272673	0.434606	1.08434	0.761342	1.54436
GCST90274815	9VNxYI	Allergic rhinitis	Interleukin-6 levels	Weighted mode	13	0.251128	0.0869035	0.0135827	0.0807975	0.421459	1.28548	1.08415	1.52418
GCST90274816	9VNxYI	Allergic rhinitis	Interleukin-7 levels	MR Egger	22	-0.0692862	0.154692	0.659041	-0.372483	0.23391	0.93306	0.689021	1.26353
GCST90274816	9VNxYI	Allergic rhinitis	Interleukin-7 levels	Weighted median	22	0.0302283	0.0737255	0.681797	-0.114274	0.17473	1.03069	0.892014	1.19092
GCST90274816	9VNxYI	Allergic rhinitis	Interleukin-7 levels	Inverse variance weighted	22	0.0944667	0.056129	0.0923695	-0.0155461	0.20448	1.09907	0.984574	1.22689
GCST90274816	9VNxYI	Allergic rhinitis	Interleukin-7 levels	Simple mode	22	-0.0263709	0.13351	0.84532	-0.28805	0.235308	0.973974	0.749724	1.2653
GCST90274816	9VNxYI	Allergic rhinitis	Interleukin-7 levels	Weighted mode	22	-0.0503481	0.116184	0.66918	-0.278068	0.177372	0.950898	0.757245	1.19408
GCST90274817	9VNxYI	Allergic rhinitis	Interleukin-8 levels	MR Egger	29	0.0761006	0.0843861	0.37513	-0.0892962	0.241497	1.07907	0.914575	1.27315
GCST90274817	9VNxYI	Allergic rhinitis	Interleukin-8 levels	Weighted median	29	0.0447865	0.0581216	0.440964	-0.0691318	0.158705	1.0458	0.933204	1.17199
GCST90274817	9VNxYI	Allergic rhinitis	Interleukin-8 levels	Inverse variance weighted	29	0.0151157	0.0411206	0.713175	-0.0654807	0.0957121	1.01523	0.936617	1.10044
GCST90274817	9VNxYI	Allergic rhinitis	Interleukin-8 levels	Simple mode	29	0.0318706	0.104447	0.762519	-0.172845	0.236587	1.03238	0.841268	1.26692
GCST90274817	9VNxYI	Allergic rhinitis	Interleukin-8 levels	Weighted mode	29	0.0477875	0.0786977	0.548592	-0.10646	0.202035	1.04895	0.899011	1.22389
GCST90274818	9VNxYI	Allergic rhinitis	Latency-associated peptide transforming growth factor beta 1 levels	MR Egger	32	0.00460193	0.0827515	0.95602	-0.157591	0.166795	1.00461	0.854199	1.18151
GCST90274818	9VNxYI	Allergic rhinitis	Latency-associated peptide transforming growth factor beta 1 levels	Weighted median	32	-0.0386709	0.0543445	0.47672	-0.145186	0.0678443	0.962067	0.864861	1.0702
GCST90274818	9VNxYI	Allergic rhinitis	Latency-associated peptide transforming growth factor beta 1 levels	Inverse variance weighted	32	0.0345177	0.0446197	0.439168	-0.0529369	0.121972	1.03512	0.94844	1.12972
GCST90274818	9VNxYI	Allergic rhinitis	Latency-associated peptide transforming growth factor beta 1 levels	Simple mode	32	-0.0343009	0.108203	0.753365	-0.246379	0.177777	0.966281	0.781626	1.19456
GCST90274818	9VNxYI	Allergic rhinitis	Latency-associated peptide transforming growth factor beta 1 levels	Weighted mode	32	-0.0156159	0.0706758	0.826579	-0.154141	0.122909	0.984505	0.857152	1.13078
GCST90274819	9VNxYI	Allergic rhinitis	Leukemia inhibitory factor levels	MR Egger	26	-0.0224685	0.0937236	0.812574	-0.206167	0.16123	0.977782	0.813697	1.17495
GCST90274819	9VNxYI	Allergic rhinitis	Leukemia inhibitory factor levels	Weighted median	26	0.0763078	0.0566446	0.177938	-0.0347157	0.187331	1.07929	0.96588	1.20603
GCST90274819	9VNxYI	Allergic rhinitis	Leukemia inhibitory factor levels	Inverse variance weighted	26	0.0124883	0.0404367	0.757447	-0.0667676	0.0917441	1.01257	0.935413	1.09608
GCST90274819	9VNxYI	Allergic rhinitis	Leukemia inhibitory factor levels	Simple mode	26	0.115139	0.101683	0.268236	-0.0841588	0.314437	1.12203	0.919285	1.36949
GCST90274819	9VNxYI	Allergic rhinitis	Leukemia inhibitory factor levels	Weighted mode	26	0.115139	0.0817522	0.171331	-0.0450952	0.275374	1.12203	0.955906	1.31702
GCST90274820	9VNxYI	Allergic rhinitis	Leukemia inhibitory factor receptor levels	MR Egger	25	0.169009	0.0922787	0.0800094	-0.0118573	0.349875	1.18413	0.988213	1.41889
GCST90274820	9VNxYI	Allergic rhinitis	Leukemia inhibitory factor receptor levels	Weighted median	25	0.00667474	0.0544946	0.902515	-0.100135	0.113484	1.0067	0.904716	1.12017
GCST90274820	9VNxYI	Allergic rhinitis	Leukemia inhibitory factor receptor levels	Inverse variance weighted	25	-0.000751813	0.043112	0.986087	-0.0852513	0.0837476	0.999248	0.918282	1.08735
GCST90274820	9VNxYI	Allergic rhinitis	Leukemia inhibitory factor receptor levels	Simple mode	25	-0.0578868	0.11589	0.621977	-0.285031	0.169257	0.943757	0.751991	1.18443
GCST90274820	9VNxYI	Allergic rhinitis	Leukemia inhibitory factor receptor levels	Weighted mode	25	-0.0670999	0.106734	0.535507	-0.276299	0.142099	0.935102	0.758586	1.15269
GCST90274821	9VNxYI	Allergic rhinitis	Monocyte chemoattractant protein-1 levels	MR Egger	29	-0.0303441	0.0532709	0.573646	-0.134755	0.0740669	0.970112	0.87393	1.07688
GCST90274821	9VNxYI	Allergic rhinitis	Monocyte chemoattractant protein-1 levels	Weighted median	29	0.0336569	0.0421697	0.424794	-0.0489956	0.116309	1.03423	0.952185	1.12334
GCST90274821	9VNxYI	Allergic rhinitis	Monocyte chemoattractant protein-1 levels	Inverse variance weighted	29	0.0144244	0.030981	0.641511	-0.0462985	0.0751472	1.01453	0.954757	1.07804
GCST90274821	9VNxYI	Allergic rhinitis	Monocyte chemoattractant protein-1 levels	Simple mode	29	0.0603959	0.076322	0.435404	-0.0891952	0.209987	1.06226	0.914667	1.23366
GCST90274821	9VNxYI	Allergic rhinitis	Monocyte chemoattractant protein-1 levels	Weighted mode	29	0.0275879	0.0444462	0.539814	-0.0595265	0.114702	1.02797	0.942211	1.12154
GCST90274822	9VNxYI	Allergic rhinitis	Monocyte chemoattractant protein 2 levels	MR Egger	39	0.033287	0.0335983	0.32825	-0.0325657	0.0991398	1.03385	0.967959	1.10422
GCST90274822	9VNxYI	Allergic rhinitis	Monocyte chemoattractant protein 2 levels	Weighted median	39	0.0222984	0.0301764	0.459945	-0.0368472	0.0814441	1.02255	0.963823	1.08485
GCST90274822	9VNxYI	Allergic rhinitis	Monocyte chemoattractant protein 2 levels	Inverse variance weighted	39	0.00559441	0.0251488	0.823962	-0.0436971	0.054886	1.00561	0.957244	1.05642
GCST90274822	9VNxYI	Allergic rhinitis	Monocyte chemoattractant protein 2 levels	Simple mode	39	0.0933475	0.0869393	0.289724	-0.0770535	0.263749	1.09784	0.92584	1.3018
GCST90274822	9VNxYI	Allergic rhinitis	Monocyte chemoattractant protein 2 levels	Weighted mode	39	0.0218609	0.0271454	0.425642	-0.031344	0.0750658	1.0221	0.969142	1.07796
GCST90274823	9VNxYI	Allergic rhinitis	Monocyte chemoattractant protein-3 levels	MR Egger	26	-0.0827369	0.0979821	0.40678	-0.274782	0.109308	0.920593	0.759738	1.11551
GCST90274823	9VNxYI	Allergic rhinitis	Monocyte chemoattractant protein-3 levels	Weighted median	26	0.00177183	0.0533748	0.973518	-0.102843	0.106386	1.00177	0.902269	1.11225
GCST90274823	9VNxYI	Allergic rhinitis	Monocyte chemoattractant protein-3 levels	Inverse variance weighted	26	0.061716	0.0449812	0.170052	-0.0264473	0.149879	1.06366	0.973899	1.16169
GCST90274823	9VNxYI	Allergic rhinitis	Monocyte chemoattractant protein-3 levels	Simple mode	26	0.184534	0.113157	0.115471	-0.0372528	0.406321	1.20266	0.963433	1.50128
GCST90274823	9VNxYI	Allergic rhinitis	Monocyte chemoattractant protein-3 levels	Weighted mode	26	0.0220597	0.0686904	0.750769	-0.112574	0.156693	1.0223	0.893532	1.16964
GCST90274824	9VNxYI	Allergic rhinitis	Monocyte chemoattractant protein-4 levels	MR Egger	27	0.019769	0.0701838	0.780512	-0.117791	0.157329	1.01997	0.888882	1.17038
GCST90274824	9VNxYI	Allergic rhinitis	Monocyte chemoattractant protein-4 levels	Weighted median	27	0.0467151	0.0483922	0.334373	-0.0481336	0.141564	1.04782	0.953006	1.15207
GCST90274824	9VNxYI	Allergic rhinitis	Monocyte chemoattractant protein-4 levels	Inverse variance weighted	27	0.0478696	0.0348226	0.169234	-0.0203828	0.116122	1.04903	0.979824	1.12313
GCST90274824	9VNxYI	Allergic rhinitis	Monocyte chemoattractant protein-4 levels	Simple mode	27	0.112522	0.0834044	0.188935	-0.050951	0.275994	1.1191	0.950325	1.31784
GCST90274824	9VNxYI	Allergic rhinitis	Monocyte chemoattractant protein-4 levels	Weighted mode	27	0.0497691	0.0561079	0.383197	-0.0602023	0.159741	1.05103	0.941574	1.17321
GCST90274825	9VNxYI	Allergic rhinitis	Macrophage inflammatory protein 1a levels	MR Egger	19	0.0384427	0.0698404	0.58918	-0.0984445	0.17533	1.03919	0.906246	1.19164
GCST90274825	9VNxYI	Allergic rhinitis	Macrophage inflammatory protein 1a levels	Weighted median	19	0.0127166	0.0399877	0.750476	-0.0656593	0.0910924	1.0128	0.93645	1.09537
GCST90274825	9VNxYI	Allergic rhinitis	Macrophage inflammatory protein 1a levels	Inverse variance weighted	19	-0.00409648	0.0439254	0.925697	-0.0901903	0.0819973	0.995912	0.913757	1.08545
GCST90274825	9VNxYI	Allergic rhinitis	Macrophage inflammatory protein 1a levels	Simple mode	19	0.0600197	0.104336	0.572243	-0.14448	0.264519	1.06186	0.865472	1.3028
GCST90274825	9VNxYI	Allergic rhinitis	Macrophage inflammatory protein 1a levels	Weighted mode	19	0.0191029	0.0423284	0.657162	-0.0638608	0.102067	1.01929	0.938136	1.10746
GCST90274826	9VNxYI	Allergic rhinitis	Matrix metalloproteinase-1 levels	MR Egger	26	0.0689866	0.0723881	0.350085	-0.0728941	0.210867	1.07142	0.929699	1.23475
GCST90274826	9VNxYI	Allergic rhinitis	Matrix metalloproteinase-1 levels	Weighted median	26	0.0195105	0.0560975	0.727993	-0.0904406	0.129462	1.0197	0.913529	1.13822
GCST90274826	9VNxYI	Allergic rhinitis	Matrix metalloproteinase-1 levels	Inverse variance weighted	26	0.00551679	0.0386757	0.886573	-0.0702876	0.0813211	1.00553	0.932126	1.08472
GCST90274826	9VNxYI	Allergic rhinitis	Matrix metalloproteinase-1 levels	Simple mode	26	-0.00345224	0.0912935	0.970136	-0.182388	0.175483	0.996554	0.833278	1.19182
GCST90274826	9VNxYI	Allergic rhinitis	Matrix metalloproteinase-1 levels	Weighted mode	26	0.0192171	0.0699966	0.785923	-0.117976	0.15641	1.0194	0.888717	1.16931
GCST90274827	9VNxYI	Allergic rhinitis	Matrix metalloproteinase-10 levels	MR Egger	23	-0.00736905	0.0731908	0.920757	-0.150823	0.136085	0.992658	0.86	1.14578
GCST90274827	9VNxYI	Allergic rhinitis	Matrix metalloproteinase-10 levels	Weighted median	23	-0.00639056	0.0509689	0.900221	-0.10629	0.0935085	0.99363	0.899164	1.09802
GCST90274827	9VNxYI	Allergic rhinitis	Matrix metalloproteinase-10 levels	Inverse variance weighted	23	0.0270062	0.0447191	0.545905	-0.0606432	0.114656	1.02737	0.941159	1.12149
GCST90274827	9VNxYI	Allergic rhinitis	Matrix metalloproteinase-10 levels	Simple mode	23	0.0112631	0.0763321	0.884039	-0.138348	0.160874	1.01133	0.870796	1.17454
GCST90274827	9VNxYI	Allergic rhinitis	Matrix metalloproteinase-10 levels	Weighted mode	23	-0.0047933	0.0462476	0.918391	-0.0954386	0.085852	0.995218	0.908974	1.08965
GCST90274828	9VNxYI	Allergic rhinitis	Neurturin levels	MR Egger	26	-0.023877	0.0664073	0.722325	-0.154035	0.106281	0.976406	0.857242	1.11213
GCST90274828	9VNxYI	Allergic rhinitis	Neurturin levels	Weighted median	26	-0.0347342	0.0491528	0.479779	-0.131074	0.0616052	0.965862	0.877153	1.06354
GCST90274828	9VNxYI	Allergic rhinitis	Neurturin levels	Inverse variance weighted	26	0.0162975	0.0355922	0.647027	-0.0534631	0.0860582	1.01643	0.947941	1.08987
GCST90274828	9VNxYI	Allergic rhinitis	Neurturin levels	Simple mode	26	-0.0298854	0.0874762	0.735477	-0.201339	0.141568	0.970557	0.817635	1.15208
GCST90274828	9VNxYI	Allergic rhinitis	Neurturin levels	Weighted mode	26	-0.0699645	0.07291	0.346446	-0.212868	0.0729392	0.932427	0.808263	1.07567
GCST90274829	9VNxYI	Allergic rhinitis	Neurotrophin-3 levels	MR Egger	31	-0.0453771	0.095056	0.636675	-0.231687	0.140933	0.955637	0.793194	1.15135
GCST90274829	9VNxYI	Allergic rhinitis	Neurotrophin-3 levels	Weighted median	31	-0.0482778	0.0580585	0.40567	-0.162072	0.0655168	0.952869	0.85038	1.06771
GCST90274829	9VNxYI	Allergic rhinitis	Neurotrophin-3 levels	Inverse variance weighted	31	-0.00546495	0.0460688	0.905572	-0.0957597	0.0848298	0.99455	0.908682	1.08853
GCST90274829	9VNxYI	Allergic rhinitis	Neurotrophin-3 levels	Simple mode	31	-0.042343	0.113817	0.712488	-0.265424	0.180738	0.958541	0.76688	1.1981
GCST90274829	9VNxYI	Allergic rhinitis	Neurotrophin-3 levels	Weighted mode	31	-0.042343	0.090863	0.644575	-0.220435	0.135749	0.958541	0.80217	1.14539
GCST90274830	9VNxYI	Allergic rhinitis	Osteoprotegerin levels	MR Egger	27	-0.0284005	0.0779355	0.718616	-0.181154	0.124353	0.971999	0.834307	1.13242
GCST90274830	9VNxYI	Allergic rhinitis	Osteoprotegerin levels	Weighted median	27	0.0835695	0.0578037	0.148248	-0.0297257	0.196865	1.08716	0.970712	1.21758
GCST90274830	9VNxYI	Allergic rhinitis	Osteoprotegerin levels	Inverse variance weighted	27	0.0462234	0.03773	0.220533	-0.0277273	0.120174	1.04731	0.972654	1.12769
GCST90274830	9VNxYI	Allergic rhinitis	Osteoprotegerin levels	Simple mode	27	0.0982316	0.10506	0.358389	-0.107686	0.304149	1.10322	0.89791	1.35547
GCST90274830	9VNxYI	Allergic rhinitis	Osteoprotegerin levels	Weighted mode	27	0.10727	0.0777059	0.1792	-0.0450339	0.259573	1.11323	0.955965	1.29638
GCST90274831	9VNxYI	Allergic rhinitis	Oncostatin-M levels	MR Egger	23	0.0515397	0.108086	0.638402	-0.16031	0.263389	1.05289	0.85188	1.30133
GCST90274831	9VNxYI	Allergic rhinitis	Oncostatin-M levels	Weighted median	23	0.0303553	0.0650367	0.640685	-0.0971166	0.157827	1.03082	0.90745	1.17096
GCST90274831	9VNxYI	Allergic rhinitis	Oncostatin-M levels	Inverse variance weighted	23	-0.0374259	0.0510248	0.463262	-0.137434	0.0625826	0.963266	0.871591	1.06458
GCST90274831	9VNxYI	Allergic rhinitis	Oncostatin-M levels	Simple mode	23	0.0593023	0.131502	0.656431	-0.198441	0.317046	1.0611	0.820008	1.37307
GCST90274831	9VNxYI	Allergic rhinitis	Oncostatin-M levels	Weighted mode	23	0.0412039	0.111086	0.714246	-0.176525	0.258933	1.04206	0.838178	1.29555
GCST90274832	9VNxYI	Allergic rhinitis	Programmed cell death 1 ligand 1 levels	MR Egger	23	0.148161	0.100431	0.15498	-0.0486834	0.345006	1.1597	0.952483	1.412
GCST90274832	9VNxYI	Allergic rhinitis	Programmed cell death 1 ligand 1 levels	Weighted median	23	0.0558825	0.0591043	0.344409	-0.0599619	0.171727	1.05747	0.9418	1.18735
GCST90274832	9VNxYI	Allergic rhinitis	Programmed cell death 1 ligand 1 levels	Inverse variance weighted	23	-0.00689917	0.0438017	0.874843	-0.0927504	0.0789521	0.993125	0.911421	1.08215
GCST90274832	9VNxYI	Allergic rhinitis	Programmed cell death 1 ligand 1 levels	Simple mode	23	0.0688714	0.0911495	0.457911	-0.109782	0.247524	1.0713	0.89603	1.28085
GCST90274832	9VNxYI	Allergic rhinitis	Programmed cell death 1 ligand 1 levels	Weighted mode	23	0.0716901	0.0653936	0.28481	-0.0564814	0.199862	1.07432	0.945084	1.22123
GCST90274833	9VNxYI	Allergic rhinitis	Stem cell factor levels	MR Egger	41	-0.0568601	0.0591775	0.342552	-0.172848	0.0591278	0.944726	0.841266	1.06091
GCST90274833	9VNxYI	Allergic rhinitis	Stem cell factor levels	Weighted median	41	-0.0420519	0.0468368	0.369271	-0.133852	0.0497482	0.95882	0.87472	1.05101
GCST90274833	9VNxYI	Allergic rhinitis	Stem cell factor levels	Inverse variance weighted	41	-0.0397141	0.0283266	0.160912	-0.0952342	0.0158059	0.961064	0.90916	1.01593
GCST90274833	9VNxYI	Allergic rhinitis	Stem cell factor levels	Simple mode	41	-0.0361269	0.0857712	0.675863	-0.204238	0.131985	0.964518	0.815268	1.14109
GCST90274833	9VNxYI	Allergic rhinitis	Stem cell factor levels	Weighted mode	41	-0.0428501	0.0524913	0.419148	-0.145733	0.0600328	0.958055	0.864388	1.06187
GCST90274834	9VNxYI	Allergic rhinitis	SIR2-like protein 2 levels	MR Egger	19	0.122525	0.128152	0.352428	-0.128653	0.373703	1.13035	0.879279	1.4531
GCST90274834	9VNxYI	Allergic rhinitis	SIR2-like protein 2 levels	Weighted median	19	0.144035	0.0733357	0.0495247	0.000296724	0.287773	1.15492	1.0003	1.33345
GCST90274834	9VNxYI	Allergic rhinitis	SIR2-like protein 2 levels	Inverse variance weighted	19	0.0743073	0.0584942	0.203965	-0.0403414	0.188956	1.07714	0.960461	1.20799
GCST90274834	9VNxYI	Allergic rhinitis	SIR2-like protein 2 levels	Simple mode	19	0.236905	0.16442	0.166796	-0.0853583	0.559169	1.26732	0.918183	1.74922
GCST90274834	9VNxYI	Allergic rhinitis	SIR2-like protein 2 levels	Weighted mode	19	0.217753	0.141734	0.141843	-0.0600449	0.495551	1.24328	0.941722	1.6414
GCST90274835	9VNxYI	Allergic rhinitis	Signaling lymphocytic activation molecule levels	MR Egger	35	-0.0190964	0.0910877	0.835231	-0.197628	0.159436	0.981085	0.820675	1.17285
GCST90274835	9VNxYI	Allergic rhinitis	Signaling lymphocytic activation molecule levels	Weighted median	35	0.00306293	0.0544517	0.955142	-0.103662	0.109788	1.00307	0.90153	1.11604
GCST90274835	9VNxYI	Allergic rhinitis	Signaling lymphocytic activation molecule levels	Inverse variance weighted	35	-0.00209889	0.0432696	0.961312	-0.0869074	0.0827096	0.997903	0.916762	1.08623
GCST90274835	9VNxYI	Allergic rhinitis	Signaling lymphocytic activation molecule levels	Simple mode	35	-0.013144	0.100235	0.896444	-0.209605	0.183317	0.986942	0.810905	1.20119
GCST90274835	9VNxYI	Allergic rhinitis	Signaling lymphocytic activation molecule levels	Weighted mode	35	-0.00350833	0.0624338	0.955517	-0.125879	0.118862	0.996498	0.881722	1.12621
GCST90274836	9VNxYI	Allergic rhinitis	Sulfotransferase 1A1 levels	MR Egger	34	0.0576523	0.069337	0.411864	-0.0782481	0.193553	1.05935	0.924735	1.21355
GCST90274836	9VNxYI	Allergic rhinitis	Sulfotransferase 1A1 levels	Weighted median	34	-0.00733517	0.0420731	0.861596	-0.0897985	0.0751282	0.992692	0.914115	1.07802
GCST90274836	9VNxYI	Allergic rhinitis	Sulfotransferase 1A1 levels	Inverse variance weighted	34	-0.0116328	0.0290981	0.689319	-0.068665	0.0453994	0.988435	0.933639	1.04645
GCST90274836	9VNxYI	Allergic rhinitis	Sulfotransferase 1A1 levels	Simple mode	34	0.0798157	0.0875857	0.368753	-0.0918523	0.251484	1.08309	0.91224	1.28593
GCST90274836	9VNxYI	Allergic rhinitis	Sulfotransferase 1A1 levels	Weighted mode	34	0.057817	0.060506	0.346243	-0.0607747	0.176409	1.05952	0.941035	1.19293
GCST90274837	9VNxYI	Allergic rhinitis	STAM binding protein levels	MR Egger	20	-0.0149538	0.136942	0.914254	-0.283361	0.253453	0.985157	0.753248	1.28847
GCST90274837	9VNxYI	Allergic rhinitis	STAM binding protein levels	Weighted median	20	0.0190183	0.0736917	0.796346	-0.125417	0.163454	1.0192	0.882129	1.17757
GCST90274837	9VNxYI	Allergic rhinitis	STAM binding protein levels	Inverse variance weighted	20	-0.0348668	0.0528088	0.509096	-0.138372	0.0686384	0.965734	0.870775	1.07105
GCST90274837	9VNxYI	Allergic rhinitis	STAM binding protein levels	Simple mode	20	0.0773885	0.129756	0.557937	-0.176933	0.33171	1.08046	0.837836	1.39335
GCST90274837	9VNxYI	Allergic rhinitis	STAM binding protein levels	Weighted mode	20	0.0739664	0.108495	0.503625	-0.138684	0.286617	1.07677	0.870503	1.33191
GCST90274838	9VNxYI	Allergic rhinitis	Transforming growth factor-alpha levels	MR Egger	27	0.0495028	0.156322	0.754122	-0.256889	0.355894	1.05075	0.773454	1.42746
GCST90274838	9VNxYI	Allergic rhinitis	Transforming growth factor-alpha levels	Weighted median	27	-0.076127	0.0682594	0.264739	-0.209915	0.0576614	0.926699	0.810653	1.05936
GCST90274838	9VNxYI	Allergic rhinitis	Transforming growth factor-alpha levels	Inverse variance weighted	27	-0.083761	0.0682648	0.219822	-0.21756	0.0500381	0.919651	0.804479	1.05131
GCST90274838	9VNxYI	Allergic rhinitis	Transforming growth factor-alpha levels	Simple mode	27	-0.0841383	0.127895	0.516406	-0.334813	0.166537	0.919304	0.715472	1.18121
GCST90274838	9VNxYI	Allergic rhinitis	Transforming growth factor-alpha levels	Weighted mode	27	-0.0698971	0.109932	0.53045	-0.285364	0.145569	0.93249	0.751741	1.1567
GCST90274839	9VNxYI	Allergic rhinitis	Tumor necrosis factor levels	MR Egger	26	-0.154277	0.119547	0.209169	-0.38859	0.0800362	0.857035	0.678012	1.08333
GCST90274839	9VNxYI	Allergic rhinitis	Tumor necrosis factor levels	Weighted median	26	-0.0277899	0.0628654	0.65845	-0.151006	0.0954262	0.972593	0.859843	1.10013
GCST90274839	9VNxYI	Allergic rhinitis	Tumor necrosis factor levels	Inverse variance weighted	26	-0.0436343	0.0464743	0.347787	-0.134724	0.0474554	0.957304	0.873957	1.0486
GCST90274839	9VNxYI	Allergic rhinitis	Tumor necrosis factor levels	Simple mode	26	0.00535683	0.123419	0.965725	-0.236544	0.247258	1.00537	0.789351	1.28051
GCST90274839	9VNxYI	Allergic rhinitis	Tumor necrosis factor levels	Weighted mode	26	-0.0176567	0.104666	0.867394	-0.222802	0.187489	0.982498	0.800273	1.20622
GCST90274840	9VNxYI	Allergic rhinitis	TNF-beta levels	MR Egger	36	-0.057776	0.0414982	0.172885	-0.139112	0.0235603	0.943861	0.87013	1.02384
GCST90274840	9VNxYI	Allergic rhinitis	TNF-beta levels	Weighted median	36	-0.0682004	0.029467	0.0206419	-0.125956	-0.0104452	0.934073	0.881654	0.989609
GCST90274840	9VNxYI	Allergic rhinitis	TNF-beta levels	Inverse variance weighted	36	-0.0192986	0.0270696	0.475894	-0.0723551	0.033758	0.980886	0.930201	1.03433
GCST90274840	9VNxYI	Allergic rhinitis	TNF-beta levels	Simple mode	36	0.0182406	0.0926462	0.845057	-0.163346	0.199827	1.01841	0.849297	1.22119
GCST90274840	9VNxYI	Allergic rhinitis	TNF-beta levels	Weighted mode	36	-0.0560052	0.0289674	0.0613101	-0.112781	0.000771027	0.945534	0.893346	1.00077
GCST90274841	9VNxYI	Allergic rhinitis	Tumor necrosis factor receptor superfamily member 9 levels	MR Egger	34	-0.0491331	0.106511	0.647705	-0.257894	0.159628	0.952054	0.772677	1.17307
GCST90274841	9VNxYI	Allergic rhinitis	Tumor necrosis factor receptor superfamily member 9 levels	Weighted median	34	0.0533887	0.0516145	0.300961	-0.0477756	0.154553	1.05484	0.953348	1.16714
GCST90274841	9VNxYI	Allergic rhinitis	Tumor necrosis factor receptor superfamily member 9 levels	Inverse variance weighted	34	0.0015822	0.0486684	0.974066	-0.0938078	0.0969722	1.00158	0.910458	1.10183
GCST90274841	9VNxYI	Allergic rhinitis	Tumor necrosis factor receptor superfamily member 9 levels	Simple mode	34	0.0790101	0.0888077	0.38008	-0.0950529	0.253073	1.08222	0.909325	1.28798
GCST90274841	9VNxYI	Allergic rhinitis	Tumor necrosis factor receptor superfamily member 9 levels	Weighted mode	34	0.0706516	0.0742497	0.348248	-0.0748779	0.216181	1.07321	0.927857	1.24133
GCST90274842	9VNxYI	Allergic rhinitis	Tumor necrosis factor ligand superfamily member 14 levels	MR Egger	33	-0.0452296	0.0498841	0.371563	-0.143002	0.0525432	0.955778	0.866752	1.05395
GCST90274842	9VNxYI	Allergic rhinitis	Tumor necrosis factor ligand superfamily member 14 levels	Weighted median	33	-0.0194002	0.0488357	0.69118	-0.115118	0.0763179	0.980787	0.891261	1.07931
GCST90274842	9VNxYI	Allergic rhinitis	Tumor necrosis factor ligand superfamily member 14 levels	Inverse variance weighted	33	-0.00131563	0.0302204	0.965276	-0.0605477	0.0579164	0.998685	0.941249	1.05963
GCST90274842	9VNxYI	Allergic rhinitis	Tumor necrosis factor ligand superfamily member 14 levels	Simple mode	33	0.0250746	0.0837422	0.766551	-0.13906	0.189209	1.02539	0.870176	1.20829
GCST90274842	9VNxYI	Allergic rhinitis	Tumor necrosis factor ligand superfamily member 14 levels	Weighted mode	33	-0.0131129	0.0464744	0.779642	-0.104203	0.0779768	0.986973	0.901043	1.0811
GCST90274843	9VNxYI	Allergic rhinitis	TNF-related apoptosis-inducing ligand levels	MR Egger	35	0.0381283	0.0399923	0.347324	-0.0402566	0.116513	1.03886	0.960543	1.12357
GCST90274843	9VNxYI	Allergic rhinitis	TNF-related apoptosis-inducing ligand levels	Weighted median	35	0.0111868	0.0351287	0.750142	-0.0576654	0.080039	1.01125	0.943966	1.08333
GCST90274843	9VNxYI	Allergic rhinitis	TNF-related apoptosis-inducing ligand levels	Inverse variance weighted	35	-0.0153325	0.0247127	0.534974	-0.0637695	0.0331044	0.984784	0.938221	1.03366
GCST90274843	9VNxYI	Allergic rhinitis	TNF-related apoptosis-inducing ligand levels	Simple mode	35	0.0830804	0.0675264	0.227015	-0.0492714	0.215432	1.08663	0.951923	1.2404
GCST90274843	9VNxYI	Allergic rhinitis	TNF-related apoptosis-inducing ligand levels	Weighted mode	35	0.0186506	0.0359012	0.606779	-0.0517157	0.089017	1.01883	0.949599	1.0931
GCST90274844	9VNxYI	Allergic rhinitis	TNF-related activation-induced cytokine levels	MR Egger	47	0.0641285	0.0638818	0.320813	-0.0610797	0.189337	1.06623	0.940748	1.20845
GCST90274844	9VNxYI	Allergic rhinitis	TNF-related activation-induced cytokine levels	Weighted median	47	0.00384939	0.0425445	0.927906	-0.0795379	0.0872367	1.00386	0.923543	1.09115
GCST90274844	9VNxYI	Allergic rhinitis	TNF-related activation-induced cytokine levels	Inverse variance weighted	47	0.0149208	0.0318433	0.639377	-0.047492	0.0773336	1.01503	0.953618	1.0804
GCST90274844	9VNxYI	Allergic rhinitis	TNF-related activation-induced cytokine levels	Simple mode	47	-0.0096739	0.0774492	0.901142	-0.161474	0.142126	0.990373	0.850888	1.15272
GCST90274844	9VNxYI	Allergic rhinitis	TNF-related activation-induced cytokine levels	Weighted mode	47	-0.0096739	0.0488593	0.843921	-0.105438	0.0860903	0.990373	0.89993	1.0899
GCST90274845	9VNxYI	Allergic rhinitis	Thymic stromal lymphopoietin levels	MR Egger	21	0.0875459	0.108629	0.430261	-0.125366	0.300458	1.09149	0.882174	1.35048
GCST90274845	9VNxYI	Allergic rhinitis	Thymic stromal lymphopoietin levels	Weighted median	21	-0.0481391	0.0641897	0.453284	-0.173951	0.0776726	0.953001	0.840338	1.08077
GCST90274845	9VNxYI	Allergic rhinitis	Thymic stromal lymphopoietin levels	Inverse variance weighted	21	-0.000415063	0.0459361	0.992791	-0.0904497	0.0896196	0.999585	0.91352	1.09376
GCST90274845	9VNxYI	Allergic rhinitis	Thymic stromal lymphopoietin levels	Simple mode	21	-0.0834387	0.111988	0.464895	-0.302934	0.136057	0.919947	0.738648	1.14575
GCST90274845	9VNxYI	Allergic rhinitis	Thymic stromal lymphopoietin levels	Weighted mode	21	-0.0883086	0.0989983	0.382988	-0.282345	0.105728	0.915478	0.754013	1.11152
GCST90274846	9VNxYI	Allergic rhinitis	Tumor necrosis factor ligand superfamily member 12 levels	MR Egger	43	0.0583084	0.0760905	0.447886	-0.0908291	0.207446	1.06004	0.913174	1.23053
GCST90274846	9VNxYI	Allergic rhinitis	Tumor necrosis factor ligand superfamily member 12 levels	Weighted median	43	0.0129524	0.0483887	0.78895	-0.0818894	0.107794	1.01304	0.921374	1.11382
GCST90274846	9VNxYI	Allergic rhinitis	Tumor necrosis factor ligand superfamily member 12 levels	Inverse variance weighted	43	0.0280354	0.0360786	0.437122	-0.0426787	0.0987494	1.02843	0.958219	1.10379
GCST90274846	9VNxYI	Allergic rhinitis	Tumor necrosis factor ligand superfamily member 12 levels	Simple mode	43	0.056163	0.0868788	0.521504	-0.11412	0.226445	1.05777	0.892151	1.25413
GCST90274846	9VNxYI	Allergic rhinitis	Tumor necrosis factor ligand superfamily member 12 levels	Weighted mode	43	0.0312451	0.0580005	0.592935	-0.0824358	0.144926	1.03174	0.920871	1.15595
GCST90274847	9VNxYI	Allergic rhinitis	Urokinase-type plasminogen activator levels	MR Egger	40	0.0746677	0.0843901	0.381833	-0.0907369	0.240072	1.07753	0.913258	1.27134
GCST90274847	9VNxYI	Allergic rhinitis	Urokinase-type plasminogen activator levels	Weighted median	40	-0.00483679	0.0496527	0.922399	-0.102156	0.0924825	0.995175	0.902889	1.09689
GCST90274847	9VNxYI	Allergic rhinitis	Urokinase-type plasminogen activator levels	Inverse variance weighted	40	0.0256615	0.0357388	0.472739	-0.0443865	0.0957096	1.02599	0.956584	1.10044
GCST90274847	9VNxYI	Allergic rhinitis	Urokinase-type plasminogen activator levels	Simple mode	40	0.00644784	0.0951198	0.946302	-0.179987	0.192883	1.00647	0.835281	1.21274
GCST90274847	9VNxYI	Allergic rhinitis	Urokinase-type plasminogen activator levels	Weighted mode	40	0.0468362	0.0780295	0.551821	-0.106102	0.199774	1.04795	0.899333	1.22113
GCST90274848	9VNxYI	Allergic rhinitis	Vascular endothelial growth factor A levels	MR Egger	31	-0.0838066	0.0558616	0.144359	-0.193295	0.0256822	0.919609	0.824238	1.02601
GCST90274848	9VNxYI	Allergic rhinitis	Vascular endothelial growth factor A levels	Weighted median	31	-0.0299048	0.0336176	0.373702	-0.0957953	0.0359856	0.970538	0.90865	1.03664
GCST90274848	9VNxYI	Allergic rhinitis	Vascular endothelial growth factor A levels	Inverse variance weighted	31	-0.019416	0.0348233	0.577147	-0.0876697	0.0488377	0.980771	0.916063	1.05005
GCST90274848	9VNxYI	Allergic rhinitis	Vascular endothelial growth factor A levels	Simple mode	31	0.02539	0.0979409	0.797222	-0.166574	0.217354	1.02572	0.84656	1.24278
GCST90274848	9VNxYI	Allergic rhinitis	Vascular endothelial growth factor A levels	Weighted mode	31	-0.0214162	0.0346043	0.540661	-0.0892406	0.0464082	0.978811	0.914625	1.0475
