# Supplementary material for: Metabolic biomarkers mediate allergic rhinitis via circulating inflammatory proteins: Evidence from a Mendelian randomization study
Source: Braz J Otorhinolaryngol. 2025 Jun 25;91(5):101658. doi: 10.1016/j.bjorl.2025.101658 (PMC12246841; doi:10.1016/j.bjorl.2025.101658)
Supplement: Supplementary file 5 [file mmc5.xlsx]

## Sheet: Heterogeneity
Table S4.1 Heterogeneity analysis of the CIPs on AR
id.exposure	id.outcome	outcome	exposure	method	Q	Q_df	Q_pval
GCST90274758	9VNxYI	Allergic rhinitis	Eukaryotic translation initiation factor 4E-binding protein 1 levels	MR Egger	15.924	15	0.387117
GCST90274758	9VNxYI	Allergic rhinitis	Eukaryotic translation initiation factor 4E-binding protein 1 levels	Inverse variance weighted	16.5208	16	0.41724
GCST90274759	9VNxYI	Allergic rhinitis	Adenosine Deaminase levels	MR Egger	19.297	21	0.566095
GCST90274759	9VNxYI	Allergic rhinitis	Adenosine Deaminase levels	Inverse variance weighted	19.8643	22	0.591527
GCST90274760	9VNxYI	Allergic rhinitis	Artemin levels	MR Egger	22.3083	29	0.807202
GCST90274760	9VNxYI	Allergic rhinitis	Artemin levels	Inverse variance weighted	24.2887	30	0.758808
GCST90274761	9VNxYI	Allergic rhinitis	Axin-1 levels	MR Egger	9.38826	11	0.586101
GCST90274761	9VNxYI	Allergic rhinitis	Axin-1 levels	Inverse variance weighted	11.1277	12	0.518012
GCST90274762	9VNxYI	Allergic rhinitis	beta-nerve growth factor levels	MR Egger	39.4092	33	0.205004
GCST90274762	9VNxYI	Allergic rhinitis	beta-nerve growth factor levels	Inverse variance weighted	43.8805	34	0.119458
GCST90274763	9VNxYI	Allergic rhinitis	Caspase 8 levels	MR Egger	23.6343	20	0.258732
GCST90274763	9VNxYI	Allergic rhinitis	Caspase 8 levels	Inverse variance weighted	25.0933	21	0.243148
GCST90274764	9VNxYI	Allergic rhinitis	Eotaxin levels	MR Egger	43.1516	24	0.009558
GCST90274764	9VNxYI	Allergic rhinitis	Eotaxin levels	Inverse variance weighted	44.7375	25	0.00895725
GCST90274765	9VNxYI	Allergic rhinitis	C-C motif chemokine 19 levels	MR Egger	24.5682	31	0.786692
GCST90274765	9VNxYI	Allergic rhinitis	C-C motif chemokine 19 levels	Inverse variance weighted	26.0572	32	0.761072
GCST90274766	9VNxYI	Allergic rhinitis	C-C motif chemokine 20 levels	MR Egger	34.5611	31	0.301521
GCST90274766	9VNxYI	Allergic rhinitis	C-C motif chemokine 20 levels	Inverse variance weighted	34.7127	32	0.339863
GCST90274767	9VNxYI	Allergic rhinitis	C-C motif chemokine 23 levels	MR Egger	8.24083	28	0.999896
GCST90274767	9VNxYI	Allergic rhinitis	C-C motif chemokine 23 levels	Inverse variance weighted	8.27108	29	0.999944
GCST90274768	9VNxYI	Allergic rhinitis	C-C motif chemokine 25 levels	MR Egger	46.8065	29	0.0194771
GCST90274768	9VNxYI	Allergic rhinitis	C-C motif chemokine 25 levels	Inverse variance weighted	47.7326	30	0.0210779
GCST90274769	9VNxYI	Allergic rhinitis	C-C motif chemokine 28 levels	MR Egger	31.2563	34	0.602804
GCST90274769	9VNxYI	Allergic rhinitis	C-C motif chemokine 28 levels	Inverse variance weighted	31.2603	35	0.649307
GCST90274770	9VNxYI	Allergic rhinitis	C-C motif chemokine 4 levels	MR Egger	32.5376	28	0.253189
GCST90274770	9VNxYI	Allergic rhinitis	C-C motif chemokine 4 levels	Inverse variance weighted	33.1182	29	0.272997
GCST90274771	9VNxYI	Allergic rhinitis	Natural killer cell receptor 2B4 levels	MR Egger	53.861	30	0.0047642
GCST90274771	9VNxYI	Allergic rhinitis	Natural killer cell receptor 2B4 levels	Inverse variance weighted	54.7126	31	0.00537891
GCST90274772	9VNxYI	Allergic rhinitis	CD40L receptor levels	MR Egger	33.3688	21	0.0422843
GCST90274772	9VNxYI	Allergic rhinitis	CD40L receptor levels	Inverse variance weighted	34.8887	22	0.0397949
GCST90274773	9VNxYI	Allergic rhinitis	T-cell surface glycoprotein CD5 levels	MR Egger	51.3691	26	0.00215009
GCST90274773	9VNxYI	Allergic rhinitis	T-cell surface glycoprotein CD5 levels	Inverse variance weighted	54.8373	27	0.00120028
GCST90274774	9VNxYI	Allergic rhinitis	T-cell surface glycoprotein CD6 isoform levels	MR Egger	39.7176	23	0.0165276
GCST90274774	9VNxYI	Allergic rhinitis	T-cell surface glycoprotein CD6 isoform levels	Inverse variance weighted	40.2691	24	0.0200065
GCST90274775	9VNxYI	Allergic rhinitis	CUB domain-containing protein 1 levels	MR Egger	34.4827	32	0.349903
GCST90274775	9VNxYI	Allergic rhinitis	CUB domain-containing protein 1 levels	Inverse variance weighted	36.5346	33	0.30786
GCST90274776	9VNxYI	Allergic rhinitis	Macrophage colony-stimulating factor 1 levels	MR Egger	44.7314	26	0.012595
GCST90274776	9VNxYI	Allergic rhinitis	Macrophage colony-stimulating factor 1 levels	Inverse variance weighted	47.9069	27	0.00786409
GCST90274777	9VNxYI	Allergic rhinitis	Cystatin D levels	MR Egger	44.5543	43	0.406179
GCST90274777	9VNxYI	Allergic rhinitis	Cystatin D levels	Inverse variance weighted	46.459	44	0.371373
GCST90274778	9VNxYI	Allergic rhinitis	Fractalkine levels	MR Egger	28.1936	27	0.401042
GCST90274778	9VNxYI	Allergic rhinitis	Fractalkine levels	Inverse variance weighted	29.5361	28	0.385726
GCST90274779	9VNxYI	Allergic rhinitis	C-X-C motif chemokine 1 levels	MR Egger	28.3615	21	0.130194
GCST90274779	9VNxYI	Allergic rhinitis	C-X-C motif chemokine 1 levels	Inverse variance weighted	28.3627	22	0.163971
GCST90274780	9VNxYI	Allergic rhinitis	C-X-C motif chemokine 10 levels	MR Egger	51.1074	31	0.0129448
GCST90274780	9VNxYI	Allergic rhinitis	C-X-C motif chemokine 10 levels	Inverse variance weighted	51.2974	32	0.0166505
GCST90274781	9VNxYI	Allergic rhinitis	C-X-C motif chemokine 11 levels	MR Egger	51.1847	36	0.0482297
GCST90274781	9VNxYI	Allergic rhinitis	C-X-C motif chemokine 11 levels	Inverse variance weighted	51.3399	37	0.0587314
GCST90274782	9VNxYI	Allergic rhinitis	C-X-C motif chemokine 5 levels	MR Egger	30.1866	19	0.0494709
GCST90274782	9VNxYI	Allergic rhinitis	C-X-C motif chemokine 5 levels	Inverse variance weighted	30.518	20	0.0618831
GCST90274783	9VNxYI	Allergic rhinitis	C-X-C motif chemokine 6 levels	MR Egger	25.8628	20	0.170391
GCST90274783	9VNxYI	Allergic rhinitis	C-X-C motif chemokine 6 levels	Inverse variance weighted	27.3565	21	0.159361
GCST90274784	9VNxYI	Allergic rhinitis	C-X-C motif chemokine 9 levels	MR Egger	50.6648	34	0.0329083
GCST90274784	9VNxYI	Allergic rhinitis	C-X-C motif chemokine 9 levels	Inverse variance weighted	50.6736	35	0.0420924
GCST90274785	9VNxYI	Allergic rhinitis	Delta and Notch-like epidermal growth factor-related receptor levels	MR Egger	24.2209	26	0.563334
GCST90274785	9VNxYI	Allergic rhinitis	Delta and Notch-like epidermal growth factor-related receptor levels	Inverse variance weighted	24.2267	27	0.617713
GCST90274786	9VNxYI	Allergic rhinitis	Protein S100-A12 levels	MR Egger	27.5053	21	0.154748
GCST90274786	9VNxYI	Allergic rhinitis	Protein S100-A12 levels	Inverse variance weighted	27.8197	22	0.181735
GCST90274787	9VNxYI	Allergic rhinitis	Fibroblast growth factor 19 levels	MR Egger	23.9887	31	0.811004
GCST90274787	9VNxYI	Allergic rhinitis	Fibroblast growth factor 19 levels	Inverse variance weighted	24.1038	32	0.840633
GCST90274788	9VNxYI	Allergic rhinitis	Fibroblast growth factor 21 levels	MR Egger	40.2142	22	0.0102053
GCST90274788	9VNxYI	Allergic rhinitis	Fibroblast growth factor 21 levels	Inverse variance weighted	42.9174	23	0.00708345
GCST90274789	9VNxYI	Allergic rhinitis	Fibroblast growth factor 23 levels	MR Egger	38.9667	26	0.0491127
GCST90274789	9VNxYI	Allergic rhinitis	Fibroblast growth factor 23 levels	Inverse variance weighted	38.968	27	0.0637843
GCST90274790	9VNxYI	Allergic rhinitis	Fibroblast growth factor 5 levels	MR Egger	23.8842	31	0.815241
GCST90274790	9VNxYI	Allergic rhinitis	Fibroblast growth factor 5 levels	Inverse variance weighted	24.1618	32	0.838499
GCST90274791	9VNxYI	Allergic rhinitis	Fms-related tyrosine kinase 3 ligand levels	MR Egger	55.505	41	0.0647506
GCST90274791	9VNxYI	Allergic rhinitis	Fms-related tyrosine kinase 3 ligand levels	Inverse variance weighted	56.0735	42	0.0718292
GCST90274792	9VNxYI	Allergic rhinitis	Glial cell line-derived neurotrophic factor levels	MR Egger	27.4768	21	0.155623
GCST90274792	9VNxYI	Allergic rhinitis	Glial cell line-derived neurotrophic factor levels	Inverse variance weighted	27.487	22	0.193309
GCST90274793	9VNxYI	Allergic rhinitis	Hepatocyte growth factor levels	MR Egger	28.0107	26	0.357933
GCST90274793	9VNxYI	Allergic rhinitis	Hepatocyte growth factor levels	Inverse variance weighted	28.4141	27	0.389865
GCST90274794	9VNxYI	Allergic rhinitis	Interferon gamma levels	MR Egger	35.6944	17	0.00503689
GCST90274794	9VNxYI	Allergic rhinitis	Interferon gamma levels	Inverse variance weighted	35.9338	18	0.00719506
GCST90274795	9VNxYI	Allergic rhinitis	Interleukin-10 levels	MR Egger	52.703	31	0.00883702
GCST90274795	9VNxYI	Allergic rhinitis	Interleukin-10 levels	Inverse variance weighted	53.4163	32	0.0101665
GCST90274796	9VNxYI	Allergic rhinitis	Interleukin-10 receptor subunit alpha levels	MR Egger	20.7833	17	0.236133
GCST90274796	9VNxYI	Allergic rhinitis	Interleukin-10 receptor subunit alpha levels	Inverse variance weighted	22.1937	18	0.2235
GCST90274797	9VNxYI	Allergic rhinitis	Interleukin-10 receptor subunit beta levels	MR Egger	28.907	24	0.223649
GCST90274797	9VNxYI	Allergic rhinitis	Interleukin-10 receptor subunit beta levels	Inverse variance weighted	29.7606	25	0.233377
GCST90274798	9VNxYI	Allergic rhinitis	Interleukin-12 subunit beta levels	MR Egger	95.7015	32	2.87294e-08
GCST90274798	9VNxYI	Allergic rhinitis	Interleukin-12 subunit beta levels	Inverse variance weighted	97.851	33	2.42373e-08
GCST90274799	9VNxYI	Allergic rhinitis	Interleukin-13 levels	MR Egger	20.3142	22	0.56339
GCST90274799	9VNxYI	Allergic rhinitis	Interleukin-13 levels	Inverse variance weighted	20.4512	23	0.614561
GCST90274800	9VNxYI	Allergic rhinitis	Interleukin-15 receptor subunit alpha levels	MR Egger	30.0857	23	0.146957
GCST90274800	9VNxYI	Allergic rhinitis	Interleukin-15 receptor subunit alpha levels	Inverse variance weighted	30.8247	24	0.158902
GCST90274801	9VNxYI	Allergic rhinitis	Interleukin-17A levels	MR Egger	11.1121	17	0.850678
GCST90274801	9VNxYI	Allergic rhinitis	Interleukin-17A levels	Inverse variance weighted	11.9683	18	0.848867
GCST90274802	9VNxYI	Allergic rhinitis	Interleukin-17C levels	MR Egger	46.1431	31	0.0393005
GCST90274802	9VNxYI	Allergic rhinitis	Interleukin-17C levels	Inverse variance weighted	47.0442	32	0.0420207
GCST90274803	9VNxYI	Allergic rhinitis	Interleukin-18 levels	MR Egger	31.1488	29	0.358443
GCST90274803	9VNxYI	Allergic rhinitis	Interleukin-18 levels	Inverse variance weighted	31.2492	30	0.403232
GCST90274804	9VNxYI	Allergic rhinitis	interleukin-18 receptor 1 levels	MR Egger	52.5993	36	0.0364704
GCST90274804	9VNxYI	Allergic rhinitis	interleukin-18 receptor 1 levels	Inverse variance weighted	58.3325	37	0.0141521
GCST90274805	9VNxYI	Allergic rhinitis	Interleukin-1-alpha levels	MR Egger	34.0012	20	0.0261169
GCST90274805	9VNxYI	Allergic rhinitis	Interleukin-1-alpha levels	Inverse variance weighted	35.4311	21	0.0253069
GCST90274806	9VNxYI	Allergic rhinitis	Interleukin-2 levels	MR Egger	32.1568	20	0.0416561
GCST90274806	9VNxYI	Allergic rhinitis	Interleukin-2 levels	Inverse variance weighted	32.8056	21	0.0484179
GCST90274807	9VNxYI	Allergic rhinitis	Interleukin-20 levels	MR Egger	32.4299	20	0.0389273
GCST90274807	9VNxYI	Allergic rhinitis	Interleukin-20 levels	Inverse variance weighted	33.0812	21	0.0453244
GCST90274808	9VNxYI	Allergic rhinitis	Interleukin-20 receptor subunit alpha levels	MR Egger	23.8901	18	0.158663
GCST90274808	9VNxYI	Allergic rhinitis	Interleukin-20 receptor subunit alpha levels	Inverse variance weighted	24.6966	19	0.170773
GCST90274809	9VNxYI	Allergic rhinitis	Interleukin-22 receptor subunit alpha-1 levels	MR Egger	29.61	17	0.0292986
GCST90274809	9VNxYI	Allergic rhinitis	Interleukin-22 receptor subunit alpha-1 levels	Inverse variance weighted	31.9205	18	0.0224682
GCST90274810	9VNxYI	Allergic rhinitis	Interleukin-24 levels	MR Egger	13.4767	15	0.565528
GCST90274810	9VNxYI	Allergic rhinitis	Interleukin-24 levels	Inverse variance weighted	13.7974	16	0.613804
GCST90274811	9VNxYI	Allergic rhinitis	Interleukin-2 receptor subunit beta levels	MR Egger	19.8464	22	0.592645
GCST90274811	9VNxYI	Allergic rhinitis	Interleukin-2 receptor subunit beta levels	Inverse variance weighted	20.3714	23	0.619415
GCST90274812	9VNxYI	Allergic rhinitis	Interleukin-33 levels	MR Egger	25.5832	21	0.222787
GCST90274812	9VNxYI	Allergic rhinitis	Interleukin-33 levels	Inverse variance weighted	27.3467	22	0.198352
GCST90274813	9VNxYI	Allergic rhinitis	Interleukin-4 levels	MR Egger	18.3895	19	0.496577
GCST90274813	9VNxYI	Allergic rhinitis	Interleukin-4 levels	Inverse variance weighted	19.2658	20	0.504616
GCST90274814	9VNxYI	Allergic rhinitis	Interleukin-5 levels	MR Egger	35.9272	22	0.030916
GCST90274814	9VNxYI	Allergic rhinitis	Interleukin-5 levels	Inverse variance weighted	42.851	23	0.00721291
GCST90274815	9VNxYI	Allergic rhinitis	Interleukin-6 levels	MR Egger	14.9355	11	0.185467
GCST90274815	9VNxYI	Allergic rhinitis	Interleukin-6 levels	Inverse variance weighted	15.0395	12	0.239282
GCST90274816	9VNxYI	Allergic rhinitis	Interleukin-7 levels	MR Egger	23.9621	20	0.244052
GCST90274816	9VNxYI	Allergic rhinitis	Interleukin-7 levels	Inverse variance weighted	25.5051	21	0.225953
GCST90274817	9VNxYI	Allergic rhinitis	Interleukin-8 levels	MR Egger	17.2696	27	0.92426
GCST90274817	9VNxYI	Allergic rhinitis	Interleukin-8 levels	Inverse variance weighted	17.9546	28	0.927288
GCST90274818	9VNxYI	Allergic rhinitis	Latency-associated peptide transforming growth factor beta 1 levels	MR Egger	49.2252	30	0.014907
GCST90274818	9VNxYI	Allergic rhinitis	Latency-associated peptide transforming growth factor beta 1 levels	Inverse variance weighted	49.531	31	0.0186608
GCST90274819	9VNxYI	Allergic rhinitis	Leukemia inhibitory factor levels	MR Egger	24.1079	24	0.455441
GCST90274819	9VNxYI	Allergic rhinitis	Leukemia inhibitory factor levels	Inverse variance weighted	24.2798	25	0.503258
GCST90274820	9VNxYI	Allergic rhinitis	Leukemia inhibitory factor receptor levels	MR Egger	26.2216	23	0.290515
GCST90274820	9VNxYI	Allergic rhinitis	Leukemia inhibitory factor receptor levels	Inverse variance weighted	31.0007	24	0.153763
GCST90274821	9VNxYI	Allergic rhinitis	Monocyte chemoattractant protein-1 levels	MR Egger	31.4686	27	0.252338
GCST90274821	9VNxYI	Allergic rhinitis	Monocyte chemoattractant protein-1 levels	Inverse variance weighted	32.7109	28	0.246552
GCST90274822	9VNxYI	Allergic rhinitis	Monocyte chemoattractant protein 2 levels	MR Egger	46.4009	37	0.138288
GCST90274822	9VNxYI	Allergic rhinitis	Monocyte chemoattractant protein 2 levels	Inverse variance weighted	48.3057	38	0.122108
GCST90274823	9VNxYI	Allergic rhinitis	Monocyte chemoattractant protein-3 levels	MR Egger	36.2653	24	0.0517176
GCST90274823	9VNxYI	Allergic rhinitis	Monocyte chemoattractant protein-3 levels	Inverse variance weighted	40.3567	25	0.0267953
GCST90274824	9VNxYI	Allergic rhinitis	Monocyte chemoattractant protein-4 levels	MR Egger	34.8599	25	0.0907682
GCST90274824	9VNxYI	Allergic rhinitis	Monocyte chemoattractant protein-4 levels	Inverse variance weighted	35.1595	26	0.108243
GCST90274825	9VNxYI	Allergic rhinitis	Macrophage inflammatory protein 1a levels	MR Egger	32.2654	17	0.0139448
GCST90274825	9VNxYI	Allergic rhinitis	Macrophage inflammatory protein 1a levels	Inverse variance weighted	33.4469	18	0.0147278
GCST90274826	9VNxYI	Allergic rhinitis	Matrix metalloproteinase-1 levels	MR Egger	26.2272	24	0.341736
GCST90274826	9VNxYI	Allergic rhinitis	Matrix metalloproteinase-1 levels	Inverse variance weighted	27.4016	25	0.336125
GCST90274827	9VNxYI	Allergic rhinitis	Matrix metalloproteinase-10 levels	MR Egger	34.6606	21	0.0307523
GCST90274827	9VNxYI	Allergic rhinitis	Matrix metalloproteinase-10 levels	Inverse variance weighted	35.2522	22	0.0364573
GCST90274828	9VNxYI	Allergic rhinitis	Neurturin levels	MR Egger	19.7197	24	0.712602
GCST90274828	9VNxYI	Allergic rhinitis	Neurturin levels	Inverse variance weighted	20.2332	25	0.734491
GCST90274829	9VNxYI	Allergic rhinitis	Neurotrophin-3 levels	MR Egger	43.0266	29	0.0452713
GCST90274829	9VNxYI	Allergic rhinitis	Neurotrophin-3 levels	Inverse variance weighted	43.3713	30	0.0543197
GCST90274830	9VNxYI	Allergic rhinitis	Osteoprotegerin levels	MR Egger	23.4077	25	0.553769
GCST90274830	9VNxYI	Allergic rhinitis	Osteoprotegerin levels	Inverse variance weighted	24.6052	26	0.541402
GCST90274831	9VNxYI	Allergic rhinitis	Oncostatin-M levels	MR Egger	32.959	21	0.046674
GCST90274831	9VNxYI	Allergic rhinitis	Oncostatin-M levels	Inverse variance weighted	34.3295	22	0.0454616
GCST90274832	9VNxYI	Allergic rhinitis	Programmed cell death 1 ligand 1 levels	MR Egger	20.3471	21	0.499383
GCST90274832	9VNxYI	Allergic rhinitis	Programmed cell death 1 ligand 1 levels	Inverse variance weighted	23.254	22	0.38751
GCST90274833	9VNxYI	Allergic rhinitis	Stem cell factor levels	MR Egger	39.1823	39	0.4617
GCST90274833	9VNxYI	Allergic rhinitis	Stem cell factor levels	Inverse variance weighted	39.2918	40	0.501961
GCST90274834	9VNxYI	Allergic rhinitis	SIR2-like protein 2 levels	MR Egger	28.5725	17	0.0386775
GCST90274834	9VNxYI	Allergic rhinitis	SIR2-like protein 2 levels	Inverse variance weighted	28.8769	18	0.049905
GCST90274835	9VNxYI	Allergic rhinitis	Signaling lymphocytic activation molecule levels	MR Egger	58.9654	33	0.0035989
GCST90274835	9VNxYI	Allergic rhinitis	Signaling lymphocytic activation molecule levels	Inverse variance weighted	59.0465	34	0.00490001
GCST90274836	9VNxYI	Allergic rhinitis	Sulfotransferase 1A1 levels	MR Egger	28.1984	32	0.659512
GCST90274836	9VNxYI	Allergic rhinitis	Sulfotransferase 1A1 levels	Inverse variance weighted	29.4104	33	0.646554
GCST90274837	9VNxYI	Allergic rhinitis	STAM binding protein levels	MR Egger	21.395	18	0.259954
GCST90274837	9VNxYI	Allergic rhinitis	STAM binding protein levels	Inverse variance weighted	21.4248	19	0.313808
GCST90274838	9VNxYI	Allergic rhinitis	Transforming growth factor-alpha levels	MR Egger	67.2323	25	9.83185e-06
GCST90274838	9VNxYI	Allergic rhinitis	Transforming growth factor-alpha levels	Inverse variance weighted	69.6495	26	7.46084e-06
GCST90274839	9VNxYI	Allergic rhinitis	Tumor necrosis factor levels	MR Egger	28.1182	24	0.255085
GCST90274839	9VNxYI	Allergic rhinitis	Tumor necrosis factor levels	Inverse variance weighted	29.3004	25	0.251556
GCST90274840	9VNxYI	Allergic rhinitis	TNF-beta levels	MR Egger	52.7007	34	0.0213294
GCST90274840	9VNxYI	Allergic rhinitis	TNF-beta levels	Inverse variance weighted	54.9972	35	0.0169635
GCST90274841	9VNxYI	Allergic rhinitis	Tumor necrosis factor receptor superfamily member 9 levels	MR Egger	73.9575	32	3.60887e-05
GCST90274841	9VNxYI	Allergic rhinitis	Tumor necrosis factor receptor superfamily member 9 levels	Inverse variance weighted	74.6236	33	4.62442e-05
GCST90274842	9VNxYI	Allergic rhinitis	Tumor necrosis factor ligand superfamily member 14 levels	MR Egger	21.4754	31	0.8988
GCST90274842	9VNxYI	Allergic rhinitis	Tumor necrosis factor ligand superfamily member 14 levels	Inverse variance weighted	22.6997	32	0.887542
GCST90274843	9VNxYI	Allergic rhinitis	TNF-related apoptosis-inducing ligand levels	MR Egger	35.7856	33	0.338959
GCST90274843	9VNxYI	Allergic rhinitis	TNF-related apoptosis-inducing ligand levels	Inverse variance weighted	38.8259	34	0.261194
GCST90274844	9VNxYI	Allergic rhinitis	TNF-related activation-induced cytokine levels	MR Egger	64.325	45	0.0307346
GCST90274844	9VNxYI	Allergic rhinitis	TNF-related activation-induced cytokine levels	Inverse variance weighted	65.4553	46	0.0311188
GCST90274845	9VNxYI	Allergic rhinitis	Thymic stromal lymphopoietin levels	MR Egger	13.7247	19	0.799499
GCST90274845	9VNxYI	Allergic rhinitis	Thymic stromal lymphopoietin levels	Inverse variance weighted	14.5231	20	0.803014
GCST90274846	9VNxYI	Allergic rhinitis	Tumor necrosis factor ligand superfamily member 12 levels	MR Egger	58.8226	41	0.035135
GCST90274846	9VNxYI	Allergic rhinitis	Tumor necrosis factor ligand superfamily member 12 levels	Inverse variance weighted	59.1172	42	0.0416574
GCST90274847	9VNxYI	Allergic rhinitis	Urokinase-type plasminogen activator levels	MR Egger	49.9059	38	0.0935362
GCST90274847	9VNxYI	Allergic rhinitis	Urokinase-type plasminogen activator levels	Inverse variance weighted	50.4474	39	0.103598
GCST90274848	9VNxYI	Allergic rhinitis	Vascular endothelial growth factor A levels	MR Egger	45.3213	29	0.0273764
GCST90274848	9VNxYI	Allergic rhinitis	Vascular endothelial growth factor A levels	Inverse variance weighted	48.6413	30	0.0170923

## Sheet: Pleiotropy
Table S4.2 Pleiotropy analysis of the CIPs on AR
id.exposure	id.outcome	outcome	exposure	egger_intercept	se	pval
GCST90274758	9VNxYI	Allergic rhinitis	Eukaryotic translation initiation factor 4E-binding protein 1 levels	0.00899454	0.0119966	0.464999
GCST90274759	9VNxYI	Allergic rhinitis	Adenosine Deaminase levels	-0.00398656	0.00529275	0.459685
GCST90274760	9VNxYI	Allergic rhinitis	Artemin levels	0.0112043	0.00796179	0.169979
GCST90274761	9VNxYI	Allergic rhinitis	Axin-1 levels	-0.0188243	0.0142732	0.214013
GCST90274762	9VNxYI	Allergic rhinitis	beta-nerve growth factor levels	0.0190004	0.00981948	0.0616034
GCST90274763	9VNxYI	Allergic rhinitis	Caspase 8 levels	-0.0105236	0.00947107	0.279691
GCST90274764	9VNxYI	Allergic rhinitis	Eotaxin levels	0.0106221	0.0113103	0.357008
GCST90274765	9VNxYI	Allergic rhinitis	C-C motif chemokine 19 levels	-0.00675587	0.00553646	0.231572
GCST90274766	9VNxYI	Allergic rhinitis	C-C motif chemokine 20 levels	-0.00344483	0.00934094	0.714793
GCST90274767	9VNxYI	Allergic rhinitis	C-C motif chemokine 23 levels	-0.000991445	0.00570075	0.863184
GCST90274768	9VNxYI	Allergic rhinitis	C-C motif chemokine 25 levels	-0.00480221	0.00633994	0.454889
GCST90274769	9VNxYI	Allergic rhinitis	C-C motif chemokine 28 levels	-0.000481763	0.00756892	0.949622
GCST90274770	9VNxYI	Allergic rhinitis	C-C motif chemokine 4 levels	-0.00448836	0.00634978	0.485499
GCST90274771	9VNxYI	Allergic rhinitis	Natural killer cell receptor 2B4 levels	0.00627848	0.00911581	0.496275
GCST90274772	9VNxYI	Allergic rhinitis	CD40L receptor levels	0.00665498	0.00680457	0.3392
GCST90274773	9VNxYI	Allergic rhinitis	T-cell surface glycoprotein CD5 levels	0.0169564	0.0127982	0.196728
GCST90274774	9VNxYI	Allergic rhinitis	T-cell surface glycoprotein CD6 isoform levels	-0.00437825	0.00774742	0.577461
GCST90274775	9VNxYI	Allergic rhinitis	CUB domain-containing protein 1 levels	0.0082579	0.00598423	0.17717
GCST90274776	9VNxYI	Allergic rhinitis	Macrophage colony-stimulating factor 1 levels	0.0154187	0.0113492	0.185954
GCST90274777	9VNxYI	Allergic rhinitis	Cystatin D levels	0.00584336	0.00430989	0.18224
GCST90274778	9VNxYI	Allergic rhinitis	Fractalkine levels	0.0117796	0.0103888	0.266815
GCST90274779	9VNxYI	Allergic rhinitis	C-X-C motif chemokine 1 levels	-0.000238135	0.00795768	0.976409
GCST90274780	9VNxYI	Allergic rhinitis	C-X-C motif chemokine 10 levels	-0.00270672	0.0079738	0.736559
GCST90274781	9VNxYI	Allergic rhinitis	C-X-C motif chemokine 11 levels	0.00371494	0.0112436	0.743011
GCST90274782	9VNxYI	Allergic rhinitis	C-X-C motif chemokine 5 levels	-0.00340678	0.00745898	0.653039
GCST90274783	9VNxYI	Allergic rhinitis	C-X-C motif chemokine 6 levels	-0.00789242	0.00734339	0.295276
GCST90274784	9VNxYI	Allergic rhinitis	C-X-C motif chemokine 9 levels	-0.000635021	0.00824868	0.939087
GCST90274785	9VNxYI	Allergic rhinitis	Delta and Notch-like epidermal growth factor-related receptor levels	0.000552277	0.00725902	0.939937
GCST90274786	9VNxYI	Allergic rhinitis	Protein S100-A12 levels	-0.00499637	0.0101983	0.629269
GCST90274787	9VNxYI	Allergic rhinitis	Fibroblast growth factor 19 levels	0.00322546	0.00950753	0.736707
GCST90274788	9VNxYI	Allergic rhinitis	Fibroblast growth factor 21 levels	-0.0142239	0.0116964	0.236838
GCST90274789	9VNxYI	Allergic rhinitis	Fibroblast growth factor 23 levels	-0.00025229	0.00859382	0.976804
GCST90274790	9VNxYI	Allergic rhinitis	Fibroblast growth factor 5 levels	0.00301031	0.00571343	0.602026
GCST90274791	9VNxYI	Allergic rhinitis	Fms-related tyrosine kinase 3 ligand levels	0.00380912	0.00587804	0.520581
GCST90274792	9VNxYI	Allergic rhinitis	Glial cell line-derived neurotrophic factor levels	0.000834869	0.00943882	0.930357
GCST90274793	9VNxYI	Allergic rhinitis	Hepatocyte growth factor levels	0.00595849	0.00973675	0.54588
GCST90274794	9VNxYI	Allergic rhinitis	Interferon gamma levels	-0.00422584	0.0125158	0.739768
GCST90274795	9VNxYI	Allergic rhinitis	Interleukin-10 levels	0.00613416	0.00947024	0.521928
GCST90274796	9VNxYI	Allergic rhinitis	Interleukin-10 receptor subunit alpha levels	0.00946784	0.0088149	0.2978
GCST90274797	9VNxYI	Allergic rhinitis	Interleukin-10 receptor subunit beta levels	0.00498349	0.0059198	0.408191
GCST90274798	9VNxYI	Allergic rhinitis	Interleukin-12 subunit beta levels	0.00892152	0.0105233	0.402855
GCST90274799	9VNxYI	Allergic rhinitis	Interleukin-13 levels	0.00308358	0.00833141	0.714836
GCST90274800	9VNxYI	Allergic rhinitis	Interleukin-15 receptor subunit alpha levels	-0.00525424	0.00699054	0.459901
GCST90274801	9VNxYI	Allergic rhinitis	Interleukin-17A levels	-0.00895623	0.00967886	0.36774
GCST90274802	9VNxYI	Allergic rhinitis	Interleukin-17C levels	0.00880823	0.0113211	0.442445
GCST90274803	9VNxYI	Allergic rhinitis	Interleukin-18 levels	0.00235626	0.00770799	0.762024
GCST90274804	9VNxYI	Allergic rhinitis	interleukin-18 receptor 1 levels	0.013257	0.00669249	0.0552846
GCST90274805	9VNxYI	Allergic rhinitis	Interleukin-1-alpha levels	0.0123518	0.013468	0.370005
GCST90274806	9VNxYI	Allergic rhinitis	Interleukin-2 levels	-0.00873538	0.0137514	0.532475
GCST90274807	9VNxYI	Allergic rhinitis	Interleukin-20 levels	-0.0106823	0.0168553	0.533413
GCST90274808	9VNxYI	Allergic rhinitis	Interleukin-20 receptor subunit alpha levels	-0.0113468	0.0145557	0.445788
GCST90274809	9VNxYI	Allergic rhinitis	Interleukin-22 receptor subunit alpha-1 levels	0.0189123	0.0164204	0.265361
GCST90274810	9VNxYI	Allergic rhinitis	Interleukin-24 levels	-0.00759121	0.013405	0.579567
GCST90274811	9VNxYI	Allergic rhinitis	Interleukin-2 receptor subunit beta levels	-0.00669842	0.00924494	0.476364
GCST90274812	9VNxYI	Allergic rhinitis	Interleukin-33 levels	0.0129771	0.010786	0.242309
GCST90274813	9VNxYI	Allergic rhinitis	Interleukin-4 levels	0.00934283	0.00998069	0.360973
GCST90274814	9VNxYI	Allergic rhinitis	Interleukin-5 levels	-0.0229669	0.011154	0.0515189
GCST90274815	9VNxYI	Allergic rhinitis	Interleukin-6 levels	-0.0037965	0.0137185	0.787109
GCST90274816	9VNxYI	Allergic rhinitis	Interleukin-7 levels	0.0148727	0.0131057	0.269866
GCST90274817	9VNxYI	Allergic rhinitis	Interleukin-8 levels	-0.00653642	0.00789809	0.415155
GCST90274818	9VNxYI	Allergic rhinitis	Latency-associated peptide transforming growth factor beta 1 levels	0.00373216	0.00864622	0.669081
GCST90274819	9VNxYI	Allergic rhinitis	Leukemia inhibitory factor levels	0.00352488	0.00852142	0.682804
GCST90274820	9VNxYI	Allergic rhinitis	Leukemia inhibitory factor receptor levels	-0.0175265	0.00856034	0.0522065
GCST90274821	9VNxYI	Allergic rhinitis	Monocyte chemoattractant protein-1 levels	0.00721895	0.00699207	0.311023
GCST90274822	9VNxYI	Allergic rhinitis	Monocyte chemoattractant protein 2 levels	-0.00661006	0.00536349	0.225567
GCST90274823	9VNxYI	Allergic rhinitis	Monocyte chemoattractant protein-3 levels	0.0192322	0.0116878	0.112903
GCST90274824	9VNxYI	Allergic rhinitis	Monocyte chemoattractant protein-4 levels	0.00398955	0.00860715	0.647005
GCST90274825	9VNxYI	Allergic rhinitis	Macrophage inflammatory protein 1a levels	-0.0071883	0.00911072	0.440981
GCST90274826	9VNxYI	Allergic rhinitis	Matrix metalloproteinase-1 levels	-0.00787204	0.0075938	0.310236
GCST90274827	9VNxYI	Allergic rhinitis	Matrix metalloproteinase-10 levels	0.00594648	0.00993288	0.555799
GCST90274828	9VNxYI	Allergic rhinitis	Neurturin levels	0.00518858	0.00724067	0.480544
GCST90274829	9VNxYI	Allergic rhinitis	Neurotrophin-3 levels	0.00448331	0.00930206	0.633445
GCST90274830	9VNxYI	Allergic rhinitis	Osteoprotegerin levels	0.00871603	0.00796499	0.284258
GCST90274831	9VNxYI	Allergic rhinitis	Oncostatin-M levels	-0.00963412	0.0103098	0.360688
GCST90274832	9VNxYI	Allergic rhinitis	Programmed cell death 1 ligand 1 levels	-0.0148154	0.00868956	0.102952
GCST90274833	9VNxYI	Allergic rhinitis	Stem cell factor levels	0.00189708	0.00574475	0.742994
GCST90274834	9VNxYI	Allergic rhinitis	SIR2-like protein 2 levels	-0.00543101	0.0127624	0.675775
GCST90274835	9VNxYI	Allergic rhinitis	Signaling lymphocytic activation molecule levels	0.00187082	0.00878493	0.83267
GCST90274836	9VNxYI	Allergic rhinitis	Sulfotransferase 1A1 levels	-0.00861776	0.00782802	0.279159
GCST90274837	9VNxYI	Allergic rhinitis	STAM binding protein levels	-0.00211916	0.0133827	0.875943
GCST90274838	9VNxYI	Allergic rhinitis	Transforming growth factor-alpha levels	-0.0142449	0.0150253	0.352172
GCST90274839	9VNxYI	Allergic rhinitis	Tumor necrosis factor levels	0.0109308	0.010882	0.325162
GCST90274840	9VNxYI	Allergic rhinitis	TNF-beta levels	0.00922289	0.0075771	0.231907
GCST90274841	9VNxYI	Allergic rhinitis	Tumor necrosis factor receptor superfamily member 9 levels	0.00623687	0.0116172	0.595073
GCST90274842	9VNxYI	Allergic rhinitis	Tumor necrosis factor ligand superfamily member 14 levels	0.00651061	0.00588409	0.277033
GCST90274843	9VNxYI	Allergic rhinitis	TNF-related apoptosis-inducing ligand levels	-0.0110991	0.00662871	0.103507
GCST90274844	9VNxYI	Allergic rhinitis	TNF-related activation-induced cytokine levels	-0.00652592	0.00733887	0.37861
GCST90274845	9VNxYI	Allergic rhinitis	Thymic stromal lymphopoietin levels	-0.0108963	0.0121941	0.382733
GCST90274846	9VNxYI	Allergic rhinitis	Tumor necrosis factor ligand superfamily member 12 levels	-0.00326907	0.00721411	0.65283
GCST90274847	9VNxYI	Allergic rhinitis	Urokinase-type plasminogen activator levels	-0.00505319	0.00786971	0.524659
GCST90274848	9VNxYI	Allergic rhinitis	Vascular endothelial growth factor A levels	0.0112929	0.00774796	0.155713
