# Supplementary material for: Metabolic biomarkers mediate allergic rhinitis via circulating inflammatory proteins: Evidence from a Mendelian randomization study
Source: Braz J Otorhinolaryngol. 2025 Jun 25;91(5):101658. doi: 10.1016/j.bjorl.2025.101658 (PMC12246841; doi:10.1016/j.bjorl.2025.101658)
Supplement: Supplementary file 6 [file mmc6.xlsx]

## Sheet: Sheet1
Table S5 MR analysis of the CIPs on metabolites
id.exposure	id.outcome	outcome	exposure	method	nsnp	b	se	pval	lo_ci	up_ci	or	or_lci95	or_uci95
GCST90274765	J9UvbY	GCST90200976	C-C motif chemokine 19 levels	MR Egger	31	0.0371632	0.0946628	0.697496	-0.148376	0.222702	1.03786	0.862107	1.24945
GCST90274765	J9UvbY	GCST90200976	C-C motif chemokine 19 levels	Weighted median	31	0.0489238	0.0621571	0.431224	-0.0729042	0.170752	1.05014	0.92969	1.1862
GCST90274765	J9UvbY	GCST90200976	C-C motif chemokine 19 levels	Inverse variance weighted	31	0.103389	0.0467078	0.026862	0.0118412	0.194936	1.10892	1.01191	1.21523
GCST90274765	J9UvbY	GCST90200976	C-C motif chemokine 19 levels	Simple mode	31	0.0511276	0.109592	0.644209	-0.163673	0.265928	1.05246	0.84902	1.30464
GCST90274765	J9UvbY	GCST90200976	C-C motif chemokine 19 levels	Weighted mode	31	0.0388736	0.0790582	0.626504	-0.116081	0.193828	1.03964	0.890404	1.21389
GCST90274785	RhY6s7	GCST90200351	Delta and Notch-like epidermal growth factor-related receptor levels	MR Egger	26	0.202258	0.0980831	0.0501836	0.0100152	0.394501	1.22416	1.01007	1.48364
GCST90274785	RhY6s7	GCST90200351	Delta and Notch-like epidermal growth factor-related receptor levels	Weighted median	26	0.114676	0.0634574	0.0707412	-0.00970038	0.239052	1.12151	0.990347	1.27005
GCST90274785	RhY6s7	GCST90200351	Delta and Notch-like epidermal growth factor-related receptor levels	Inverse variance weighted	26	0.108009	0.0458837	0.0185739	0.018077	0.197941	1.11406	1.01824	1.21889
GCST90274785	RhY6s7	GCST90200351	Delta and Notch-like epidermal growth factor-related receptor levels	Simple mode	26	0.0881732	0.106745	0.416609	-0.121047	0.297394	1.09218	0.885992	1.34635
GCST90274785	RhY6s7	GCST90200351	Delta and Notch-like epidermal growth factor-related receptor levels	Weighted mode	26	0.118367	0.0587742	0.0548988	0.00316912	0.233564	1.12566	1.00317	1.26309
GCST90274795	nH33rc	GCST90200408	Interleukin-10 levels	MR Egger	34	-0.0801679	0.08924	0.375714	-0.255078	0.0947426	0.922961	0.774856	1.09938
GCST90274795	nH33rc	GCST90200408	Interleukin-10 levels	Weighted median	34	-0.0772711	0.0588691	0.189321	-0.192655	0.0381124	0.925639	0.824767	1.03885
GCST90274795	nH33rc	GCST90200408	Interleukin-10 levels	Inverse variance weighted	34	-0.116765	0.0421875	0.00564448	-0.199452	-0.034077	0.889795	0.819179	0.966497
GCST90274795	nH33rc	GCST90200408	Interleukin-10 levels	Simple mode	34	-0.0700941	0.108375	0.522252	-0.282509	0.142321	0.932306	0.75389	1.15295
GCST90274795	nH33rc	GCST90200408	Interleukin-10 levels	Weighted mode	34	-0.0731909	0.0914819	0.429399	-0.252496	0.106114	0.929423	0.77686	1.11195
GCST90274771	UaHMPL	GCST90200124	Natural killer cell receptor 2B4 levels	MR Egger	31	-0.16073	0.0834712	0.064014	-0.324333	0.00287379	0.851522	0.723009	1.00288
GCST90274771	UaHMPL	GCST90200124	Natural killer cell receptor 2B4 levels	Weighted median	31	-0.0986482	0.0593347	0.0963982	-0.214944	0.0176478	0.906061	0.806586	1.0178
GCST90274771	UaHMPL	GCST90200124	Natural killer cell receptor 2B4 levels	Inverse variance weighted	31	-0.0916325	0.0397965	0.0213056	-0.169634	-0.0136313	0.91244	0.843974	0.986461
GCST90274771	UaHMPL	GCST90200124	Natural killer cell receptor 2B4 levels	Simple mode	31	-0.107303	0.116692	0.365147	-0.336019	0.121413	0.898254	0.71461	1.12909
GCST90274771	UaHMPL	GCST90200124	Natural killer cell receptor 2B4 levels	Weighted mode	31	-0.100121	0.0660975	0.140303	-0.229672	0.0294302	0.904728	0.794794	1.02987
GCST90274804	SNpxMd	GCST90199797	interleukin-18 receptor 1 levels	MR Egger	37	0.0441639	0.0351426	0.217183	-0.0247157	0.113044	1.04515	0.975587	1.11968
GCST90274804	SNpxMd	GCST90199797	interleukin-18 receptor 1 levels	Weighted median	37	0.0382759	0.0316272	0.226194	-0.0237134	0.100265	1.03902	0.976566	1.10546
GCST90274804	SNpxMd	GCST90199797	interleukin-18 receptor 1 levels	Inverse variance weighted	37	0.0501169	0.023742	0.0347815	0.00358251	0.0966513	1.05139	1.00359	1.10148
GCST90274804	SNpxMd	GCST90199797	interleukin-18 receptor 1 levels	Simple mode	37	0.103149	0.0779134	0.193883	-0.049561	0.255859	1.10866	0.951647	1.29157
GCST90274804	SNpxMd	GCST90199797	interleukin-18 receptor 1 levels	Weighted mode	37	0.056845	0.0283792	0.0527452	0.00122175	0.112468	1.05849	1.00122	1.11904
GCST90274804	vpP9YV	GCST90199894	interleukin-18 receptor 1 levels	MR Egger	37	-0.04596	0.0375418	0.22904	-0.119542	0.0276219	0.95508	0.887327	1.02801
GCST90274804	vpP9YV	GCST90199894	interleukin-18 receptor 1 levels	Weighted median	37	-0.0656608	0.0353856	0.0635139	-0.135017	0.00369509	0.936448	0.873701	1.0037
GCST90274804	vpP9YV	GCST90199894	interleukin-18 receptor 1 levels	Inverse variance weighted	37	-0.0695258	0.0256969	0.00681787	-0.119892	-0.0191599	0.932836	0.887016	0.981022
GCST90274804	vpP9YV	GCST90199894	interleukin-18 receptor 1 levels	Simple mode	37	-0.217594	0.0890387	0.0195639	-0.39211	-0.0430784	0.804452	0.67563	0.957836
GCST90274804	vpP9YV	GCST90199894	interleukin-18 receptor 1 levels	Weighted mode	37	-0.0634071	0.0313396	0.0505232	-0.124833	-0.00198161	0.938561	0.882645	0.99802
GCST90274786	Ya4E1M	GCST90200345	Protein S100-A12 levels	MR Egger	26	0.288156	0.109578	0.0146833	0.0733822	0.50293	1.33397	1.07614	1.65356
GCST90274786	Ya4E1M	GCST90200345	Protein S100-A12 levels	Weighted median	26	0.21108	0.0765788	0.00584455	0.0609856	0.361175	1.23501	1.06288	1.43501
GCST90274786	Ya4E1M	GCST90200345	Protein S100-A12 levels	Inverse variance weighted	26	0.122368	0.051622	0.0177658	0.0211889	0.223547	1.13017	1.02141	1.2505
GCST90274786	Ya4E1M	GCST90200345	Protein S100-A12 levels	Simple mode	26	0.194253	0.118902	0.11485	-0.0387956	0.427301	1.2144	0.961947	1.53311
GCST90274786	Ya4E1M	GCST90200345	Protein S100-A12 levels	Weighted mode	26	0.214937	0.0856594	0.0189474	0.0470441	0.382829	1.23978	1.04817	1.46643
GCST90274844	LC2SNy	GCST90200371	TNF-related activation-induced cytokine levels	MR Egger	44	0.071628	0.0642268	0.27109	-0.0542565	0.197513	1.07426	0.947189	1.21837
GCST90274844	LC2SNy	GCST90200371	TNF-related activation-induced cytokine levels	Weighted median	44	0.087217	0.0451077	0.0531711	-0.00119404	0.175628	1.09113	0.998807	1.19199
GCST90274844	LC2SNy	GCST90200371	TNF-related activation-induced cytokine levels	Inverse variance weighted	44	0.0654737	0.0314951	0.0376309	0.00374327	0.127204	1.06766	1.00375	1.13565
GCST90274844	LC2SNy	GCST90200371	TNF-related activation-induced cytokine levels	Simple mode	44	0.0275886	0.0926395	0.767286	-0.153985	0.209162	1.02797	0.857285	1.23264
GCST90274844	LC2SNy	GCST90200371	TNF-related activation-induced cytokine levels	Weighted mode	44	0.0776316	0.0540189	0.157921	-0.0282453	0.183509	1.08072	0.97215	1.20143
