# Supplementary material for: Metabolic biomarkers mediate allergic rhinitis via circulating inflammatory proteins: Evidence from a Mendelian randomization study
Source: Braz J Otorhinolaryngol. 2025 Jun 25;91(5):101658. doi: 10.1016/j.bjorl.2025.101658 (PMC12246841; doi:10.1016/j.bjorl.2025.101658)
Supplement: Supplementary file 7 [file mmc7.xlsx]

## Sheet: Heterogeneity and Pleiotropy
Table S6.1 Heterogeneity analysis of the CIPs on metabolites
id.exposure	id.outcome	outcome	exposure	method	Q	Q_df	Q_pval
GCST90274765	J9UvbY	GCST90200976	C-C motif chemokine 19 levels	MR Egger	36.7015	29	0.154013
GCST90274765	J9UvbY	GCST90200976	C-C motif chemokine 19 levels	Inverse variance weighted	37.5234	30	0.162373
GCST90274785	RhY6s7	GCST90200351	Delta and Notch-like epidermal growth factor-related receptor levels	MR Egger	29.3466	24	0.207359
GCST90274785	RhY6s7	GCST90200351	Delta and Notch-like epidermal growth factor-related receptor levels	Inverse variance weighted	30.7891	25	0.196099
GCST90274795	nH33rc	GCST90200408	Interleukin-10 levels	MR Egger	23.2421	32	0.870524
GCST90274795	nH33rc	GCST90200408	Interleukin-10 levels	Inverse variance weighted	23.4587	33	0.890151
GCST90274771	UaHMPL	GCST90200124	Natural killer cell receptor 2B4 levels	MR Egger	35.1971	29	0.198142
GCST90274771	UaHMPL	GCST90200124	Natural killer cell receptor 2B4 levels	Inverse variance weighted	36.2746	30	0.199224
GCST90274804	SNpxMd	GCST90199797	interleukin-18 receptor 1 levels	MR Egger	37.2514	35	0.365836
GCST90274804	SNpxMd	GCST90199797	interleukin-18 receptor 1 levels	Inverse variance weighted	37.3089	36	0.408713
GCST90274804	vpP9YV	GCST90199894	interleukin-18 receptor 1 levels	MR Egger	30.7192	35	0.674911
GCST90274804	vpP9YV	GCST90199894	interleukin-18 receptor 1 levels	Inverse variance weighted	31.4606	36	0.684297
GCST90274786	Ya4E1M	GCST90200345	Protein S100-A12 levels	MR Egger	23.7136	24	0.478068
GCST90274786	Ya4E1M	GCST90200345	Protein S100-A12 levels	Inverse variance weighted	26.6058	25	0.375861
GCST90274844	LC2SNy	GCST90200371	TNF-related activation-induced cytokine levels	MR Egger	30.1567	42	0.91371
GCST90274844	LC2SNy	GCST90200371	TNF-related activation-induced cytokine levels	Inverse variance weighted	30.1688	43	0.930259
Table S6.2 Pleiotropy analysis of the CIPs on metabolites
id.exposure	id.outcome	outcome	exposure	egger_intercept	se	pval
GCST90274765	J9UvbY	GCST90200976	C-C motif chemokine 19 levels	0.00757682	0.00940223	0.426887
GCST90274785	RhY6s7	GCST90200351	Delta and Notch-like epidermal growth factor-related receptor levels	-0.0103254	0.00950665	0.288213
GCST90274795	nH33rc	GCST90200408	Interleukin-10 levels	-0.00394863	0.00848476	0.644812
GCST90274771	UaHMPL	GCST90200124	Natural killer cell receptor 2B4 levels	0.00807004	0.00856475	0.353854
GCST90274804	SNpxMd	GCST90199797	interleukin-18 receptor 1 levels	0.00150329	0.00646841	0.817577
GCST90274804	vpP9YV	GCST90199894	interleukin-18 receptor 1 levels	-0.00594385	0.00690306	0.395074
GCST90274786	Ya4E1M	GCST90200345	Protein S100-A12 levels	-0.018742	0.0110205	0.101935
GCST90274844	LC2SNy	GCST90200371	TNF-related activation-induced cytokine levels	-0.000810612	0.00737265	0.912974
