# Supplementary material for: Metabolic biomarkers mediate allergic rhinitis via circulating inflammatory proteins: Evidence from a Mendelian randomization study
Source: Braz J Otorhinolaryngol. 2025 Jun 25;91(5):101658. doi: 10.1016/j.bjorl.2025.101658 (PMC12246841; doi:10.1016/j.bjorl.2025.101658)
Supplement: Supplementary file 8 [file mmc8.xlsx]

## Sheet: Heterogeneity and Pleiotropy
Table S7.1 Heterogeneity analysis of the metabolites on AR
id.exposure	id.outcome	outcome	exposure	method	Q	Q_df	Q_pval
GCST90200351	CbfX1G	Allergic rhinitis	N-acetylputrescine levels	MR Egger	22.3823	21	0.377773
GCST90200351	CbfX1G	Allergic rhinitis	N-acetylputrescine levels	Inverse variance weighted	23.7661	22	0.359608
GCST90200976	PW7D3h	Allergic rhinitis	Adenosine 5'-monophosphate (AMP) to urate ratio	MR Egger	15.3136	25	0.933744
GCST90200976	PW7D3h	Allergic rhinitis	Adenosine 5'-monophosphate (AMP) to urate ratio	Inverse variance weighted	15.5521	26	0.946383
GCST90200408	OxxAdw	Allergic rhinitis	Plasma lactate levels	MR Egger	26.2033	17	0.0708362
GCST90200408	OxxAdw	Allergic rhinitis	Plasma lactate levels	Inverse variance weighted	26.6471	18	0.0858559
Table S7.2 Pleiotropy analysis of the metabolites on AR
id.exposure	id.outcome	outcome	exposure	egger_intercept	se	pval
GCST90200351	CbfX1G	Allergic rhinitis	N-acetylputrescine levels	0.0066194	0.00580935	0.267351
GCST90200976	PW7D3h	Allergic rhinitis	Adenosine 5'-monophosphate (AMP) to urate ratio	-0.00432535	0.00885573	0.629506
GCST90200408	OxxAdw	Allergic rhinitis	Plasma lactate levels	-0.00757518	0.014116	0.598471
