# Supplementary material for: Metabolic biomarkers mediate allergic rhinitis via circulating inflammatory proteins: Evidence from a Mendelian randomization study
Source: Braz J Otorhinolaryngol. 2025 Jun 25;91(5):101658. doi: 10.1016/j.bjorl.2025.101658 (PMC12246841; doi:10.1016/j.bjorl.2025.101658)
Supplement: Supplementary file 9 [file mmc9.xlsx]

## Sheet: Sheet1
Table S8 MR analysis of metabolites on AR
id.exposure	id.outcome	outcome	exposure	method	nsnp	b	se	pval	lo_ci	up_ci	or	or_lci95	or_uci95
GCST90200351	CbfX1G	Allergic rhinitis	N-acetylputrescine levels	MR Egger	23	0.0327529	0.0295826	0.280742	-0.025229	0.0907349	1.0333	0.975087	1.09498
GCST90200351	CbfX1G	Allergic rhinitis	N-acetylputrescine levels	Weighted median	23	0.0370901	0.0250656	0.138948	-0.0120385	0.0862187	1.03779	0.988034	1.09004
GCST90200351	CbfX1G	Allergic rhinitis	N-acetylputrescine levels	Inverse variance weighted	23	0.0566913	0.0209676	0.00685598	0.0155948	0.0977877	1.05833	1.01572	1.10273
GCST90200351	CbfX1G	Allergic rhinitis	N-acetylputrescine levels	Simple mode	23	0.0551115	0.0691339	0.433872	-0.0803909	0.190614	1.05666	0.922756	1.20999
GCST90200351	CbfX1G	Allergic rhinitis	N-acetylputrescine levels	Weighted mode	23	0.0402877	0.025443	0.127589	-0.00958048	0.0901559	1.04111	0.990465	1.09434
GCST90200976	PW7D3h	Allergic rhinitis	Adenosine 5'-monophosphate (AMP) to urate ratio	MR Egger	27	0.126331	0.0762299	0.10997	-0.0230796	0.275742	1.13466	0.977185	1.31751
GCST90200976	PW7D3h	Allergic rhinitis	Adenosine 5'-monophosphate (AMP) to urate ratio	Weighted median	27	0.0663777	0.0467956	0.156057	-0.0253417	0.158097	1.06863	0.974977	1.17128
GCST90200976	PW7D3h	Allergic rhinitis	Adenosine 5'-monophosphate (AMP) to urate ratio	Inverse variance weighted	27	0.0928195	0.0332186	0.00520275	0.0277111	0.157928	1.09726	1.0281	1.17108
GCST90200976	PW7D3h	Allergic rhinitis	Adenosine 5'-monophosphate (AMP) to urate ratio	Simple mode	27	0.0530263	0.087255	0.548647	-0.117993	0.224046	1.05446	0.888702	1.25113
GCST90200976	PW7D3h	Allergic rhinitis	Adenosine 5'-monophosphate (AMP) to urate ratio	Weighted mode	27	0.0612738	0.0726219	0.406512	-0.081065	0.203613	1.06319	0.922134	1.22582
GCST90200408	OxxAdw	Allergic rhinitis	Plasma lactate levels	MR Egger	19	0.135102	0.0852021	0.131241	-0.0318944	0.302098	1.14465	0.968609	1.35269
GCST90200408	OxxAdw	Allergic rhinitis	Plasma lactate levels	Weighted median	19	0.0634887	0.0621738	0.307184	-0.0583719	0.185349	1.06555	0.943299	1.20364
GCST90200408	OxxAdw	Allergic rhinitis	Plasma lactate levels	Inverse variance weighted	19	0.097196	0.0466928	0.0373783	0.00567821	0.188714	1.10208	1.00569	1.2077
GCST90200408	OxxAdw	Allergic rhinitis	Plasma lactate levels	Simple mode	19	0.0426613	0.0980521	0.66867	-0.149521	0.234844	1.04358	0.86112	1.26471
GCST90200408	OxxAdw	Allergic rhinitis	Plasma lactate levels	Weighted mode	19	0.068354	0.0547353	0.227733	-0.0389273	0.175635	1.07074	0.961821	1.192
