# Supplementary material for: Metabolic biomarkers mediate allergic rhinitis via circulating inflammatory proteins: Evidence from a Mendelian randomization study
Source: Braz J Otorhinolaryngol. 2025 Jun 25;91(5):101658. doi: 10.1016/j.bjorl.2025.101658 (PMC12246841; doi:10.1016/j.bjorl.2025.101658)
Supplement: Supplementary file 10 [file mmc10.xlsx]

## Sheet: Sheet1
Table S9 Mediated effect analysis
Inflammatory proteins	Metabolites	Outcome	beta1(a)	beta2(b)	betaAll(c)	Mediated effect	Mediated effect（95%CI）	beta direct(c')	Mediated proportion	pvalue
Interleukin-10 levels	Plasma lactate levels	Allergic rhinitis	-0.116765	0.097196	-0.10411	-0.0113	(-0.0239, 0.00121)	-0.0928101	0.109	0.0766087
C-C motif chemokine 19 levels	Adenosine 5'-monophosphate (AMP) to urate ratio	Allergic rhinitis	0.103389	0.0928195	0.063355	0.0096	(-0.00312, 0.0223)	0.053755	0.151	0.139211
Delta and Notch-like epidermal growth factor-related receptor levels	N-acetylputrescine levels	Allergic rhinitis	0.108009	0.0566913	0.0715766	0.00612	(-0.00485, 0.0171)	0.0654566	0.0855	0.273953
